# Supplementary material for: Network Topology and Interactomic Analysis Reveal the Regulatory Framework of the Humanin Protein Family (MTRNR2Lx Class)
Source: Biomolecules. 2026 Jul 3;16(7):981. doi: 10.3390/biom16070981 (PMC13406609; doi:10.3390/biom16070981)
Supplement: Supplementary file 1 [file biomolecules-16-00981-s001.zip]

Archive with 5 entries (5 files):
- SUPPLEMENTARY FIGURES AND TABLES.pdf
- Supplementary Dataset S3.xlsx
- Supplementary Dataset S1.xlsx
- Supplementary Dataset S2.xlsx
- Supplementary Dataset S4.xlsx
