# Supplementary material for: Network Topology and Interactomic Analysis Reveal the Regulatory Framework of the Humanin Protein Family (MTRNR2Lx Class)
Source: Biomolecules. 2026 Jul 3;16(7):981. doi: 10.3390/biom16070981 (PMC13406609; doi:10.3390/biom16070981)
Supplement: Supplementary file 1 [file biomolecules-16-00981-s001.zip › Supplementary Dataset S3.xlsx]

## Sheet: S3-Interactome1033 Distribution
Supplementary Dataset S3. Edge-level interaction distribution across STRING evidence channels for the 1033-node interactome (confidence score 0.70, text-mining disabled).
#node1	node2	neighborhood_on_chromosome	gene_fusion	phylogenetic_cooccurrence	homology	coexpression	experimentally	database_annotated	automated_textmining	combined_score					INTERACTION DISTRIBUTION
ABCE1	CD74	0	0	0	0	0.106	0.744	0	0	0.761			Interactome-1033 after pruning,				27060	Total Interactions
ABCE1	EIF3D	0	0	0	0	0.335	0.876	0	0	0.914			no text mining
ABCE1	EIF3E	0	0	0	0	0.407	0.899	0	0	0.937			Confidence score (≥0.700)
ABCE1	RPL18A	0	0	0	0	0.256	0.800	0	0	0.844
ABCE1	SEC61B	0	0	0	0	0.080	0.800	0	0	0.808				experimental
ABCE1	RPL19	0	0	0	0	0.252	0.832	0	0	0.869				score
ABCE1	RPS12	0	0	0	0	0.309	0.975	0	0	0.982			9717	0.9
ABCE1	EIF3K	0	0	0	0	0.126	0.833	0	0	0.848			5930	0.8
ABCE1	EIF2S3	0	0	0	0	0.307	0.847	0	0	0.889			3086	0.7
ABCE1	EIF2S1	0	0	0	0	0.641	0.815	0	0	0.931
ABCE1	RPL35	0	0	0	0	0.243	0.810	0	0	0.850		Total	18.733		69.23%
ABCE1	RSL24D1	0	0.598	0	0	0.319	0	0	0	0.714
ABCE1	EIF3J	0	0	0	0	0.479	0.977	0	0	0.987			not experimentally validated: 30.77%
ABCE1	RPL8	0	0	0	0	0.373	0.810	0	0	0.876
ABCE1	RPS11	0	0	0	0	0.291	0.959	0	0	0.970				Remaining
ABCE1	RPS27A	0	0	0	0	0.097	0.960	0	0	0.962			983	0.6
ABCE1	RPL37	0	0	0	0	0.095	0.800	0	0	0.811			2049	0.5
ABCE1	PELO	0.134	0	0	0	0.113	0.797	0	0	0.830			1819	0.4
ABCE1	RPS3	0	0	0	0	0.306	0.981	0	0	0.986
ABCE1	MRNIP	0	0	0	0	0.102	0.752	0	0	0.767
ABCE1	RPL29	0	0	0	0	0.201	0.800	0	0	0.833						For each experimentally validated interaction, STRING provides the corresponding bibliographic citation.
ABCE1	PSMD14	0	0	0	0	0.496	0.483	0	0	0.729
ABCE1	RPL36A	0	0	0	0	0.048	0.800	0	0	0.801
ABCE1	RPL17-C18orf32	0	0	0	0	0.087	0.800	0	0	0.809
ABCE1	RPL36AL	0	0	0	0	0.109	0.800	0	0	0.814
ABCE1	RPL10L	0	0	0	0	0	0.815	0	0	0.815
ABCE1	UBA52	0	0	0	0	0.105	0.800	0	0	0.813
ABCE1	RPL37A	0	0	0	0	0.144	0.800	0	0	0.821
ABCE1	RPL24	0	0	0	0	0.109	0.800	0	0	0.814
ABCE1	WDR31	0	0	0	0	0.192	0.765	0	0	0.802
ABCE1	RPL26L1	0	0	0	0	0.135	0.810	0	0	0.829
ABCE1	RPL30	0	0	0	0	0.213	0.800	0	0	0.835
ABCE1	RPL28	0	0	0	0	0.222	0.800	0	0	0.837
ABCE1	RPL31	0	0	0	0	0.172	0.810	0	0	0.836
ABCE1	RPL34	0	0	0	0	0.269	0.800	0	0	0.847
ABCE1	GSPT1	0	0	0	0	0.432	0.517	0	0	0.714
ABCE1	RPL17	0	0	0	0	0.290	0.800	0	0	0.852
ABCE1	RPL15	0	0	0	0	0.305	0.800	0	0	0.855
ABCE1	RPL13	0	0	0	0	0.271	0.810	0	0	0.856
ABCE1	RPL27A	0	0	0	0	0.270	0.800	0	0	0.847
ABCE1	RPL10	0	0	0	0	0.256	0.815	0	0	0.856
ABCE1	RPL38	0	0	0	0	0.181	0.800	0	0	0.829
ABCE1	RPL39	0	0	0	0	0.231	0.800	0	0	0.839
ABCE1	RPL18	0	0	0	0	0.331	0.800	0	0	0.860
ABCE1	RPL14	0	0	0	0	0.256	0.809	0	0	0.852
ABCE1	RPL10A	0	0	0	0	0.324	0.805	0	0	0.862
ABCE1	RPL23A	0	0	0	0	0.292	0.811	0	0	0.860
ABCE1	RPL27	0	0	0	0	0.245	0.806	0	0	0.847
ABCE1	RPL6	0	0	0	0	0.303	0.806	0	0	0.859
ABCE1	RPL32	0	0	0	0	0.159	0.852	0	0	0.870
ABCE1	RPL26	0	0	0	0	0.294	0.810	0	0	0.860
ABCE1	CCDC124	0	0	0	0	0.080	0.843	0	0	0.849
ABCE1	RPL35A	0	0	0	0	0.169	0.852	0	0	0.872
ABCE1	RPL11	0	0	0	0	0.315	0.800	0	0	0.857
ABCE1	RPL36	0	0	0	0	0.241	0.852	0	0	0.882
ABCE1	RPL13A	0	0	0	0	0.376	0.819	0	0	0.882
ABCE1	RPLP1	0	0	0	0	0.302	0.846	0	0	0.888
ABCE1	PA2G4	0.051	0	0	0	0.422	0.800	0	0	0.880
ABCE1	RPL22	0	0	0	0	0.243	0.838	0	0	0.872
ABCE1	RPL3	0	0	0	0	0.315	0.817	0	0	0.869
ABCE1	RPL5	0	0	0	0	0.365	0.830	0	0	0.887
ABCE1	RPL23	0	0	0	0	0.260	0.879	0	0	0.907
ABCE1	EIF3CL	0	0	0	0	0.375	0.838	0	0	0.894
ABCE1	RPL7	0	0	0	0	0.447	0.847	0	0	0.911
ABCE1	RPL21	0	0	0	0	0.456	0.852	0	0	0.916
ABCE1	EIF3F	0	0	0	0	0.289	0.862	0	0	0.898
ABCE1	RPL12	0	0	0	0	0.270	0.891	0	0	0.917
ABCE1	EIF3L	0	0	0	0	0.403	0.848	0	0	0.905
ABCE1	RPS9	0	0	0	0	0.304	0.900	0	0	0.927
ABCE1	RPS10-NUDT3	0	0	0	0	0.063	0.924	0	0	0.926
ABCE1	EIF3H	0	0	0	0	0.259	0.899	0	0	0.922
ABCE1	RPS15A	0	0	0	0	0.295	0.911	0	0	0.935
ABCE1	RPL7A	0	0	0	0	0.307	0.882	0	0	0.915
ABCE1	EIF1AX	0	0	0	0	0.260	0.914	0	0	0.933
ABCE1	RPL9	0	0	0	0	0.316	0.915	0	0	0.939
ABCE1	RPS4X	0	0	0	0	0.331	0.925	0	0	0.948
ABCE1	EIF2S2	0	0	0	0	0.386	0.800	0	0	0.872
ABCE1	RPS27	0	0	0	0	0.247	0.938	0	0	0.951
ABCE1	RPS10	0	0	0	0	0.241	0.924	0	0	0.940
ABCE1	RPS21	0	0	0	0	0.159	0.959	0	0	0.964
ABCE1	RPS14	0	0	0	0	0.306	0.946	0	0	0.961
ABCE1	RPSA	0	0	0	0	0.259	0.957	0	0	0.967
ABCE1	RPL4	0	0	0	0	0.246	0.937	0	0	0.950
ABCE1	RPS17	0.212	0	0	0	0.145	0.956	0	0	0.968
ABCE1	RPS18	0	0	0	0	0.324	0.958	0	0	0.970
ABCE1	EIF3M	0	0	0	0	0.724	0.883	0	0	0.966
ABCE1	RPS26	0	0	0	0	0.256	0.950	0	0	0.961
ABCE1	RPS5	0	0	0	0	0.304	0.960	0	0	0.971
ABCE1	RPS29	0	0	0	0	0.237	0.963	0	0	0.970
ABCE1	RPS19	0	0	0	0	0.288	0.959	0	0	0.970
ABCE1	RPS2	0	0	0	0	0.264	0.960	0	0	0.969
ABCE1	RPS8	0	0	0	0	0.288	0.966	0	0	0.974
ABCE1	RPS15	0	0	0	0	0.187	0.967	0	0	0.972
ABCE1	RPS16	0	0	0	0	0.273	0.965	0	0	0.974
ABCE1	RPS13	0	0	0	0	0.310	0.967	0	0	0.976
ABCE1	RPS7	0	0	0	0	0.317	0.960	0	0	0.972
ABCE1	RPS25	0	0	0	0	0.257	0.972	0	0	0.979
ABCE1	EIF3I	0	0	0	0	0.442	0.954	0	0	0.973
ABCE1	EIF1	0	0	0	0	0.112	0.902	0	0	0.909
ABCE1	RPS3A	0	0	0	0	0.335	0.972	0	0	0.980
ABCE1	RPS20	0	0	0	0	0.208	0.975	0	0	0.979
ABCE1	RACK1	0	0	0	0	0.371	0.973	0	0	0.982
ABCE1	RPS24	0.045	0	0	0	0.331	0.982	0	0	0.988
ABCE1	RPS28	0	0	0	0	0.163	0.986	0	0	0.988
ABCE1	RPS6	0	0	0	0	0.332	0.983	0	0	0.988
ABCE1	RPLP0	0	0	0	0	0.379	0.985	0	0	0.990
ABCE1	FAU	0	0	0	0	0.047	0.993	0	0	0.993
ABCE1	RPS23	0	0	0	0	0.263	0.983	0	0	0.987
ABCE1	ETF1	0	0	0	0	0.854	0.990	0	0	0.998
ABCF1	RPL18A	0	0.038	0	0	0.106	0.187	0.900	0	0.921
ABCF1	MRPL32	0.042	0	0	0	0.126	0.751	0	0	0.773
ABCF1	RPL19	0	0	0	0	0.099	0.181	0.900	0	0.919
ABCF1	MRPL27	0.045	0	0	0	0.109	0.752	0	0	0.770
ABCF1	MRPS9	0.057	0	0	0	0.092	0.752	0	0	0.769
ABCF1	RPL35	0	0	0	0	0.145	0.751	0	0	0.778
ABCF1	RPL8	0	0	0	0	0.159	0.481	0.900	0	0.952
ABCF1	RPS11	0	0	0	0	0.114	0.752	0	0	0.770
ABCF1	RPS3	0	0	0	0	0.170	0.752	0	0	0.785
ABCF1	MRPL17	0.061	0	0	0	0.076	0.752	0	0	0.766
ABCF1	MRPL33	0	0	0	0	0.099	0.752	0	0	0.767
ABCF1	RPS23	0.057	0	0	0	0.115	0.518	0.900	0	0.954
ABCF1	RPL38	0	0	0	0	0.153	0.239	0.900	0	0.929
ABCF1	MRPS6	0.044	0	0	0	0.082	0.749	0	0	0.760
ABCF1	MRPL36	0.050	0	0	0	0.078	0.752	0	0	0.763
ABCF1	RPL7A	0	0	0	0	0.138	0.130	0.720	0	0.771
ABCF1	MRPS16	0.049	0	0	0	0.117	0.749	0	0	0.770
ABCF1	RPL23	0	0	0	0	0.121	0.752	0	0	0.772
ABCF1	RPL5	0.042	0	0	0	0.174	0.751	0	0	0.785
ABCF1	RPS15	0	0	0	0	0.190	0.752	0	0	0.790
ABCF1	MRPL21	0.046	0	0	0	0.195	0.752	0	0	0.793
ABCF1	MRPL19	0.042	0	0	0	0.102	0.752	0	0	0.768
ABCF1	RPL23A	0	0	0	0	0.187	0.751	0	0	0.788
ABCF1	RPS18	0.046	0	0	0	0.122	0.752	0	0	0.774
ABCF1	MRPL20	0.059	0	0	0	0.099	0.752	0	0	0.771
ABCF1	RPL36A	0	0	0	0	0.046	0.130	0.900	0	0.909
ABCF1	RPL32	0	0	0	0	0.076	0.129	0.900	0	0.912
ABCF1	RPL39	0	0	0	0	0.109	0.127	0.900	0	0.915
ABCF1	RPS26	0	0	0	0	0.088	0.181	0.900	0	0.918
ABCF1	RPL30	0	0	0	0	0.088	0.181	0.900	0	0.918
ABCF1	RPL24	0	0	0	0	0.095	0.181	0.900	0	0.919
ABCF1	RPL41	0	0	0	0	0	0.239	0.900	0	0.920
ABCF1	RPL6	0	0	0	0	0.079	0.149	0.900	0	0.914
ABCF1	RPL36	0	0	0	0	0.097	0.208	0.900	0	0.922
ABCF1	RPL31	0	0	0	0	0.079	0.235	0.900	0	0.923
ABCF1	RPS21	0	0	0	0	0.083	0.239	0.900	0	0.924
ABCF1	RPL18	0	0	0	0	0.109	0.181	0.900	0	0.920
ABCF1	RPS28	0	0	0	0	0.082	0.181	0.900	0	0.918
ABCF1	RPS29	0	0	0	0	0.162	0.481	0.900	0	0.952
ABCF1	RPL10A	0	0	0	0	0.168	0.481	0.900	0	0.953
ABCF1	RPL11	0	0	0	0	0.182	0.752	0.900	0	0.977
ACTR5	INO80B	0	0	0	0	0.133	0.963	0.900	0	0.996
ACTR5	H4C12	0	0	0	0	0	0.800	0	0	0.800
ACTR5	H4C13	0	0	0	0	0	0.800	0	0	0.800
ACTR5	H4C1	0	0	0	0	0	0.800	0	0	0.800
ACTR5	H4C14	0	0	0	0	0	0.800	0	0	0.800
ACTR5	H4C4	0	0	0	0	0	0.800	0	0	0.800
ACTR5	H4C15	0	0	0	0	0	0.800	0	0	0.800
ACTR5	H4C3	0	0	0	0	0	0.800	0	0	0.800
ACTR5	H4C2	0	0	0	0	0	0.800	0	0	0.800
ACTR5	H4C9	0	0	0	0	0	0.800	0	0	0.800
ACTR5	H4-16	0	0	0	0	0	0.800	0	0	0.800
ACTR5	H4C5	0	0	0	0	0	0.800	0	0	0.800
ACTR5	H4C11	0	0	0	0	0	0.800	0	0	0.800
ACTR5	H4C8	0	0	0	0	0	0.800	0	0	0.800
ACTR5	H3C11	0	0	0	0	0	0.854	0	0	0.854
ACTR5	H3C8	0	0	0	0	0	0.854	0	0	0.854
ACTR5	H3C7	0	0	0	0	0	0.854	0	0	0.854
ACTR5	H3C10	0	0	0	0	0	0.854	0	0	0.854
ACTR5	H3C2	0	0	0	0	0	0.854	0	0	0.854
ACTR5	H3C1	0	0	0	0	0	0.854	0	0	0.854
ACTR5	H3C4	0	0	0	0	0	0.854	0	0	0.854
ACTR5	H3C3	0	0	0	0	0	0.854	0	0	0.854
ACTR5	H2AC4	0	0	0	0	0	0.854	0	0	0.854
ACTR5	H3C6	0	0	0	0	0	0.854	0	0	0.854
ACTR5	H2BC11	0	0	0	0	0	0.943	0	0	0.943
ACTR5	H2AC8	0	0	0	0	0	0.959	0	0	0.959
ACTR5	UCHL5	0	0	0	0	0.055	0.816	0.900	0	0.981
ADAM10	C5	0	0	0	0	0.044	0	0.720	0	0.720
ADAM10	PPIF	0	0	0	0	0.056	0	0.720	0	0.724
ADAM10	PDZD11	0	0	0	0	0	0	0.720	0	0.720
ADAM10	C8A	0	0	0	0	0	0	0.720	0	0.720
ADAM10	BAK1	0	0	0	0	0.044	0	0.720	0	0.720
ADAM10	C7	0	0	0	0	0	0	0.720	0	0.720
ADAM10	C8B	0	0	0	0	0	0	0.720	0	0.720
ADAM10	SLC25A4	0	0	0	0	0.044	0	0.720	0	0.720
ADAM10	C6	0	0	0	0	0	0	0.720	0	0.720
ADAM10	C9	0	0	0	0	0	0	0.720	0	0.720
ADAM10	SLC25A31	0	0	0	0	0	0	0.720	0	0.720
ADAM10	SLC25A5	0	0	0	0	0.049	0	0.720	0	0.722
ADAM10	BAX	0	0	0	0	0.048	0	0.720	0	0.722
ADAM10	SPG7	0	0	0	0	0.049	0	0.720	0	0.722
ADAM10	VDAC1	0	0	0	0	0.060	0	0.720	0	0.725
ADAM10	AFDN	0	0	0	0	0.042	0	0.720	0	0.720
ADAM10	CD34	0	0	0	0	0	0	0.720	0	0.720
ADAM10	PLEKHA7	0	0	0	0	0	0	0.720	0	0.720
ADAM10	BCL2	0	0	0	0	0	0	0.720	0	0.720
ADAM10	CDH1	0	0	0	0	0.056	0	0.750	0	0.753
ADAM10	TSPAN33	0	0	0	0	0	0.549	0.720	0	0.868
ADCY2	GNG2	0	0	0	0	0	0.322	0.650	0	0.752
ADCY2	CNR1	0	0	0	0	0.083	0	0.900	0	0.904
ADCY2	GNAS	0	0	0	0	0.059	0.699	0.900	0	0.969
ADCYAP1	PTGER2	0	0	0	0	0.042	0	0.900	0	0.900
ADCYAP1	VIPR2	0	0	0	0	0.049	0.906	0.900	0	0.990
ADCYAP1	HTR6	0	0	0	0	0	0	0.900	0	0.900
ADCYAP1	LHCGR	0	0	0	0	0.054	0	0.900	0	0.901
ADCYAP1	DRD5	0	0	0	0	0.073	0	0.900	0	0.903
ADCYAP1	VIPR1	0	0	0	0	0	0.911	0.400	0	0.944
ADCYAP1	MC2R	0	0	0	0	0.049	0	0.900	0	0.900
ADCYAP1	GNG2	0	0	0	0	0.095	0.800	0.500	0	0.901
ADCYAP1	ADRB1	0	0	0	0	0.042	0	0.900	0	0.900
ADCYAP1	GNAS	0	0	0	0	0	0.800	0.500	0	0.895
ADCYAP1	GLP1R	0	0	0	0	0.042	0.105	0.900	0	0.906
ADCYAP1	GNB1	0	0	0	0	0	0.800	0.500	0	0.895
ADCYAP1	DRD1	0	0	0	0	0.083	0	0.900	0	0.904
ADCYAP1	TSHR	0	0	0	0	0.043	0	0.900	0	0.900
ADCYAP1	IGHV3-16	0	0	0	0	0	0.800	0	0	0.800
ADCYAP1	ADORA2A	0	0	0	0	0	0	0.900	0	0.900
ADCYAP1	GIPR	0	0	0	0	0	0.105	0.900	0	0.906
ADCYAP1	ADCYAP1R1	0	0	0	0	0.084	0.940	0.900	0	0.994
ADCYAP1R1	GNG2	0	0	0	0	0.059	0.823	0.500	0	0.909
ADCYAP1R1	GNAS	0	0	0	0	0	0.925	0.500	0	0.961
ADCYAP1R1	GNB1	0	0	0	0	0	0.922	0.500	0	0.959
ADCYAP1R1	IGHV3-16	0	0	0	0	0	0.800	0	0	0.800
ADGRD1	GNG2	0	0	0	0	0.055	0.819	0	0	0.821
ADGRD1	IPO4	0	0	0	0	0.086	0.749	0	0	0.760
ADGRD1	GNB1	0	0	0	0	0.063	0.923	0	0	0.925
ADGRD1	IGHV3-16	0	0	0	0	0	0.800	0	0	0.800
ADGRF1	GNG2	0	0	0	0	0	0.817	0	0	0.817
ADGRF1	IGHV3-16	0	0	0	0	0	0.800	0	0	0.800
ADGRF1	GNAI1	0	0	0	0	0.048	0.911	0	0	0.912
ADGRF1	GNB1	0	0	0	0	0.060	0.921	0	0	0.922
ADGRG1	GNG2	0	0	0	0	0.048	0.941	0	0	0.941
ADGRG1	GNB1	0	0	0	0	0.065	0.941	0	0	0.942
ADGRG1	GNA13	0	0	0	0	0	0.967	0	0	0.967
ADGRG3	GNG2	0	0	0	0	0.056	0.828	0	0	0.830
ADGRG3	GNB1	0	0	0	0	0.060	0.926	0	0	0.928
ADGRG4	GNG2	0	0	0	0	0	0.828	0	0	0.828
ADGRG4	GNB1	0	0	0	0	0.060	0.853	0	0	0.856
ADGRG4	IGHV3-16	0	0	0	0	0	0.800	0	0	0.800
ADGRG5	GNG2	0	0	0	0	0.049	0.828	0	0	0.829
ADGRG5	GNB1	0	0	0	0	0.060	0.926	0	0	0.928
ADGRL1	GNB3	0	0	0	0	0.063	0.967	0	0	0.967
ADGRL1	GNAT1	0	0	0	0	0	0.752	0	0	0.752
ADGRL1	GNB4	0	0	0	0	0.060	0.967	0	0	0.967
ADGRL1	GNAT2	0	0	0	0	0	0.752	0	0	0.752
ADGRL1	GNB5	0	0	0	0	0.060	0.967	0	0	0.967
ADGRL1	GNAO1	0	0	0	0	0.056	0.752	0	0	0.755
ADGRL1	GNA12	0	0	0	0	0	0.752	0	0	0.752
ADGRL1	GNB2	0	0	0	0	0.062	0.967	0	0	0.967
ADGRL1	GNAI2	0	0	0	0	0.042	0.752	0	0	0.752
ADGRL1	GNAI3	0	0	0	0	0	0.752	0	0	0.752
ADGRL1	GNAI1	0	0	0	0	0	0.752	0	0	0.752
ADGRL1	GNAZ	0	0	0	0	0.049	0.752	0	0	0.754
ADGRL1	GNA13	0	0	0	0	0	0.752	0	0	0.752
ADGRL1	GNB1	0	0	0	0	0.060	0.967	0	0	0.967
ADGRL2	GNB3	0	0	0	0	0.060	0.967	0	0	0.967
ADGRL2	GNAT1	0	0	0	0	0	0.752	0	0	0.752
ADGRL2	GNB4	0	0	0	0	0.066	0.967	0	0	0.967
ADGRL2	GNAT2	0	0	0	0	0	0.752	0	0	0.752
ADGRL2	GNB5	0	0	0	0	0.060	0.967	0	0	0.967
ADGRL2	GNAO1	0	0	0	0	0	0.752	0	0	0.752
ADGRL2	GNA12	0	0	0	0	0	0.752	0	0	0.752
ADGRL2	GNB2	0	0	0	0	0.060	0.967	0	0	0.967
ADGRL2	GNAI2	0	0	0	0	0	0.752	0	0	0.752
ADGRL2	GNAI3	0	0	0	0	0.042	0.752	0	0	0.752
ADGRL2	GNAZ	0	0	0	0	0	0.752	0	0	0.752
ADGRL2	GNA13	0	0	0	0	0	0.752	0	0	0.752
ADGRL2	GNAI1	0	0	0	0	0.099	0.752	0	0	0.766
ADGRL2	GNB1	0	0	0	0	0.060	0.967	0	0	0.967
ADGRL3	GNB3	0	0	0	0	0.060	0.967	0	0	0.967
ADGRL3	GNAT1	0	0	0	0	0	0.752	0	0	0.752
ADGRL3	GNB4	0	0	0	0	0.060	0.967	0	0	0.967
ADGRL3	GNAT2	0	0	0	0	0	0.752	0	0	0.752
ADGRL3	GNB5	0	0	0	0	0.060	0.967	0	0	0.967
ADGRL3	GNAO1	0	0	0	0	0.056	0.752	0	0	0.755
ADGRL3	GNA12	0	0	0	0	0	0.752	0	0	0.752
ADGRL3	GNB2	0	0	0	0	0.060	0.967	0	0	0.967
ADGRL3	GNAI2	0	0	0	0	0	0.752	0	0	0.752
ADGRL3	GNAI3	0	0	0	0	0	0.752	0	0	0.752
ADGRL3	GNB1	0	0	0	0	0.060	0.967	0	0	0.967
ADGRL3	GNA13	0	0	0	0	0	0.752	0	0	0.752
ADGRL3	GNAI1	0	0	0	0	0.060	0.752	0	0	0.756
ADGRL3	GNAZ	0	0	0	0	0.047	0.752	0	0	0.753
ADM	IAPP	0	0	0	0	0	0	0.900	0	0.900
ADM	RAMP3	0	0	0	0	0	0.800	0.900	0	0.979
ADM	RAMP2	0	0	0	0	0	0.877	0.900	0	0.987
ADM	RAMP1	0	0	0	0	0	0.405	0.900	0	0.937
ADM	CALCA	0	0	0	0	0	0	0.900	0	0.900
ADM	MRGPRX2	0	0	0	0	0	0.900	0	0	0.900
ADM	GNG2	0	0	0	0	0	0.800	0	0	0.800
ADM	CALCR	0	0	0	0	0	0.052	0.900	0	0.901
ADM	GNAS	0	0	0	0	0	0.800	0.500	0	0.895
ADM	GNB1	0	0	0	0	0.047	0.800	0	0	0.801
ADM	CALCRL	0	0	0	0	0	0.938	0.900	0	0.993
ADM	CALCB	0	0	0	0	0	0	0.900	0	0.900
ADM	IGHV3-16	0	0	0	0	0	0.800	0	0	0.800
ADM2	RAMP3	0	0	0	0	0	0.900	0.400	0	0.937
ADM2	GNG2	0	0	0	0	0	0.800	0	0	0.800
ADM2	GNAS	0	0	0	0	0	0.800	0.500	0	0.895
ADM2	GNB1	0	0	0	0	0	0.800	0	0	0.800
ADM2	CALCRL	0	0	0	0	0	0.900	0.400	0	0.937
ADM2	IGHV3-16	0	0	0	0	0	0.800	0	0	0.800
ADORA1	GNAI2	0	0	0	0	0	0.932	0.900	0	0.992
ADORA1	GNG2	0	0	0	0	0	0.816	0	0	0.816
ADORA1	GNAI3	0	0	0	0	0	0.125	0.900	0	0.908
ADORA1	GNAI1	0	0	0	0	0.067	0.125	0.900	0	0.911
ADORA1	GNB1	0	0	0	0	0	0.909	0	0	0.909
ADORA2A	TSHB	0	0	0	0	0.069	0	0.900	0	0.902
ADORA2A	GNAQ	0	0	0	0	0	0.115	0.900	0	0.907
ADORA2A	GNG2	0	0	0	0	0.047	0.831	0	0	0.832
ADORA2A	GIP	0	0	0	0	0	0	0.900	0	0.900
ADORA2A	DRD2	0	0	0	0.639	0.100	0.806	0	0	0.818
ADORA2A	VIP	0	0	0	0	0	0	0.900	0	0.900
ADORA2A	GNAS	0	0	0	0	0	0.926	0.900	0	0.992
ADORA2A	NPPA	0	0	0	0	0	0	0.900	0	0.900
ADORA2A	GNB1	0	0	0	0	0	0.926	0	0	0.926
ADORA2A	POMC	0	0	0	0	0.055	0.094	0.900	0	0.907
ADORA2A	GCG	0	0	0	0	0	0	0.900	0	0.900
ADORA2A	FSHB	0	0	0	0	0.068	0	0.900	0	0.902
ADORA2A	IGHV3-16	0	0	0	0	0	0.800	0	0	0.800
ADRA2A	GNA11	0	0	0	0	0	0.115	0.900	0	0.907
ADRA2A	GNAO1	0	0	0	0	0.063	0.935	0	0	0.937
ADRA2A	GNA12	0	0	0	0	0	0.128	0.900	0	0.909
ADRA2A	GNA13	0	0	0	0	0	0.128	0.900	0	0.909
ADRA2A	GNG2	0	0	0	0	0.061	0.868	0.500	0	0.932
ADRA2A	GNAQ	0	0	0	0	0.050	0.115	0.900	0	0.908
ADRA2A	GNB1	0	0	0	0	0.046	0.942	0.500	0	0.970
ADRB1	TSHB	0	0	0	0	0.069	0	0.900	0	0.902
ADRB1	GNAI2	0	0	0	0	0	0.133	0.900	0	0.909
ADRB1	GIP	0	0	0	0	0	0	0.900	0	0.900
ADRB1	VIP	0	0	0	0	0.047	0	0.900	0	0.900
ADRB1	FSHB	0	0	0	0	0.068	0	0.900	0	0.902
ADRB1	GNAI3	0	0	0	0	0	0.133	0.900	0	0.909
ADRB1	GNAI1	0	0	0	0	0.047	0.133	0.900	0	0.910
ADRB1	GCG	0	0	0	0	0	0	0.900	0	0.900
ADRB1	POMC	0	0	0	0	0.055	0.094	0.900	0	0.906
ADRB1	NPPA	0	0	0	0	0	0	0.900	0	0.900
ADRB1	GNAS	0	0	0	0	0	0.477	0.900	0	0.945
ADRM1	PSMA4	0	0	0	0	0.275	0.906	0.500	0	0.963
ADRM1	PSMC4	0	0	0	0	0.727	0.992	0.540	0	0.999
ADRM1	PSMD5	0	0	0	0	0.049	0.994	0.540	0	0.997
ADRM1	PSMD8	0	0	0	0	0.421	0.988	0.540	0	0.996
ADRM1	PSMA3	0	0	0	0	0.281	0.873	0.500	0	0.950
ADRM1	PSMD10	0	0	0	0	0.055	0.854	0.500	0	0.925
ADRM1	PSMD7	0	0	0	0	0.252	0.992	0.540	0	0.997
ADRM1	PSMA2	0	0	0	0	0.184	0.909	0.500	0	0.959
ADRM1	CCDC92	0	0	0	0	0	0.835	0	0	0.835
ADRM1	ECPAS	0	0	0	0	0.075	0.762	0	0	0.770
ADRM1	PSMB7	0	0	0	0	0.223	0.752	0.500	0	0.895
ADRM1	PSMC1	0	0	0	0	0.763	0.986	0.540	0	0.998
ADRM1	PSMA6	0	0	0	0	0.224	0.890	0.500	0	0.953
ADRM1	USP14	0	0	0	0	0.126	0.903	0.500	0	0.954
ADRM1	PSMD11	0	0	0	0	0.326	0.991	0.540	0	0.997
ADRM1	PSMB1	0	0	0	0	0.161	0.908	0.500	0	0.958
ADRM1	PSMD3	0	0	0	0	0.638	0.970	0.540	0	0.994
ADRM1	PSMB6	0	0	0	0	0.352	0.777	0.500	0	0.921
ADRM1	PSMA5	0	0	0	0	0.285	0.874	0.500	0	0.951
ADRM1	RPS27A	0	0	0	0	0.106	0.997	0	0	0.997
ADRM1	PSMB4	0	0	0	0	0.383	0.879	0.500	0	0.959
ADRM1	PSME3	0	0	0	0	0.164	0.457	0.500	0	0.753
ADRM1	CCDC74B	0	0	0	0	0	0.835	0	0	0.835
ADRM1	PSMD1	0	0	0	0	0.308	0.995	0.540	0	0.998
ADRM1	PSMD2	0	0	0	0	0.331	0.992	0.540	0	0.997
ADRM1	PSMC5	0	0	0	0	0.562	0.984	0.540	0	0.996
ADRM1	PSMA8	0	0	0	0	0.140	0.576	0.500	0	0.801
ADRM1	PSMD12	0	0	0	0	0.353	0.980	0.540	0	0.993
ADRM1	PSMB10	0	0	0	0	0.126	0.542	0.500	0	0.782
ADRM1	PSMB5	0	0	0	0	0.216	0.802	0.500	0	0.916
ADRM1	PRKN	0	0	0	0	0	0.677	0.650	0	0.882
ADRM1	UCHL5	0	0	0	0	0.157	0.998	0.500	0	0.999
ADRM1	PSMD4	0	0	0	0	0.659	0.993	0.540	0	0.998
ADRM1	PSMA7	0	0	0	0	0.320	0.770	0.500	0	0.915
ADRM1	PSMB2	0	0	0	0	0.174	0.963	0.500	0	0.983
ADRM1	PSMB9	0	0	0	0	0.296	0.613	0.500	0	0.852
ADRM1	PSMB8	0	0	0	0	0.200	0.733	0.500	0	0.884
ADRM1	PSMB11	0	0	0	0	0.190	0.508	0.500	0	0.783
ADRM1	PSMD14	0	0	0	0	0.292	0.967	0.540	0	0.988
ADRM1	UBA52	0	0	0	0	0.053	0.990	0	0	0.990
ADRM1	PSMC2	0	0	0	0	0.608	0.991	0.540	0	0.998
ADRM1	PSMD13	0	0	0	0	0.488	0.991	0.540	0	0.997
ADRM1	PSMA1	0	0	0	0	0.322	0.933	0.500	0	0.975
ADRM1	PSMD6	0	0	0	0	0.389	0.987	0.540	0	0.996
ADRM1	KIAA2012	0	0	0	0	0.066	0.749	0	0	0.755
ADRM1	UBC	0	0	0	0	0.071	0.988	0	0	0.989
ADRM1	UBB	0	0	0	0	0.051	0.983	0	0	0.983
ADRM1	SEM1	0	0	0	0	0.044	0.609	0.500	0	0.796
ADRM1	PSMB3	0	0	0	0	0.236	0.880	0.500	0	0.950
ADRM1	PSMC3	0	0	0	0	0.576	0.979	0.540	0	0.995
ADRM1	PSMC6	0	0	0	0	0.434	0.992	0.540	0	0.997
AFDN	C5	0	0	0	0	0	0	0.720	0	0.720
AFDN	PPIF	0	0	0	0	0.042	0	0.720	0	0.720
AFDN	PDZD11	0	0	0	0	0	0	0.720	0	0.720
AFDN	C9	0	0	0	0	0	0	0.720	0	0.720
AFDN	C6	0	0	0	0	0	0	0.720	0	0.720
AFDN	SLC25A31	0	0	0	0	0	0	0.720	0	0.720
AFDN	SLC25A4	0	0	0	0	0.042	0	0.720	0	0.720
AFDN	BAX	0	0	0	0	0.042	0	0.720	0	0.720
AFDN	CTNNA1	0	0	0	0	0.064	0.520	0.900	0	0.951
AFDN	CD34	0	0	0	0	0	0	0.720	0	0.720
AFDN	C7	0	0	0	0	0	0	0.720	0	0.720
AFDN	C8A	0	0	0	0	0	0	0.720	0	0.720
AFDN	SPG7	0	0	0	0	0.042	0	0.720	0	0.720
AFDN	SLC25A5	0	0	0	0	0.042	0	0.720	0	0.720
AFDN	BAK1	0	0	0	0	0.042	0	0.720	0	0.720
AFDN	VDAC1	0	0	0	0	0	0	0.720	0	0.720
AFDN	C8B	0	0	0	0	0	0	0.720	0	0.720
AFDN	TSPAN33	0	0	0	0	0	0	0.720	0	0.720
AFDN	BCL2	0	0	0	0	0	0	0.720	0	0.720
AFDN	PLEKHA7	0	0	0	0	0.058	0.125	0.720	0	0.749
AFDN	CTNND1	0	0	0	0	0.083	0.082	0.900	0	0.908
AHR	PTGES3	0	0	0	0	0.043	0.544	0.800	0	0.905
AHR	HSP90AA1	0	0	0	0	0	0.869	0.800	0	0.972
AHR	HSP90AB1	0	0	0	0	0	0.927	0.800	0	0.984
AHSA1	FKBP4	0	0	0	0	0.392	0.613	0	0	0.755
AHSA1	HSPA8	0	0	0	0	0.511	0.533	0	0	0.762
AHSA1	PPID	0	0	0	0	0.722	0.562	0	0	0.873
AHSA1	PTGES3	0	0	0	0	0.713	0.314	0	0	0.794
AHSA1	STIP1	0	0	0	0	0.944	0.259	0	0	0.957
AHSA1	HSP90AB1	0	0	0	0	0.504	0.938	0	0	0.968
AHSA1	HSP90AA1	0	0	0	0	0.477	0.968	0	0	0.983
AIRE	H3C3	0	0	0	0	0.042	0.911	0	0	0.911
AIRE	H3-3A	0	0	0	0	0	0.911	0	0	0.911
AIRE	H3C6	0	0	0	0	0	0.911	0	0	0.911
AIRE	H3C15	0	0	0	0	0	0.911	0	0	0.911
AIRE	H3C11	0	0	0	0	0.044	0.911	0	0	0.911
AIRE	H3C8	0	0	0	0	0.042	0.911	0	0	0.911
AIRE	H3C14	0	0	0	0	0	0.911	0	0	0.911
AIRE	H3C10	0	0	0	0	0	0.911	0	0	0.911
AIRE	H3C2	0	0	0	0	0.042	0.911	0	0	0.911
AIRE	H3C4	0	0	0	0	0	0.911	0	0	0.911
AIRE	H3C7	0	0	0	0	0.056	0.911	0	0	0.912
AIRE	H3C1	0	0	0	0	0.043	0.952	0	0	0.952
AKNAD1	CD74	0.052	0	0	0	0.601	0.747	0	0	0.895
AKNAD1	RPL18A	0	0	0	0	0.684	0.841	0	0	0.947
AKNAD1	EDF1	0	0	0	0	0.067	0.769	0	0	0.775
AKNAD1	RPL19	0	0	0	0	0.727	0.841	0	0	0.954
AKNAD1	FANCE	0	0	0	0	0.562	0.747	0	0	0.884
AKNAD1	RPS12	0	0	0	0	0.625	0.747	0	0	0.901
AKNAD1	MRPS7	0	0	0	0	0.393	0.576	0	0	0.731
AKNAD1	RPS4Y1	0	0	0	0	0.607	0.576	0	0	0.826
AKNAD1	RSAD1	0	0	0	0	0.291	0.747	0	0	0.812
AKNAD1	RPL35	0	0	0	0	0.821	0.841	0	0	0.970
AKNAD1	RSL24D1	0	0	0	0	0.086	0.820	0	0	0.828
AKNAD1	RPL8	0	0	0	0	0.691	0.841	0	0	0.948
AKNAD1	RPL3L	0	0	0	0	0.403	0.747	0	0	0.842
AKNAD1	RPS11	0	0	0	0	0.829	0.840	0	0	0.971
AKNAD1	RPS27A	0	0	0	0	0.710	0.841	0	0	0.951
AKNAD1	RPS3	0	0	0	0	0.690	0.840	0	0	0.948
AKNAD1	EIF5B	0	0	0	0	0.104	0.823	0	0	0.834
AKNAD1	CCDC105	0	0	0	0	0.401	0.576	0	0	0.735
AKNAD1	MRNIP	0	0	0	0	0.690	0.746	0	0	0.917
AKNAD1	RPL29	0	0	0	0	0.829	0.841	0	0	0.971
AKNAD1	RPS23	0	0	0	0	0.298	0.841	0	0	0.883
AKNAD1	RPL10L	0	0	0	0	0.137	0.747	0	0	0.772
AKNAD1	GCN1	0	0	0	0	0.055	0.743	0	0	0.746
AKNAD1	MED1	0	0	0	0	0.613	0.747	0	0	0.897
AKNAD1	RPL13	0	0	0	0	0.689	0.841	0	0	0.948
AKNAD1	EEF2	0	0	0	0	0.113	0.841	0	0	0.852
AKNAD1	RPL15	0	0	0	0	0.741	0.841	0	0	0.957
AKNAD1	RPL38	0	0	0	0	0.828	0.841	0	0	0.971
AKNAD1	RPL4	0.042	0	0	0	0.764	0.841	0	0	0.960
AKNAD1	RPS27L	0	0	0	0	0.595	0.747	0	0	0.893
AKNAD1	RPL7	0	0	0	0	0.401	0.576	0	0	0.735
AKNAD1	RPS2	0	0	0	0	0.692	0.841	0	0	0.948
AKNAD1	RPS21	0	0	0	0	0.829	0.841	0	0	0.971
AKNAD1	RPL3	0	0	0	0	0.402	0.747	0	0	0.842
AKNAD1	RPL36AL	0	0	0	0	0.562	0.576	0	0	0.806
AKNAD1	RPL27A	0	0	0	0	0.812	0.841	0	0	0.968
AKNAD1	RPL21	0	0	0	0	0.369	0.841	0	0	0.895
AKNAD1	RPLP1	0	0	0	0	0.691	0.773	0	0	0.926
AKNAD1	RPS3A	0	0	0	0	0.692	0.841	0	0	0.948
AKNAD1	RPL22L1	0	0	0	0	0.553	0.747	0	0	0.882
AKNAD1	RPL22	0	0	0	0	0.553	0.747	0	0	0.882
AKNAD1	RPS26	0	0	0	0	0.688	0.841	0	0	0.948
AKNAD1	RPL39	0	0	0	0	0.671	0.747	0	0	0.913
AKNAD1	NPSR1	0	0	0	0	0.401	0.576	0	0	0.735
AKNAD1	RPL7L1	0	0	0	0	0.401	0.576	0	0	0.735
AKNAD1	RPS5	0	0	0	0	0.393	0.576	0	0	0.731
AKNAD1	NSA2	0.045	0	0	0	0.194	0.715	0	0	0.761
AKNAD1	MRTO4	0	0	0	0	0.201	0.715	0	0	0.762
AKNAD1	RPL10	0	0	0	0	0.137	0.747	0	0	0.772
AKNAD1	H3BNC9_HUMAN	0	0	0	0	0.247	0.764	0	0	0.814
AKNAD1	RPL36A	0	0	0	0	0.562	0.576	0	0	0.806
AKNAD1	RPL36A-HNRNPH2	0	0	0	0	0.562	0.576	0	0	0.806
AKNAD1	RPS29	0	0	0	0	0.291	0.747	0	0	0.812
AKNAD1	RPS4Y2	0	0	0	0	0.607	0.576	0	0	0.826
AKNAD1	RPS4X	0	0	0	0	0.607	0.576	0	0	0.826
AKNAD1	WDR31	0	0	0	0	0.595	0.624	0	0	0.841
AKNAD1	RACK1	0	0	0	0	0.595	0.624	0	0	0.841
AKNAD1	FLT3LG	0.042	0	0	0	0.392	0.747	0	0	0.839
AKNAD1	RPL13A	0.042	0	0	0	0.392	0.747	0	0	0.839
AKNAD1	RPL7A	0	0	0	0	0.519	0.747	0	0	0.873
AKNAD1	DOCK4	0	0	0	0	0.519	0.747	0	0	0.873
AKNAD1	RPSA	0	0	0	0	0.525	0.747	0	0	0.874
AKNAD1	CXorf66	0	0	0	0	0.525	0.747	0	0	0.874
AKNAD1	RSRC1	0	0	0	0	0.625	0.747	0	0	0.901
AKNAD1	RPS27	0	0	0	0	0.595	0.747	0	0	0.893
AKNAD1	RPL17-C18orf32	0	0	0	0	0.592	0.747	0	0	0.892
AKNAD1	RPS14	0.052	0	0	0	0.601	0.747	0	0	0.895
AKNAD1	RPL9	0	0	0	0	0.613	0.747	0	0	0.897
AKNAD1	RPL17	0	0	0	0	0.592	0.747	0	0	0.892
AKNAD1	RPL10A	0	0	0	0	0.562	0.747	0	0	0.884
AKNAD1	RPS10	0	0	0	0	0.603	0.747	0	0	0.895
AKNAD1	RPS10-NUDT3	0	0	0	0	0.603	0.747	0	0	0.895
AKNAD1	RPL35A	0	0	0	0	0.340	0.839	0	0	0.889
AKNAD1	RPL23	0	0	0	0	0.364	0.841	0	0	0.894
AKNAD1	RPL27	0.047	0	0	0	0.639	0.744	0	0	0.904
AKNAD1	IFI35	0.047	0	0	0	0.639	0.744	0	0	0.904
AKNAD1	RPL34	0.045	0	0	0	0.375	0.841	0	0	0.896
AKNAD1	RPL37A	0	0	0	0	0.372	0.841	0	0	0.895
AKNAD1	RPLP0	0	0	0	0	0.549	0.841	0	0	0.925
AKNAD1	RPS13	0	0	0	0	0.690	0.746	0	0	0.917
AKNAD1	RPL26	0	0	0	0	0.685	0.747	0	0	0.916
AKNAD1	RPL26L1	0	0	0	0	0.685	0.747	0	0	0.916
AKNAD1	RPL39L	0	0	0	0	0.671	0.747	0	0	0.913
AKNAD1	RPLP2	0	0	0	0	0.692	0.756	0	0	0.921
AKNAD1	RPL28	0	0	0	0	0.597	0.841	0	0	0.933
AKNAD1	RPS19	0	0	0	0	0.602	0.841	0	0	0.934
AKNAD1	UBA52	0	0	0	0	0.672	0.840	0	0	0.945
AKNAD1	RPS9	0	0	0	0	0.692	0.840	0	0	0.948
AKNAD1	RPL36	0	0	0	0	0.690	0.841	0	0	0.948
AKNAD1	RPS20	0	0	0	0	0.670	0.841	0	0	0.945
AKNAD1	RPL18	0.050	0	0	0	0.686	0.841	0	0	0.948
AKNAD1	RPL30	0	0	0	0	0.703	0.840	0	0	0.950
AKNAD1	RPS6	0	0	0	0	0.689	0.841	0	0	0.948
AKNAD1	RPS16	0.042	0	0	0	0.747	0.841	0	0	0.958
AKNAD1	RPS28	0	0	0	0	0.688	0.841	0	0	0.948
AKNAD1	RPL5	0	0	0	0	0.776	0.841	0	0	0.962
AKNAD1	RPS8	0	0	0	0	0.793	0.841	0	0	0.965
AKNAD1	RPS17	0	0	0	0	0.823	0.841	0	0	0.970
AKNAD1	RPS15	0	0	0	0	0.826	0.840	0	0	0.970
AKNAD1	RPS25	0	0	0	0	0.829	0.841	0	0	0.971
AKNAD1	RPL6	0.047	0	0	0	0.827	0.841	0	0	0.971
AKNAD1	RPL23A	0	0	0	0	0.787	0.841	0	0	0.964
AKNAD1	RPS24	0	0	0	0	0.828	0.841	0	0	0.971
AKNAD1	RPL31	0	0	0	0	0.820	0.841	0	0	0.970
AKNAD1	RPL24	0	0	0	0	0.829	0.841	0	0	0.971
AKNAD1	RPS7	0	0	0	0	0.810	0.841	0	0	0.968
AKNAD1	RPL11	0	0	0	0	0.827	0.841	0	0	0.971
AKNAD1	RPL14	0.047	0	0	0	0.824	0.841	0	0	0.971
AKNAD1	RPS18	0.042	0	0	0	0.827	0.841	0	0	0.971
AKNAD1	FAU	0	0	0	0	0.782	0.967	0	0	0.992
AKT2	CDC37	0	0	0	0	0.092	0.366	0.900	0	0.937
AKT2	PIK3R2	0	0	0	0	0.074	0.093	0.900	0	0.908
AKT2	PIK3R3	0	0	0	0	0.051	0.093	0.900	0	0.906
AKT2	PIK3CA	0	0	0	0	0.042	0.098	0.900	0	0.906
AKT2	TP53	0	0	0	0	0.072	0	0.900	0	0.903
AKT2	HSP90AA1	0	0	0	0	0.047	0.223	0.900	0	0.919
AKT2	FOXO3	0	0	0	0	0.049	0.312	0.900	0	0.928
AKT2	MTOR	0	0	0	0	0.060	0.073	0.900	0	0.905
AKT2	HSP90AB1	0	0	0	0	0.047	0.224	0.900	0	0.919
AKT2	BCL2L1	0	0	0	0	0.049	0	0.900	0	0.900
AKT2	PIK3CD	0	0	0	0	0.042	0.286	0.900	0	0.925
AKT2	PIK3R6	0	0	0	0	0	0	0.900	0	0.900
AKT2	BAD	0	0	0	0	0.054	0.065	0.900	0	0.903
AKT2	PIK3R5	0	0	0	0	0	0	0.900	0	0.900
AKT2	BCL2	0	0	0	0	0.047	0	0.900	0	0.900
AKT2	AKT3	0	0	0.051	0.979	0	0.162	0.900	0	0.913
AKT2	PIK3CG	0	0	0	0	0	0.098	0.900	0	0.905
AKT2	PIK3R1	0	0	0	0	0.066	0.093	0.900	0	0.907
AKT2	PIK3CB	0	0	0	0	0.048	0.276	0.900	0	0.925
AKT3	CDC37	0	0	0	0	0.073	0.595	0.900	0	0.959
AKT3	PIK3R2	0	0	0	0	0.067	0.093	0.900	0	0.907
AKT3	PIK3R3	0	0	0	0	0.051	0.093	0.900	0	0.906
AKT3	PIK3CA	0	0	0	0	0.075	0.098	0.900	0	0.909
AKT3	TP53	0	0	0	0	0	0	0.900	0	0.900
AKT3	HSP90AA1	0	0	0	0	0	0.385	0.900	0	0.935
AKT3	FOXO3	0	0	0	0	0	0.312	0.900	0	0.928
AKT3	MTOR	0	0	0	0	0	0.073	0.900	0	0.903
AKT3	HSP90AB1	0	0	0	0	0	0.426	0.900	0	0.940
AKT3	BCL2L1	0	0	0	0	0	0	0.900	0	0.900
AKT3	PIK3CD	0	0	0	0	0	0.098	0.900	0	0.905
AKT3	BAD	0	0	0	0	0	0.065	0.900	0	0.902
AKT3	BCL2	0	0	0	0	0.056	0	0.900	0	0.901
AKT3	PIK3R5	0	0	0	0	0.042	0	0.900	0	0.900
AKT3	PIK3CG	0	0	0	0	0	0.098	0.900	0	0.905
AKT3	PIK3R1	0	0	0	0	0.071	0.093	0.900	0	0.908
AKT3	PIK3R6	0	0	0	0	0	0	0.900	0	0.900
AKT3	PIK3CB	0	0	0	0	0	0.098	0.900	0	0.905
APBA1	APP	0	0	0	0	0.097	0.980	0	0	0.981
APBA2	APP	0	0	0	0	0.067	0.906	0	0	0.908
APBB1	APP	0	0	0	0	0.068	0.991	0.900	0	0.999
APBB1	MAPK8	0	0	0	0	0.060	0.314	0.800	0	0.859
APBB1	APBB2	0	0	0.056	0.916	0	0.782	0	0	0.785
APBB2	APP	0	0	0	0	0.068	0.855	0	0	0.859
APBB3	APP	0	0	0	0	0	0.802	0	0	0.802
APC2	CDH1	0	0	0	0	0	0	0.720	0	0.720
APC2	CDH2	0	0	0	0	0	0	0.720	0	0.720
APC2	CTNNA1	0	0	0	0	0	0.045	0.900	0	0.900
APC2	CTNND1	0	0	0	0	0.056	0.087	0.900	0	0.906
APH1A	APH1B	0	0	0.063	0.954	0	0	0.900	0	0.902
APH1A	APP	0	0	0	0	0.044	0.807	0.400	0	0.879
APH1A	NCSTN	0	0	0	0	0.137	0.999	0.900	0	0.999
APH1A	PSEN1	0	0	0	0	0.122	0.999	0.900	0	0.999
APH1A	PSENEN	0	0	0	0	0.116	0.998	0.900	0	0.999
APH1B	NCSTN	0	0	0	0	0.116	0.995	0.800	0	0.999
APH1B	PSENEN	0	0	0	0	0.098	0.995	0.800	0	0.999
APH1B	PSEN1	0	0	0	0	0.121	0.995	0.800	0	0.999
APLNR	GNB3	0	0	0	0	0	0.487	0.900	0	0.946
APLNR	GNB4	0	0	0	0	0	0.602	0.900	0	0.958
APLNR	GNG13	0	0	0	0	0.074	0.120	0.900	0	0.911
APLNR	GNG11	0	0	0	0	0.045	0.120	0.900	0	0.908
APLNR	GNGT1	0	0	0	0	0	0.120	0.900	0	0.908
APLNR	GNB5	0	0	0	0	0	0.462	0.900	0	0.943
APLNR	GNAQ	0	0	0	0	0	0.115	0.900	0	0.907
APLNR	GNG3	0	0	0	0	0.074	0.120	0.900	0	0.911
APLNR	GNG8	0	0	0	0	0	0.120	0.900	0	0.908
APLNR	GNB2	0	0	0	0	0	0.513	0.900	0	0.949
APLNR	GNAI2	0	0	0	0	0.044	0.513	0.650	0	0.822
APLNR	GNG2	0	0	0	0	0	0.120	0.900	0	0.908
APLNR	GNAI3	0	0	0	0	0	0.602	0.650	0	0.854
APLNR	GNG5	0	0	0	0	0	0.120	0.900	0	0.908
APLNR	GNG12	0	0	0	0	0	0.120	0.900	0	0.908
APLNR	GNG10	0	0	0	0	0	0.120	0.900	0	0.908
APLNR	GNB1	0	0	0	0	0	0.602	0.900	0	0.958
APLNR	GNG7	0	0	0	0	0.074	0.120	0.900	0	0.911
APLNR	GNG4	0	0	0	0	0	0.120	0.900	0	0.908
APLNR	GNA13	0	0	0	0	0	0.304	0.900	0	0.927
APLNR	GNGT2	0	0	0	0	0.043	0.120	0.900	0	0.908
APLNR	GNAI1	0	0	0	0	0.062	0.602	0.650	0	0.857
APOA1	CETP	0	0	0	0	0.058	0	0.720	0	0.725
APOA1	APOH	0	0	0	0	0.787	0.096	0.720	0	0.941
APOA1	PON1	0	0	0	0	0.081	0	0.720	0	0.731
APOA1	APOC3	0	0	0	0	0.830	0.077	0.800	0	0.965
APOA1	APOB	0	0	0	0	0.804	0.603	0.800	0	0.983
APOA1	PEX3	0	0	0	0	0	0	0.720	0	0.720
APOA1	SELENOS	0	0	0	0	0	0	0.720	0	0.720
APOA1	DBI	0	0	0	0	0.067	0	0.720	0	0.727
APOA1	PCYOX1	0	0	0	0	0.042	0	0.720	0	0.720
APOA1	APOC4	0	0	0	0	0.211	0	0.720	0	0.769
APOA1	MMP14	0	0	0	0	0.062	0.900	0	0	0.902
APOA1	PLA2G7	0	0	0	0	0	0	0.720	0	0.720
APOA1	APOA5	0	0	0.110	0.615	0.273	0	0.720	0	0.803
APOA1	APOM	0	0	0	0	0.507	0	0.720	0	0.856
APOA1	PLTP	0	0	0	0	0.052	0.292	0.750	0	0.817
APOA1	LPA	0	0	0	0	0.113	0	0.720	0	0.741
APOA1	APP	0	0	0	0	0	0.627	0.720	0	0.891
APOA1	APOA4	0	0	0.103	0.699	0.532	0	0.800	0	0.908
APOA1	APOC2	0	0	0	0	0.181	0.241	0.800	0	0.864
APOA1	HPR	0	0	0	0	0.127	0	0.720	0	0.745
APOA1	APOL1	0	0	0	0	0	0.287	0.800	0	0.851
APOA1	CLU	0	0	0	0	0.094	0.077	0.720	0	0.745
APOA1	APOC1	0	0	0	0	0.160	0.248	0.720	0	0.807
APOA1	APOA2	0	0	0	0	0.798	0.618	0.800	0	0.983
APOA1	APOE	0	0	0	0	0.222	0.114	0.800	0	0.850
APOA1	LCAT	0	0	0	0	0.107	0.837	0.900	0	0.984
APOA2	CETP	0	0	0	0	0.049	0	0.720	0	0.722
APOA2	APOH	0	0	0	0	0.838	0.099	0.720	0	0.955
APOA2	PON1	0	0	0	0	0.319	0	0.720	0	0.801
APOA2	APOC3	0	0	0	0	0.801	0	0.800	0	0.958
APOA2	APOB	0	0	0	0	0.796	0.422	0.720	0	0.964
APOA2	APOE	0	0	0	0	0.104	0.431	0.800	0	0.889
APOA2	LCAT	0	0	0	0	0.107	0.287	0.720	0	0.806
APOA2	PLA2G7	0	0	0	0	0.048	0	0.720	0	0.722
APOA2	APP	0	0	0	0	0	0	0.720	0	0.720
APOA2	CLU	0	0	0	0	0.042	0	0.720	0	0.720
APOA2	APOL1	0	0	0	0	0	0	0.720	0	0.720
APOA2	LPA	0	0	0	0	0.375	0.051	0.720	0	0.819
APOA2	APOA4	0	0	0	0	0.262	0	0.800	0	0.846
APOA2	PEX3	0	0	0	0	0	0	0.720	0	0.720
APOA2	SELENOS	0	0	0	0	0	0	0.720	0	0.720
APOA2	DBI	0	0	0	0	0.042	0	0.720	0	0.720
APOA2	PCYOX1	0	0	0	0	0	0.162	0.720	0	0.755
APOA2	HPR	0	0	0	0	0.205	0.091	0.720	0	0.780
APOA2	APOC4	0	0	0	0	0.327	0	0.720	0	0.803
APOA2	PLTP	0	0	0	0	0	0.292	0.720	0	0.793
APOA2	APOA5	0	0	0	0	0.372	0	0.720	0	0.816
APOA2	APOM	0	0	0	0	0.545	0	0.720	0	0.867
APOA2	APOC1	0	0	0	0	0.334	0	0.720	0	0.805
APOA2	APOC2	0	0	0	0	0.236	0.613	0.800	0	0.935
APOA4	CETP	0	0	0	0	0	0	0.720	0	0.720
APOA4	APOH	0	0	0	0	0.140	0	0.720	0	0.749
APOA4	PON1	0	0	0	0	0.050	0	0.720	0	0.722
APOA4	APOC3	0	0	0	0	0.783	0	0.800	0	0.954
APOA4	APOB	0	0	0	0	0.355	0	0.720	0	0.811
APOA4	APOE	0	0	0	0.635	0.042	0	0.800	0	0.800
APOA4	LCAT	0	0	0	0	0	0	0.720	0	0.720
APOA4	PLA2G7	0	0	0	0	0	0	0.720	0	0.720
APOA4	APP	0	0	0	0	0	0.292	0.720	0	0.793
APOA4	CLU	0	0	0	0	0	0	0.720	0	0.720
APOA4	APOL1	0	0	0	0	0	0	0.720	0	0.720
APOA4	LPA	0	0	0	0	0.115	0	0.720	0	0.741
APOA4	PEX3	0	0	0	0	0	0	0.720	0	0.720
APOA4	SELENOS	0	0	0	0	0	0	0.720	0	0.720
APOA4	DBI	0	0	0	0	0	0	0.720	0	0.720
APOA4	PCYOX1	0	0	0	0	0	0	0.720	0	0.720
APOA4	HPR	0	0	0	0	0.059	0	0.720	0	0.725
APOA4	PLTP	0	0	0	0	0	0	0.720	0	0.720
APOA4	APOC4	0	0	0	0	0.111	0	0.720	0	0.740
APOA4	APOA5	0	0	0.094	0.675	0.111	0	0.720	0	0.754
APOA4	APOM	0	0	0	0	0.062	0	0.720	0	0.726
APOA4	APOC1	0	0	0	0	0.086	0	0.720	0	0.733
APOA4	APOC2	0	0	0	0	0.148	0	0.800	0	0.822
APOA5	CETP	0	0	0	0	0.056	0	0.720	0	0.724
APOA5	APOH	0	0	0	0	0.541	0	0.720	0	0.866
APOA5	PON1	0	0	0	0	0.181	0	0.720	0	0.760
APOA5	APOC3	0	0	0	0	0.465	0	0.720	0	0.843
APOA5	APOB	0	0	0	0	0.298	0	0.720	0	0.795
APOA5	APOE	0	0	0	0	0.072	0	0.900	0	0.903
APOA5	LCAT	0	0	0	0	0.145	0.066	0.720	0	0.756
APOA5	PLA2G7	0	0	0	0	0	0	0.900	0	0.900
APOA5	APP	0	0	0	0	0	0	0.720	0	0.720
APOA5	CLU	0	0	0	0	0	0	0.720	0	0.720
APOA5	APOL1	0	0	0	0	0	0	0.720	0	0.720
APOA5	LPA	0	0	0	0	0.622	0.107	0.720	0	0.897
APOA5	PEX3	0	0	0	0	0	0	0.900	0	0.900
APOA5	APOM	0	0	0	0	0.166	0	0.720	0	0.756
APOA5	SELENOS	0	0	0	0	0.046	0.241	0.720	0	0.779
APOA5	PCYOX1	0	0	0	0	0	0	0.720	0	0.720
APOA5	PLTP	0	0	0	0	0	0	0.720	0	0.720
APOA5	HPR	0	0	0	0	0.275	0.107	0.720	0	0.802
APOA5	DBI	0	0	0	0	0	0	0.900	0	0.900
APOA5	APOC4	0	0	0	0	0.262	0	0.720	0	0.784
APOA5	APOC1	0	0	0	0	0.230	0	0.720	0	0.775
APOA5	APOC2	0	0	0	0	0.148	0	0.720	0	0.751
APOB	CETP	0	0	0	0	0.083	0	0.750	0	0.761
APOB	APOH	0	0	0	0	0.799	0	0.720	0	0.941
APOB	PON1	0	0	0	0	0.148	0	0.720	0	0.751
APOB	APOC3	0	0	0	0	0.801	0	0.720	0	0.942
APOB	PEX3	0	0	0	0	0	0	0.720	0	0.720
APOB	DBI	0	0	0	0	0	0	0.720	0	0.720
APOB	PCYOX1	0	0	0	0	0.042	0	0.720	0	0.720
APOB	SELENOS	0	0	0	0	0	0.363	0.720	0	0.814
APOB	HPR	0	0	0	0	0.186	0.063	0.720	0	0.767
APOB	APP	0	0	0	0	0	0.095	0.720	0	0.735
APOB	CLU	0	0	0	0	0.042	0	0.720	0	0.720
APOB	APOC4	0	0	0	0	0.144	0	0.720	0	0.750
APOB	APOL1	0	0	0	0	0	0	0.720	0	0.720
APOB	APOM	0	0	0	0	0.400	0	0.720	0	0.824
APOB	PLA2G7	0	0	0	0	0	0	0.720	0	0.720
APOB	PLTP	0	0	0	0	0	0	0.720	0	0.720
APOB	LCAT	0	0	0	0	0.109	0	0.720	0	0.739
APOB	APOC2	0	0	0	0	0.328	0.422	0.720	0	0.881
APOB	APOC1	0	0	0	0	0.168	0	0.720	0	0.757
APOB	APOE	0	0	0	0	0.361	0.422	0.800	0	0.919
APOB	LPA	0	0	0	0	0.372	0.063	0.720	0	0.821
APOC1	CETP	0	0	0	0	0.082	0	0.900	0	0.904
APOC1	APOH	0	0	0	0	0.465	0	0.720	0	0.843
APOC1	PON1	0	0	0	0	0.141	0	0.720	0	0.749
APOC1	APOC3	0	0	0	0	0.180	0	0.900	0	0.914
APOC1	APOE	0	0	0	0	0.816	0	0.720	0	0.946
APOC1	LCAT	0	0	0	0	0.123	0	0.900	0	0.908
APOC1	PLA2G7	0	0	0	0	0.182	0	0.720	0	0.761
APOC1	APP	0	0	0	0	0	0	0.720	0	0.720
APOC1	CLU	0	0	0	0	0.044	0	0.720	0	0.720
APOC1	APOL1	0	0	0	0	0	0	0.720	0	0.720
APOC1	LPA	0	0	0	0	0.203	0	0.720	0	0.767
APOC1	PEX3	0	0	0	0	0	0	0.720	0	0.720
APOC1	APOM	0	0	0	0	0.112	0	0.720	0	0.740
APOC1	SELENOS	0	0	0	0	0	0	0.720	0	0.720
APOC1	PCYOX1	0	0	0	0	0	0	0.720	0	0.720
APOC1	PLTP	0	0	0	0	0.150	0	0.720	0	0.751
APOC1	HPR	0	0	0	0	0.342	0	0.720	0	0.807
APOC1	DBI	0	0	0	0	0.074	0	0.720	0	0.729
APOC1	APOC4	0	0	0	0	0.254	0	0.800	0	0.844
APOC1	APOC2	0	0	0	0	0.280	0	0.900	0	0.925
APOC2	CETP	0	0	0	0	0.066	0	0.720	0	0.727
APOC2	APOH	0	0	0	0	0.288	0	0.720	0	0.792
APOC2	PON1	0	0	0	0	0.115	0	0.720	0	0.741
APOC2	APOC3	0	0	0	0	0.225	0	0.900	0	0.919
APOC2	APOE	0	0	0	0	0.139	0.564	0.800	0	0.918
APOC2	LCAT	0	0	0	0	0.042	0	0.720	0	0.720
APOC2	PLA2G7	0	0	0	0	0.064	0	0.720	0	0.726
APOC2	APP	0	0	0	0	0	0	0.720	0	0.720
APOC2	CLU	0	0	0	0	0	0	0.720	0	0.720
APOC2	APOL1	0	0	0	0	0	0	0.720	0	0.720
APOC2	LPA	0	0	0	0	0.164	0	0.720	0	0.755
APOC2	PEX3	0	0	0	0	0	0	0.720	0	0.720
APOC2	APOM	0	0	0	0	0.200	0	0.720	0	0.766
APOC2	SELENOS	0	0	0	0	0	0	0.720	0	0.720
APOC2	PCYOX1	0	0	0	0	0	0	0.720	0	0.720
APOC2	PLTP	0	0	0	0	0.054	0	0.720	0	0.723
APOC2	HPR	0	0	0	0	0.139	0	0.720	0	0.748
APOC2	DBI	0	0	0	0	0.043	0	0.720	0	0.720
APOC2	APOC4	0	0.411	0	0	0.162	0	0.720	0	0.849
APOC3	CETP	0	0	0	0	0.058	0	0.720	0	0.724
APOC3	APOH	0	0	0	0	0.799	0	0.720	0	0.941
APOC3	PON1	0	0	0	0	0.187	0	0.720	0	0.762
APOC3	PEX3	0	0	0	0	0	0	0.720	0	0.720
APOC3	SELENOS	0	0	0	0	0	0	0.720	0	0.720
APOC3	DBI	0	0	0	0	0.043	0	0.720	0	0.720
APOC3	APP	0	0	0	0	0	0	0.720	0	0.720
APOC3	PCYOX1	0	0	0	0	0	0.164	0.720	0	0.755
APOC3	HPR	0	0	0	0	0.223	0	0.720	0	0.773
APOC3	PLA2G7	0	0	0	0	0.042	0	0.720	0	0.720
APOC3	PLTP	0	0	0	0	0	0	0.720	0	0.720
APOC3	CLU	0	0	0	0	0.042	0	0.720	0	0.720
APOC3	APOL1	0	0	0	0	0	0	0.720	0	0.720
APOC3	APOC4	0	0	0	0	0.293	0	0.720	0	0.793
APOC3	APOM	0	0	0	0	0.372	0	0.720	0	0.816
APOC3	LPA	0	0	0	0	0.264	0	0.720	0	0.785
APOC3	LCAT	0	0	0	0	0.106	0	0.720	0	0.738
APOC3	APOE	0	0	0	0	0.131	0	0.800	0	0.818
APOC4	CETP	0	0	0	0	0.054	0	0.720	0	0.723
APOC4	APOH	0	0	0	0	0.233	0	0.720	0	0.776
APOC4	PON1	0	0	0	0	0.152	0	0.720	0	0.752
APOC4	APOE	0	0	0	0	0.120	0	0.720	0	0.743
APOC4	LCAT	0	0	0	0	0.108	0	0.720	0	0.739
APOC4	PLA2G7	0	0	0	0	0.042	0	0.720	0	0.720
APOC4	APP	0	0	0	0	0	0	0.720	0	0.720
APOC4	CLU	0	0	0	0	0	0	0.720	0	0.720
APOC4	APOL1	0	0	0	0	0	0	0.720	0	0.720
APOC4	LPA	0	0	0	0	0.237	0	0.720	0	0.777
APOC4	PEX3	0	0	0	0	0	0	0.720	0	0.720
APOC4	APOM	0	0	0	0	0.148	0	0.720	0	0.751
APOC4	SELENOS	0	0	0	0	0	0	0.720	0	0.720
APOC4	PCYOX1	0	0	0	0	0	0	0.720	0	0.720
APOC4	PLTP	0	0	0	0	0	0	0.720	0	0.720
APOC4	HPR	0	0	0	0	0.123	0	0.720	0	0.744
APOC4	DBI	0	0	0	0	0	0	0.720	0	0.720
APOE	CETP	0	0	0	0	0.111	0	0.720	0	0.740
APOE	APOH	0	0	0	0	0.060	0.059	0.720	0	0.730
APOE	PON1	0	0	0	0	0.103	0	0.720	0	0.738
APOE	SELENOS	0	0	0	0	0.074	0	0.720	0	0.729
APOE	PCYOX1	0	0	0	0	0	0.077	0.720	0	0.730
APOE	HPR	0	0	0	0	0.104	0	0.720	0	0.738
APOE	PEX3	0	0	0	0	0	0	0.900	0	0.900
APOE	DBI	0	0	0	0	0.067	0	0.900	0	0.902
APOE	APOM	0	0	0	0	0.056	0	0.720	0	0.724
APOE	LCAT	0	0	0	0	0.042	0.292	0.720	0	0.793
APOE	APOL1	0	0	0	0	0.042	0	0.720	0	0.720
APOE	PLTP	0	0	0	0	0.223	0.292	0.720	0	0.832
APOE	PLA2G7	0	0	0	0	0.149	0	0.900	0	0.911
APOE	LPA	0	0	0	0	0	0	0.720	0	0.720
APOE	CLU	0	0	0	0	0.241	0	0.720	0	0.778
APOE	APP	0	0	0	0	0.068	0.837	0.720	0	0.953
APOH	CETP	0	0	0	0	0.113	0	0.720	0	0.741
APOH	DBI	0	0	0	0	0.043	0	0.720	0	0.720
APOH	SELENOS	0	0	0	0	0	0	0.720	0	0.720
APOH	PEX3	0	0	0	0	0	0	0.720	0	0.720
APOH	PLA2G7	0	0	0	0	0	0	0.720	0	0.720
APOH	APP	0	0	0	0	0	0.042	0.720	0	0.720
APOH	PCYOX1	0	0	0	0	0.044	0	0.720	0	0.720
APOH	PLTP	0	0	0	0	0	0	0.720	0	0.720
APOH	LCAT	0	0	0	0	0.111	0	0.720	0	0.740
APOH	PON1	0	0	0	0	0.253	0	0.720	0	0.782
APOH	HPR	0	0	0	0	0.388	0.046	0.720	0	0.822
APOH	APOL1	0	0	0	0	0	0.044	0.720	0	0.720
APOH	CLU	0	0	0	0	0.044	0	0.720	0	0.720
APOH	LPA	0	0	0	0	0.581	0.295	0.720	0	0.910
APOH	APOM	0	0	0	0	0.782	0	0.720	0	0.936
APOL1	CETP	0	0	0	0	0.080	0	0.720	0	0.731
APOL1	PON1	0	0	0	0	0	0	0.720	0	0.720
APOL1	LCAT	0	0	0	0	0.047	0	0.720	0	0.721
APOL1	PLA2G7	0	0	0	0	0.044	0	0.720	0	0.720
APOL1	APP	0	0	0	0	0	0	0.720	0	0.720
APOL1	CLU	0	0	0	0	0.064	0	0.720	0	0.726
APOL1	PEX3	0	0	0	0	0	0	0.720	0	0.720
APOL1	SELENOS	0	0	0	0	0.042	0	0.720	0	0.720
APOL1	DBI	0	0	0	0	0	0	0.720	0	0.720
APOL1	PCYOX1	0	0	0	0	0	0	0.720	0	0.720
APOL1	LPA	0	0	0	0	0	0	0.720	0	0.720
APOL1	PLTP	0	0	0	0	0.044	0	0.720	0	0.720
APOL1	IGLL5	0	0	0	0	0.070	0.900	0	0	0.903
APOL1	APOM	0	0	0	0	0	0	0.720	0	0.720
APOL1	HPR	0	0	0	0	0.054	0	0.720	0	0.723
APOM	CETP	0	0	0	0	0.056	0	0.720	0	0.724
APOM	PON1	0	0	0	0	0.115	0	0.720	0	0.741
APOM	LCAT	0	0	0	0	0.099	0	0.720	0	0.736
APOM	PLA2G7	0	0	0	0	0	0	0.720	0	0.720
APOM	APP	0	0	0	0	0	0	0.720	0	0.720
APOM	CLU	0	0	0	0	0.044	0	0.720	0	0.720
APOM	LPA	0	0	0	0	0.192	0	0.720	0	0.764
APOM	PEX3	0	0	0	0	0.049	0	0.720	0	0.722
APOM	SELENOS	0	0	0	0	0	0	0.720	0	0.720
APOM	DBI	0	0	0	0	0.042	0	0.720	0	0.720
APOM	PCYOX1	0	0	0	0	0.042	0	0.720	0	0.720
APOM	HPR	0	0	0	0	0.144	0	0.720	0	0.750
APOM	PLTP	0	0	0	0	0.042	0	0.720	0	0.720
APP	CETP	0	0	0	0	0	0	0.720	0	0.720
APP	PON1	0	0	0	0	0	0	0.720	0	0.720
APP	MAPK8IP1	0	0	0	0	0.148	0.797	0	0	0.820
APP	SORL1	0	0	0	0	0.060	0.835	0.900	0	0.983
APP	CNTN3	0	0	0	0	0.115	0.676	0	0	0.701
APP	LCAT	0	0	0	0	0	0	0.720	0	0.720
APP	IDE	0	0	0	0	0.049	0.949	0	0	0.949
APP	PLA2G7	0	0	0	0	0.044	0	0.720	0	0.720
APP	PEX3	0	0	0	0	0.042	0	0.720	0	0.720
APP	PCYOX1	0	0	0	0	0.062	0	0.720	0	0.726
APP	SELENOS	0	0	0	0	0.042	0	0.720	0	0.720
APP	DBI	0	0	0	0	0.042	0	0.720	0	0.720
APP	PLTP	0	0	0	0	0.060	0	0.720	0	0.725
APP	HPR	0	0	0	0	0	0.139	0.720	0	0.748
APP	PPID	0	0	0	0	0.056	0.738	0	0	0.742
APP	IGLV10-54	0	0	0	0	0	0.797	0	0	0.797
APP	PRSS2	0	0.001	0	0	0	0.778	0	0	0.778
APP	LPA	0	0	0	0	0	0.183	0.720	0	0.761
APP	GNAI2	0	0	0	0	0.057	0.802	0	0	0.805
APP	PRSS1	0	0.001	0	0	0	0.778	0	0	0.778
APP	FOXO3	0	0	0	0	0.082	0	0.750	0	0.760
APP	CNTN5	0	0	0	0	0.091	0.797	0	0	0.807
APP	PRSS3	0	0.001	0	0	0	0.778	0	0	0.778
APP	GNG2	0	0	0	0	0.042	0.800	0.500	0	0.895
APP	GULP1	0	0	0	0	0.062	0.900	0	0	0.902
APP	GNB1	0	0	0	0	0.087	0.800	0.500	0	0.900
APP	F11	0	0	0	0	0	0.939	0	0	0.939
APP	KLK6	0	0	0	0	0.081	0.937	0	0	0.940
APP	LCN2	0	0	0	0	0.057	0.967	0	0	0.967
APP	PITRM1	0	0	0	0	0.049	0.966	0	0	0.966
APP	PSENEN	0	0	0	0	0	0.806	0.400	0	0.878
APP	FPR2	0	0	0	0	0	0.903	0.500	0	0.949
APP	TNFRSF21	0	0	0	0	0.100	0.814	0	0	0.825
APP	CLU	0	0	0	0	0.117	0.839	0.720	0	0.956
APP	NAE1	0	0	0	0	0.042	0.353	0.900	0	0.932
APP	NCSTN	0	0	0	0	0.060	0.949	0.400	0	0.968
APP	BACE1	0	0	0	0	0.073	0.860	0.750	0	0.964
APP	PSEN1	0	0	0	0	0.049	0.981	0	0	0.981
ARL6IP1	CD74	0.058	0	0	0	0.609	0.579	0	0	0.831
ARL6IP1	MRPS10	0.061	0	0	0	0.490	0.429	0	0	0.702
ARL6IP1	RPL18A	0	0	0	0	0.686	0.784	0	0	0.929
ARL6IP1	MRPL32	0.054	0	0	0	0.596	0.508	0	0	0.795
ARL6IP1	RPL19	0.091	0	0	0	0.675	0.782	0	0	0.930
ARL6IP1	MRPL27	0	0	0	0	0.589	0.508	0	0	0.789
ARL6IP1	FANCE	0.058	0	0	0	0.603	0.579	0	0	0.828
ARL6IP1	RPS12	0.046	0	0	0	0.694	0.782	0	0	0.930
ARL6IP1	SEC61A1	0.061	0	0	0	0.487	0.309	0.540	0	0.826
ARL6IP1	RPS4Y1	0.058	0	0	0	0.584	0.510	0	0	0.791
ARL6IP1	MRPS9	0.091	0	0	0	0.601	0.508	0	0	0.806
ARL6IP1	RPL35	0.091	0	0	0	0.602	0.785	0	0	0.915
ARL6IP1	RPL8	0.058	0	0	0	0.681	0.785	0	0	0.929
ARL6IP1	MRPL3	0.058	0	0	0	0.449	0.502	0	0	0.719
ARL6IP1	RPL3L	0.058	0	0	0	0.591	0.579	0	0	0.823
ARL6IP1	RPS11	0.091	0	0	0	0.694	0.801	0	0	0.939
ARL6IP1	RPS27A	0	0	0	0	0.693	0.785	0	0	0.931
ARL6IP1	MRPS5	0.061	0	0	0	0.487	0.494	0	0	0.735
ARL6IP1	RPL37	0	0	0	0	0.774	0.785	0	0	0.949
ARL6IP1	RPS3	0.091	0	0	0	0.685	0.787	0	0	0.933
ARL6IP1	MRPL17	0.091	0	0	0	0.598	0.508	0	0	0.804
ARL6IP1	EIF5B	0	0	0	0	0.254	0.631	0	0	0.713
ARL6IP1	RPL29	0	0	0	0	0.694	0.785	0	0	0.931
ARL6IP1	MRPL33	0.060	0	0	0	0.596	0.508	0	0	0.797
ARL6IP1	RPS23	0.061	0	0	0	0.692	0.839	0	0	0.949
ARL6IP1	RPL10L	0.057	0	0	0	0.546	0.578	0	0	0.803
ARL6IP1	SEC61A2	0.061	0	0	0	0.487	0.309	0.540	0	0.826
ARL6IP1	GCN1	0	0	0	0	0.060	0.744	0	0	0.749
ARL6IP1	MED1	0.061	0	0	0	0.487	0.429	0	0	0.701
ARL6IP1	MRPL13	0.058	0	0	0	0.416	0.502	0	0	0.702
ARL6IP1	MRTO4	0.061	0	0	0	0.486	0.429	0	0	0.700
ARL6IP1	EIF1AY	0.061	0	0	0	0.495	0.487	0	0	0.735
ARL6IP1	EIF1AX	0.061	0	0	0	0.505	0.487	0	0	0.740
ARL6IP1	SNU13	0.046	0	0	0	0.360	0.636	0	0	0.758
ARL6IP1	MRPS12	0.061	0	0	0	0.488	0.507	0	0	0.742
ARL6IP1	RPS10-NUDT3	0	0	0	0	0.447	0.579	0	0	0.757
ARL6IP1	RPS10	0	0	0	0	0.451	0.579	0	0	0.759
ARL6IP1	RPL36A-HNRNPH2	0	0	0	0	0.573	0.507	0	0	0.780
ARL6IP1	RPL36A	0	0	0	0	0.576	0.507	0	0	0.782
ARL6IP1	RPL36AL	0	0	0	0	0.579	0.507	0	0	0.783
ARL6IP1	RPS4Y2	0.058	0	0	0	0.576	0.510	0	0	0.787
ARL6IP1	RPL22L1	0	0	0	0	0.540	0.580	0	0	0.798
ARL6IP1	RPL22	0	0	0	0	0.543	0.580	0	0	0.799
ARL6IP1	RPL10	0.057	0	0	0	0.549	0.578	0	0	0.805
ARL6IP1	MRPL20	0	0	0	0	0.593	0.508	0	0	0.791
ARL6IP1	IMP3	0.061	0	0	0	0.490	0.618	0	0	0.801
ARL6IP1	RPS4X	0.058	0	0	0	0.579	0.510	0	0	0.788
ARL6IP1	MRPS16	0	0	0	0	0.598	0.508	0	0	0.794
ARL6IP1	MRPS6	0	0	0	0	0.600	0.508	0	0	0.795
ARL6IP1	MRPL19	0	0	0	0	0.605	0.508	0	0	0.797
ARL6IP1	MRPL21	0.054	0	0	0	0.598	0.508	0	0	0.796
ARL6IP1	MRPL12	0.091	0	0	0	0.595	0.504	0	0	0.801
ARL6IP1	MRPL9	0.042	0	0	0	0.602	0.508	0	0	0.796
ARL6IP1	MRPL36	0.091	0	0	0	0.598	0.508	0	0	0.804
ARL6IP1	RPL39L	0	0	0	0	0.596	0.581	0	0	0.823
ARL6IP1	RPL39	0	0	0	0	0.594	0.581	0	0	0.822
ARL6IP1	RPL7L1	0.057	0	0	0	0.600	0.579	0	0	0.827
ARL6IP1	FLT3LG	0.058	0	0	0	0.597	0.580	0	0	0.826
ARL6IP1	RPL17-C18orf32	0.058	0	0	0	0.603	0.579	0	0	0.828
ARL6IP1	H3BNC9_HUMAN	0	0	0	0	0.247	0.782	0	0	0.828
ARL6IP1	RPL17	0.058	0	0	0	0.609	0.579	0	0	0.831
ARL6IP1	RPLP1	0	0	0	0	0.691	0.468	0	0	0.828
ARL6IP1	RPL26	0.058	0	0	0	0.627	0.581	0	0	0.840
ARL6IP1	RPL26L1	0.058	0	0	0	0.631	0.581	0	0	0.841
ARL6IP1	RPL7	0.057	0	0	0	0.597	0.638	0	0	0.850
ARL6IP1	RPL10A	0.058	0	0	0	0.608	0.579	0	0	0.831
ARL6IP1	RPLP2	0	0	0	0	0.712	0.467	0	0	0.840
ARL6IP1	RPL3	0.058	0	0	0	0.594	0.636	0	0	0.848
ARL6IP1	EEF2	0.057	0	0	0	0.390	0.785	0	0	0.865
ARL6IP1	RPS27	0	0	0	0	0.556	0.745	0	0	0.881
ARL6IP1	RPS27L	0	0	0	0	0.555	0.745	0	0	0.881
ARL6IP1	UBA52	0	0	0	0	0.519	0.785	0	0	0.892
ARL6IP1	PDCD11	0.042	0	0	0	0.596	0.748	0	0	0.894
ARL6IP1	RPL13A	0.058	0	0	0	0.600	0.760	0	0	0.901
ARL6IP1	RPL4	0.058	0	0	0	0.598	0.783	0	0	0.910
ARL6IP1	TUFM	0.091	0	0	0	0.599	0.765	0	0	0.907
ARL6IP1	RPL12	0.057	0	0	0	0.624	0.784	0	0	0.916
ARL6IP1	RPL18	0.042	0	0	0	0.637	0.784	0	0	0.918
ARL6IP1	RPLP0	0.061	0	0	0	0.646	0.784	0	0	0.922
ARL6IP1	RPS14	0.058	0	0	0	0.612	0.800	0	0	0.920
ARL6IP1	RPS26	0	0	0	0	0.681	0.784	0	0	0.928
ARL6IP1	RPL7A	0.046	0	0	0	0.691	0.784	0	0	0.930
ARL6IP1	RPS17	0	0	0	0	0.685	0.784	0	0	0.929
ARL6IP1	RPL35A	0	0	0	0	0.694	0.785	0	0	0.931
ARL6IP1	RPL14	0.057	0	0	0	0.696	0.784	0	0	0.932
ARL6IP1	RPL28	0	0	0	0	0.685	0.784	0	0	0.929
ARL6IP1	RACK1	0	0	0	0	0.689	0.780	0	0	0.928
ARL6IP1	RPS25	0	0	0	0	0.694	0.784	0	0	0.931
ARL6IP1	RPL36	0	0	0	0	0.693	0.785	0	0	0.931
ARL6IP1	RPL15	0	0	0	0	0.698	0.784	0	0	0.932
ARL6IP1	RPL9	0.061	0	0	0	0.689	0.784	0	0	0.931
ARL6IP1	RPL13	0	0	0	0	0.710	0.784	0	0	0.934
ARL6IP1	RPL27	0.057	0	0	0	0.701	0.784	0	0	0.933
ARL6IP1	RPS9	0.061	0	0	0	0.693	0.782	0	0	0.931
ARL6IP1	RPS20	0.061	0	0	0	0.692	0.783	0	0	0.931
ARL6IP1	RPL34	0.091	0	0	0	0.693	0.785	0	0	0.934
ARL6IP1	RPS16	0.058	0	0	0	0.696	0.783	0	0	0.932
ARL6IP1	RPL6	0.057	0	0	0	0.719	0.784	0	0	0.937
ARL6IP1	RPL23A	0.091	0	0	0	0.694	0.784	0	0	0.934
ARL6IP1	RPS5	0.058	0	0	0	0.689	0.790	0	0	0.933
ARL6IP1	RPL5	0.091	0	0	0	0.682	0.784	0	0	0.932
ARL6IP1	RPL37A	0	0	0	0	0.748	0.784	0	0	0.943
ARL6IP1	RPS19	0	0	0	0	0.718	0.783	0	0	0.936
ARL6IP1	RPSA	0.052	0	0	0	0.693	0.804	0	0	0.938
ARL6IP1	RPL11	0.091	0	0	0	0.689	0.783	0	0	0.933
ARL6IP1	RPL38	0	0	0	0	0.743	0.784	0	0	0.942
ARL6IP1	RPS24	0	0	0	0	0.699	0.798	0	0	0.936
ARL6IP1	RPL21	0	0	0	0	0.744	0.783	0	0	0.942
ARL6IP1	RPS29	0.058	0	0	0	0.690	0.808	0	0	0.939
ARL6IP1	RPL30	0	0	0	0	0.694	0.784	0	0	0.931
ARL6IP1	RPL24	0	0	0	0	0.716	0.784	0	0	0.936
ARL6IP1	RPS2	0.061	0	0	0	0.691	0.803	0	0	0.937
ARL6IP1	RPL32	0.052	0	0	0	0.760	0.783	0	0	0.946
ARL6IP1	RPS6	0	0	0	0	0.760	0.784	0	0	0.946
ARL6IP1	RPS8	0	0	0	0	0.770	0.783	0	0	0.947
ARL6IP1	RPS7	0	0	0	0	0.697	0.839	0	0	0.949
ARL6IP1	RPS28	0	0	0	0	0.750	0.792	0	0	0.945
ARL6IP1	RPS3A	0	0	0	0	0.778	0.784	0	0	0.950
ARL6IP1	RPL31	0	0	0	0	0.766	0.784	0	0	0.947
ARL6IP1	RPL23	0.091	0	0	0	0.751	0.784	0	0	0.946
ARL6IP1	RPS13	0	0	0	0	0.754	0.839	0	0	0.958
ARL6IP1	RPS15	0.091	0	0	0	0.773	0.793	0	0	0.953
ARL6IP1	RPS18	0.091	0	0	0	0.802	0.794	0	0	0.959
ARL6IP1	RPS21	0	0	0	0	0.771	0.840	0	0	0.961
ARL6IP1	RPL27A	0.046	0	0	0	0.769	0.839	0	0	0.961
ARL6IP1	FAU	0	0	0	0	0.600	0.967	0	0	0.986
ASF1A	SNU13	0	0	0	0	0.793	0	0	0	0.793
ASF1A	H3C4	0	0	0	0	0.109	0.928	0	0	0.933
ASF1A	H3C11	0	0	0	0	0.109	0.928	0	0	0.933
ASF1A	H3C15	0	0	0	0	0.109	0.928	0	0	0.933
ASF1A	H4C15	0	0	0	0	0	0.935	0	0	0.935
ASF1A	H4C1	0	0	0	0	0	0.935	0	0	0.935
ASF1A	H4-16	0	0	0	0	0	0.935	0	0	0.935
ASF1A	H4C4	0	0	0	0	0	0.941	0	0	0.941
ASF1A	H4C12	0	0	0	0	0	0.941	0	0	0.941
ASF1A	H4C8	0	0	0	0	0	0.941	0	0	0.941
ASF1A	H4C11	0	0	0	0	0	0.941	0	0	0.941
ASF1A	H4C5	0	0	0	0	0	0.941	0	0	0.941
ASF1A	H3C2	0	0	0	0	0.109	0.955	0	0	0.958
ASF1A	H3-3A	0	0	0	0	0.109	0.928	0	0	0.933
ASF1A	H3C14	0	0	0	0	0.109	0.928	0	0	0.933
ASF1A	H3C7	0	0	0	0	0.109	0.956	0	0	0.959
ASF1A	H3C10	0	0	0	0	0.109	0.960	0	0	0.963
ASF1A	IPO4	0	0	0	0	0.101	0.832	0	0	0.843
ASF1A	H3C8	0	0	0	0	0.109	0.960	0	0	0.963
ASF1A	H4C2	0	0	0	0	0	0.969	0	0	0.969
ASF1A	H4C3	0	0	0	0	0.047	0.972	0	0	0.972
ASF1A	H4C14	0	0	0	0	0	0.972	0	0	0.972
ASF1A	H4C9	0	0	0	0	0	0.973	0	0	0.973
ASF1A	H4C13	0	0	0	0	0	0.974	0	0	0.974
ASF1A	H3C6	0	0	0	0	0.109	0.928	0	0	0.933
ASF1A	H3C3	0	0	0	0	0.109	0.970	0	0	0.972
ASF1A	H3C1	0	0	0	0	0.109	0.989	0	0	0.990
ASF1A	MCM2	0	0	0	0	0.196	0.985	0	0	0.987
ASF1A	NASP	0	0	0	0	0.223	0.966	0	0	0.973
ATP4A	LHPP	0	0	0	0	0	0	0.900	0	0.900
ATP4A	PPA1	0	0	0	0	0.045	0	0.900	0	0.900
ATP4A	ATP4B	0	0	0	0	0.529	0.937	0.900	0	0.996
ATP4B	LHPP	0	0	0	0	0	0	0.900	0	0.900
ATP4B	PPA1	0	0	0	0	0.060	0	0.900	0	0.901
ATP5F1A	CD74	0	0	0	0	0.786	0.091	0	0	0.797
ATP5F1A	MRPS10	0.053	0	0	0	0.769	0.113	0	0	0.789
ATP5F1A	UQCRC1	0	0	0	0	0.853	0.235	0	0	0.883
ATP5F1A	ATP5F1D	0.231	0	0	0	0.972	0.992	0.980	0	0.999
ATP5F1A	ATP6V1D	0	0	0	0	0.127	0.114	0.900	0	0.916
ATP5F1A	POLR2C	0	0	0	0	0.827	0	0	0	0.827
ATP5F1A	FANCE	0	0	0	0	0.737	0.275	0	0	0.801
ATP5F1A	SEC61A1	0.060	0	0	0	0.831	0	0	0	0.834
ATP5F1A	MRPS7	0.042	0	0	0	0.702	0.094	0	0	0.719
ATP5F1A	PMPCB	0	0	0	0	0.835	0.293	0	0	0.878
ATP5F1A	COX5B	0	0	0	0	0.733	0.205	0	0	0.779
ATP5F1A	RSAD1	0.053	0	0	0	0.770	0.085	0	0	0.783
ATP5F1A	RPL35	0.057	0	0	0	0.838	0	0	0	0.841
ATP5F1A	RPL8	0.054	0	0	0	0.730	0.091	0	0	0.747
ATP5F1A	NDUFS3	0.195	0	0	0	0.767	0.091	0	0	0.814
ATP5F1A	GFM1	0	0	0	0	0.694	0.071	0	0	0.704
ATP5F1A	MRPL3	0.053	0	0	0	0.709	0	0.155	0	0.747
ATP5F1A	NDUFA9	0.045	0	0	0	0.657	0.188	0	0	0.711
ATP5F1A	EFL1	0	0	0	0	0.692	0.071	0	0	0.702
ATP5F1A	UQCRC2	0	0	0	0	0.868	0.308	0	0	0.905
ATP5F1A	RPL3L	0.053	0	0	0	0.697	0	0.155	0	0.736
ATP5F1A	RPS11	0.057	0	0	0	0.872	0	0	0	0.874
ATP5F1A	MRPS5	0.060	0	0	0	0.835	0.194	0	0	0.864
ATP5F1A	RPS3	0.057	0	0	0	0.965	0.249	0	0	0.973
ATP5F1A	SLC25A4	0	0	0	0	0.475	0.170	0.500	0	0.763
ATP5F1A	MRPL17	0	0	0	0	0.824	0.088	0	0	0.833
ATP5F1A	ATP5PO	0.120	0	0	0	0.958	0.954	0.978	0	0.999
ATP5F1A	CCDC105	0.042	0	0	0	0.692	0.094	0	0	0.709
ATP5F1A	RPS23	0.045	0	0	0	0.700	0	0	0	0.702
ATP5F1A	RPL10L	0.047	0	0	0	0.684	0.085	0	0	0.700
ATP5F1A	SEC61A2	0.060	0	0	0	0.830	0	0	0	0.833
ATP5F1A	MRPL16	0.047	0	0	0	0.697	0.189	0	0	0.746
ATP5F1A	MED1	0.059	0	0	0	0.829	0	0	0	0.832
ATP5F1A	ATP5MG	0	0	0	0	0.381	0.935	0.944	0	0.997
ATP5F1A	ATP5PD	0	0	0	0	0.911	0.985	0.967	0	0.999
ATP5F1A	ATP5ME	0	0	0	0	0.360	0.990	0.967	0	0.999
ATP5F1A	UQCRFS1	0	0	0	0	0.849	0.097	0	0	0.857
ATP5F1A	MRPL4	0.055	0	0	0	0.749	0	0	0	0.753
ATP5F1A	EEF2	0	0	0	0	0.720	0.091	0	0	0.734
ATP5F1A	RPL4	0.055	0	0	0	0.801	0	0	0	0.803
ATP5F1A	TSFM	0.056	0	0	0	0.827	0	0	0	0.830
ATP5F1A	MRPL1	0	0	0	0	0.742	0.275	0	0	0.804
ATP5F1A	CYC1	0	0	0	0	0.848	0.816	0.400	0	0.981
ATP5F1A	MRPS11	0	0	0	0	0.790	0.091	0	0	0.801
ATP5F1A	COX5A	0	0	0	0	0.931	0.176	0	0	0.941
ATP5F1A	TUFM	0.044	0	0	0	0.931	0.080	0	0	0.934
ATP5F1A	IMP3	0	0	0	0	0.843	0.091	0	0	0.851
ATP5F1A	NDUFV2	0	0	0	0	0.736	0	0	0	0.736
ATP5F1A	RPS2	0.060	0	0	0	0.842	0.127	0	0	0.859
ATP5F1A	RPL3	0.053	0	0	0	0.735	0	0.155	0	0.769
ATP5F1A	ATP5F1C	0.231	0	0.519	0	0.985	0.990	0.980	0	0.999
ATP5F1A	MT-ATP6	0.231	0	0	0	0.965	0.971	0.980	0	0.999
ATP5F1A	NDUFS2	0.159	0.255	0	0	0.921	0.109	0	0	0.950
ATP5F1A	RPL5	0.078	0	0	0	0.928	0	0	0	0.931
ATP5F1A	SLC25A5	0	0	0	0	0.531	0.443	0	0	0.728
ATP5F1A	PPA1	0.042	0	0	0	0.267	0	0.650	0	0.732
ATP5F1A	RPL10A	0	0	0	0	0.763	0.275	0	0	0.821
ATP5F1A	MRTO4	0	0	0	0	0.816	0.099	0	0	0.827
ATP5F1A	COX4I2	0	0	0	0	0.681	0.126	0	0	0.709
ATP5F1A	RPS16	0.055	0	0	0	0.769	0	0	0	0.773
ATP5F1A	POLR2B	0	0	0	0	0.723	0	0	0	0.723
ATP5F1A	SLC25A6	0	0	0	0	0.439	0.051	0.500	0	0.710
ATP5F1A	MRPL2	0.054	0	0	0	0.717	0.077	0	0	0.731
ATP5F1A	RPS9	0	0	0	0	0.841	0.094	0	0	0.850
ATP5F1A	VDAC1	0	0	0	0	0.400	0.228	0.500	0	0.748
ATP5F1A	RPS29	0.053	0	0	0	0.779	0.091	0	0	0.793
ATP5F1A	EFTUD2	0	0	0	0	0.696	0.139	0	0	0.727
ATP5F1A	RPL17-C18orf32	0.053	0	0	0	0.722	0.085	0	0	0.738
ATP5F1A	RPS5	0.042	0	0	0	0.718	0.099	0	0	0.735
ATP5F1A	MRPL22	0.053	0	0	0	0.732	0.073	0	0	0.744
ATP5F1A	RPL17	0.053	0	0	0	0.750	0.085	0	0	0.764
ATP5F1A	MRPS14	0.053	0	0	0	0.773	0.073	0	0	0.783
ATP5F1A	CUL7	0.054	0	0	0	0.713	0.318	0	0	0.798
ATP5F1A	RPS14	0	0	0	0	0.796	0.091	0	0	0.807
ATP5F1A	RPS20	0.053	0	0	0	0.772	0.127	0	0	0.795
ATP5F1A	H0YIJ7_HUMAN	0.056	0	0	0	0.824	0	0	0	0.826
ATP5F1A	POLR1C	0	0	0	0	0.829	0	0	0	0.829
ATP5F1A	RPL9	0.059	0	0	0	0.843	0	0	0	0.846
ATP5F1A	RPLP0	0	0	0	0	0.840	0.113	0	0	0.852
ATP5F1A	RPL23	0.057	0	0	0	0.868	0	0	0	0.870
ATP5F1A	COX4I1	0	0	0	0	0.749	0.126	0	0	0.772
ATP5F1A	RPS15	0.058	0	0	0	0.912	0.127	0	0	0.921
ATP5F1A	RPS18	0	0	0	0	0.925	0.094	0	0	0.929
ATP5F1A	NDUFV1	0	0	0	0	0.753	0.194	0	0	0.792
ATP5F1A	NDUFS1	0.088	0.001	0	0	0.834	0.202	0	0	0.869
ATP5F1A	ATP5MGL	0	0	0	0	0.141	0.843	0.744	0	0.962
ATP5F1A	RPL23A	0.057	0	0	0	0.963	0.126	0	0	0.967
ATP5F1A	RPL11	0.057	0	0	0	0.965	0	0	0	0.965
ATP5F1A	H7C0C1_HUMAN	0.120	0	0	0	0.830	0.842	0.900	0	0.997
ATP5F1C	CD74	0	0	0	0	0.798	0.091	0	0	0.808
ATP5F1C	MRPS10	0.044	0	0	0	0.825	0.091	0	0	0.835
ATP5F1C	UQCRC1	0	0	0	0	0.839	0.339	0	0	0.889
ATP5F1C	ATP5F1D	0.231	0	0	0	0.969	0.990	0.980	0	0.999
ATP5F1C	ATP6V1D	0	0	0	0	0.142	0	0.900	0	0.910
ATP5F1C	POLR2C	0	0	0	0	0.830	0	0	0	0.830
ATP5F1C	FANCE	0	0	0	0	0.719	0	0	0	0.719
ATP5F1C	SEC61A1	0.057	0	0	0	0.830	0	0	0	0.833
ATP5F1C	MRPS7	0	0	0	0	0.707	0	0	0	0.707
ATP5F1C	PMPCB	0	0	0	0	0.827	0.052	0	0	0.829
ATP5F1C	NDUFA10	0	0	0	0	0.838	0.096	0	0	0.847
ATP5F1C	COX5B	0	0	0	0	0.858	0	0	0	0.858
ATP5F1C	NDUFB5	0	0	0	0	0.860	0	0	0	0.860
ATP5F1C	RPL35	0.055	0	0	0	0.914	0	0	0	0.916
ATP5F1C	RPL8	0.045	0	0	0	0.720	0	0	0	0.722
ATP5F1C	NDUFS3	0.200	0	0	0	0.925	0.305	0	0	0.954
ATP5F1C	MRPL3	0.044	0	0	0	0.724	0	0.155	0	0.758
ATP5F1C	NDUFA9	0.044	0	0	0	0.844	0.206	0	0	0.871
ATP5F1C	UQCRC2	0	0	0	0	0.943	0.262	0	0	0.956
ATP5F1C	RPL3L	0.044	0	0	0	0.691	0	0.155	0	0.728
ATP5F1C	RPS11	0.055	0	0	0	0.924	0	0	0	0.925
ATP5F1C	MRPS5	0.057	0	0	0	0.833	0.091	0	0	0.845
ATP5F1C	NDUFB11	0	0	0	0	0.828	0	0	0	0.828
ATP5F1C	NDUFB9	0	0	0	0	0.920	0.441	0	0	0.953
ATP5F1C	RPS3	0.057	0	0	0	0.964	0.095	0	0	0.967
ATP5F1C	MRPL17	0	0	0	0	0.834	0	0	0	0.834
ATP5F1C	ATP5PO	0.120	0	0	0	0.937	0.946	0.978	0	0.999
ATP5F1C	NDUFS4	0	0	0	0	0.865	0.201	0	0	0.887
ATP5F1C	SEC61A2	0.057	0	0	0	0.830	0	0	0	0.833
ATP5F1C	NDUFB8	0	0	0	0	0.880	0	0	0	0.880
ATP5F1C	MRPL16	0.043	0	0	0	0.691	0.068	0	0	0.701
ATP5F1C	MED1	0.057	0	0	0	0.830	0	0	0	0.833
ATP5F1C	ATP5MG	0	0	0	0	0.761	0.762	0.944	0	0.996
ATP5F1C	ATP5PD	0	0	0	0	0.970	0.983	0.967	0	0.999
ATP5F1C	ATP5ME	0	0	0	0	0.724	0.748	0.967	0	0.997
ATP5F1C	UQCRFS1	0	0	0	0	0.922	0.096	0	0	0.927
ATP5F1C	MRPL4	0.045	0	0	0	0.736	0.066	0	0	0.744
ATP5F1C	RPL4	0.045	0	0	0	0.746	0.071	0	0	0.755
ATP5F1C	TSFM	0.042	0	0	0	0.830	0.091	0	0	0.839
ATP5F1C	MRPL1	0	0	0	0	0.778	0	0	0	0.778
ATP5F1C	NDUFS8	0.124	0	0	0	0.836	0.161	0	0	0.869
ATP5F1C	CYC1	0	0	0	0	0.841	0.648	0	0	0.941
ATP5F1C	MRPS11	0	0	0	0	0.803	0.091	0	0	0.813
ATP5F1C	COX5A	0	0	0	0	0.966	0.203	0	0	0.971
ATP5F1C	TUFM	0.045	0	0	0	0.926	0.067	0	0	0.929
ATP5F1C	IMP3	0	0	0	0	0.830	0.091	0	0	0.838
ATP5F1C	NDUFV2	0	0	0	0	0.916	0.096	0	0	0.921
ATP5F1C	NDUFA12	0	0	0	0	0.896	0.433	0	0	0.939
ATP5F1C	MRPL12	0	0	0	0	0.833	0	0	0	0.833
ATP5F1C	RPL7	0	0	0	0	0.705	0.071	0	0	0.714
ATP5F1C	RPS2	0.057	0	0	0	0.832	0.095	0	0	0.844
ATP5F1C	RPL3	0.044	0	0	0	0.701	0	0.155	0	0.737
ATP5F1C	RPL26	0.042	0	0	0	0.700	0	0	0	0.701
ATP5F1C	RPL26L1	0.042	0	0	0	0.713	0	0	0	0.713
ATP5F1C	RPS29	0.042	0	0	0	0.700	0	0	0	0.701
ATP5F1C	RPS5	0	0	0	0	0.717	0	0	0	0.717
ATP5F1C	MRPL24	0.042	0.183	0	0	0.708	0	0	0	0.751
ATP5F1C	CUL7	0.045	0	0	0	0.711	0	0	0	0.712
ATP5F1C	MRPL2	0.045	0	0	0	0.714	0	0	0	0.716
ATP5F1C	RPL10A	0	0	0	0	0.744	0	0	0	0.744
ATP5F1C	EFTUD2	0	0	0	0	0.683	0.165	0	0	0.724
ATP5F1C	NDUFA6	0	0	0	0	0.701	0	0	0	0.701
ATP5F1C	SDHD	0	0	0	0	0.727	0	0	0	0.727
ATP5F1C	RPS16	0.045	0	0	0	0.737	0.066	0	0	0.745
ATP5F1C	POLR2B	0	0	0	0	0.741	0	0	0	0.741
ATP5F1C	RPL17-C18orf32	0.046	0	0	0	0.775	0	0	0	0.776
ATP5F1C	RPS14	0	0	0	0	0.806	0.091	0	0	0.816
ATP5F1C	RPS20	0.044	0	0	0	0.833	0.095	0	0	0.843
ATP5F1C	MRPL22	0.046	0	0	0	0.797	0	0	0	0.799
ATP5F1C	PPA1	0.041	0	0	0	0.397	0	0.650	0	0.779
ATP5F1C	ENSP00000497305	0.044	0	0	0	0.823	0.087	0	0	0.832
ATP5F1C	COX4I2	0	0	0	0	0.771	0.087	0	0	0.781
ATP5F1C	RPL17	0.046	0	0	0	0.817	0	0	0	0.818
ATP5F1C	NDUFA8	0	0	0	0	0.690	0.096	0	0	0.708
ATP5F1C	NDUFA5	0	0	0	0	0.703	0	0	0	0.703
ATP5F1C	POLR1C	0	0	0	0	0.832	0	0	0	0.832
ATP5F1C	H0YIJ7_HUMAN	0.042	0	0	0	0.828	0	0	0	0.828
ATP5F1C	COX7C	0	0	0	0	0.740	0.161	0	0	0.773
ATP5F1C	NDUFA13	0	0	0	0	0.829	0	0	0	0.829
ATP5F1C	RPL9	0.057	0	0	0	0.867	0	0	0	0.870
ATP5F1C	MRTO4	0	0	0	0	0.830	0	0	0	0.830
ATP5F1C	RPL23	0.055	0	0	0	0.895	0	0	0	0.896
ATP5F1C	RPS9	0	0	0	0	0.833	0.094	0	0	0.842
ATP5F1C	RPLP0	0	0	0	0	0.854	0	0	0	0.854
ATP5F1C	COX4I1	0	0	0	0	0.781	0.207	0	0	0.819
ATP5F1C	UQCRQ	0	0	0	0	0.738	0.236	0	0	0.791
ATP5F1C	NDUFB6	0	0	0	0	0.849	0.096	0	0	0.858
ATP5F1C	RPS15	0.054	0	0	0	0.915	0.095	0	0	0.921
ATP5F1C	RPL23A	0.053	0	0	0	0.917	0.095	0	0	0.923
ATP5F1C	RPS18	0	0	0	0	0.928	0.094	0	0	0.932
ATP5F1C	NDUFV1	0	0	0	0	0.838	0.204	0	0	0.865
ATP5F1C	NDUFS2	0.168	0	0	0	0.841	0.203	0	0	0.885
ATP5F1C	NDUFS1	0.075	0	0	0	0.840	0.352	0	0	0.896
ATP5F1C	RPL5	0.061	0	0	0	0.942	0	0	0	0.943
ATP5F1C	ATP5MGL	0	0	0	0	0.692	0.406	0.744	0	0.949
ATP5F1C	UQCRB	0	0	0	0	0.916	0	0	0	0.916
ATP5F1C	RPL11	0.050	0	0	0	0.963	0	0	0	0.964
ATP5F1C	H7C0C1_HUMAN	0.120	0	0	0	0.830	0.842	0.900	0	0.997
ATP5F1C	MT-ATP6	0.231	0	0	0	0.964	0.982	0.980	0	0.999
ATP5F1D	UQCRC1	0	0	0	0	0.898	0.147	0	0	0.909
ATP5F1D	RPL35	0.045	0	0	0	0.702	0	0	0	0.704
ATP5F1D	IMP3	0	0	0	0	0.700	0	0	0	0.700
ATP5F1D	RPS9	0	0	0	0	0.703	0	0	0	0.703
ATP5F1D	PPA1	0	0	0	0	0.208	0	0.650	0	0.711
ATP5F1D	RPS15	0.042	0	0	0	0.730	0	0	0	0.730
ATP5F1D	COX6C	0	0	0	0	0.700	0	0	0	0.700
ATP5F1D	RPS11	0.046	0	0	0	0.813	0	0	0	0.814
ATP5F1D	PMPCB	0	0	0	0	0.705	0.195	0	0	0.753
ATP5F1D	NDUFA8	0	0	0	0	0.768	0.096	0	0	0.781
ATP5F1D	NDUFA10	0	0	0	0	0.753	0.097	0	0	0.767
ATP5F1D	UQCR10	0	0	0	0	0.734	0	0	0	0.734
ATP5F1D	C1orf198	0	0	0	0	0.821	0.091	0	0	0.830
ATP5F1D	COX4I2	0	0	0	0	0.808	0.113	0	0	0.822
ATP5F1D	NDUFB6	0	0	0	0	0.847	0.151	0	0	0.865
ATP5F1D	COX7C	0	0	0	0	0.771	0	0	0	0.771
ATP5F1D	NDUFB5	0	0	0	0	0.831	0.217	0	0	0.862
ATP5F1D	NDUFS2	0.231	0	0	0	0.701	0.144	0	0	0.786
ATP5F1D	NDUFS6	0	0	0	0	0.846	0.091	0	0	0.854
ATP5F1D	NDUFB9	0	0	0	0	0.851	0.091	0	0	0.859
ATP5F1D	UQCR11	0	0	0	0	0.838	0	0	0	0.838
ATP5F1D	NDUFB10	0	0	0	0	0.870	0.097	0	0	0.877
ATP5F1D	TUFM	0.054	0	0	0	0.882	0.095	0	0	0.890
ATP5F1D	UQCRB	0	0	0	0	0.854	0	0	0	0.854
ATP5F1D	ATP6V1D	0	0	0	0	0.063	0	0.900	0	0.902
ATP5F1D	MRPL17	0	0	0	0	0.926	0	0	0	0.926
ATP5F1D	COX4I1	0	0	0	0	0.837	0.267	0	0	0.876
ATP5F1D	NDUFA13	0	0	0	0	0.893	0.094	0	0	0.899
ATP5F1D	NDUFB8	0	0	0	0	0.893	0	0	0	0.893
ATP5F1D	NDUFB11	0	0	0	0	0.907	0	0	0	0.907
ATP5F1D	UQCRQ	0	0	0	0	0.870	0.085	0	0	0.876
ATP5F1D	NDUFV2	0	0	0	0	0.863	0.152	0	0	0.879
ATP5F1D	NDUFS3	0.231	0	0	0	0.861	0.097	0	0	0.895
ATP5F1D	MRPL12	0	0	0	0	0.935	0	0	0	0.935
ATP5F1D	UQCRFS1	0	0	0	0	0.918	0.139	0	0	0.926
ATP5F1D	COX5B	0	0	0	0	0.929	0.091	0	0	0.933
ATP5F1D	NDUFV1	0	0	0	0	0.943	0	0	0	0.943
ATP5F1D	NDUFS8	0.223	0	0	0	0.930	0.091	0	0	0.946
ATP5F1D	COX5A	0	0	0	0	0.929	0.246	0	0	0.944
ATP5F1D	ATP5MGL	0	0	0	0	0.601	0.841	0.744	0	0.982
ATP5F1D	CYC1	0	0	0	0	0.932	0.788	0	0	0.985
ATP5F1D	H7C0C1_HUMAN	0.120	0	0	0	0.831	0.841	0.900	0	0.997
ATP5F1D	MT-ATP6	0.231	0	0	0	0.903	0.966	0.980	0	0.999
ATP5F1D	ATP5PD	0	0	0	0	0.935	0.990	0.967	0	0.999
ATP5F1D	ATP5ME	0	0	0	0	0.743	0.991	0.967	0	0.999
ATP5F1D	ATP5PO	0.120	0	0	0	0.897	0.968	0.978	0	0.999
ATP5F1D	ATP5MG	0	0	0	0	0.744	0.964	0.944	0	0.999
ATP5ME	NDUFB4	0	0	0	0	0.883	0.098	0	0	0.889
ATP5ME	COX5B	0	0	0	0	0.767	0	0	0	0.767
ATP5ME	NDUFB5	0	0	0	0	0.920	0.096	0	0	0.925
ATP5ME	NDUFS3	0	0	0	0	0.654	0.232	0	0	0.723
ATP5ME	NDUFS6	0	0	0	0	0.871	0	0	0	0.871
ATP5ME	NDUFB11	0	0	0	0	0.859	0	0	0	0.859
ATP5ME	NDUFB9	0	0	0	0	0.915	0	0	0	0.915
ATP5ME	ATP5PO	0	0	0	0	0.824	0.962	0.944	0	0.999
ATP5ME	ATP5MG	0	0	0	0	0.886	0.963	0.944	0	0.999
ATP5ME	ATP5PD	0	0	0	0	0.937	0.991	0.967	0	0.999
ATP5ME	FAU	0	0	0	0	0.717	0	0	0	0.717
ATP5ME	COX4I2	0	0	0	0	0.690	0.095	0	0	0.707
ATP5ME	NDUFA12	0	0	0	0	0.683	0.095	0	0	0.700
ATP5ME	UQCRB	0	0	0	0	0.710	0	0	0	0.710
ATP5ME	COX4I1	0	0	0	0	0.758	0.096	0	0	0.772
ATP5ME	UQCRH	0	0	0	0	0.722	0.095	0	0	0.737
ATP5ME	NDUFB3	0	0	0	0	0.785	0.095	0	0	0.797
ATP5ME	NDUFS8	0	0	0	0	0.854	0.091	0	0	0.862
ATP5ME	NDUFA1	0	0	0	0	0.807	0	0	0	0.807
ATP5ME	UQCR10	0	0	0	0	0.851	0.094	0	0	0.859
ATP5ME	UQCR11	0	0	0	0	0.868	0	0	0	0.868
ATP5ME	COX5A	0	0	0	0	0.872	0.096	0	0	0.879
ATP5ME	NDUFA5	0	0	0	0	0.850	0.096	0	0	0.858
ATP5ME	NDUFA6	0	0	0	0	0.913	0.096	0	0	0.918
ATP5ME	NDUFA13	0	0	0	0	0.934	0	0	0	0.934
ATP5ME	COX6C	0	0	0	0	0.905	0.095	0	0	0.910
ATP5ME	COX7C	0	0	0	0	0.928	0.095	0	0	0.932
ATP5ME	NDUFS5	0	0	0	0	0.938	0.097	0	0	0.942
ATP5ME	UQCRQ	0	0	0	0	0.939	0	0	0	0.939
ATP5ME	H7C0C1_HUMAN	0	0	0	0	0.561	0.839	0.744	0	0.980
ATP5ME	ATP5MGL	0	0	0	0	0.597	0.842	0.744	0	0.982
ATP5ME	MT-ATP6	0	0	0	0	0.256	0.957	0.967	0	0.998
ATP5MG	NDUFA2	0	0	0	0	0.675	0.137	0	0	0.707
ATP5MG	COX5B	0	0	0	0	0.699	0.097	0	0	0.717
ATP5MG	NDUFB5	0	0	0	0	0.765	0	0	0	0.765
ATP5MG	NDUFS6	0	0	0	0	0.725	0.098	0	0	0.742
ATP5MG	NDUFB9	0	0	0	0	0.855	0.097	0	0	0.864
ATP5MG	NDUFC2	0	0	0	0	0.705	0.126	0	0	0.731
ATP5MG	ATP5PO	0	0	0	0	0.763	0.851	0.933	0	0.997
ATP5MG	NDUFB8	0	0	0	0	0.758	0.230	0	0	0.806
ATP5MG	UQCRHL	0	0	0	0	0.679	0.131	0	0	0.709
ATP5MG	NDUFA13	0	0	0	0	0.683	0.097	0	0	0.702
ATP5MG	NDUFA1	0	0	0	0	0.722	0	0	0	0.722
ATP5MG	UQCR11	0	0	0	0	0.753	0	0	0	0.753
ATP5MG	NDUFA5	0	0	0	0	0.709	0.140	0	0	0.739
ATP5MG	NDUFA12	0	0	0	0	0.764	0.137	0	0	0.788
ATP5MG	NDUFA4	0	0	0	0	0.723	0.249	0	0	0.783
ATP5MG	UQCRH	0	0	0	0	0.760	0.131	0	0	0.783
ATP5MG	COX7A2	0	0	0	0	0.806	0.094	0	0	0.817
ATP5MG	COX5A	0	0	0	0	0.812	0.137	0	0	0.831
ATP5MG	COX6C	0	0	0	0	0.860	0.093	0	0	0.867
ATP5MG	NDUFA6	0	0	0	0	0.866	0.095	0	0	0.874
ATP5MG	UQCRB	0	0	0	0	0.878	0	0	0	0.878
ATP5MG	UQCR10	0	0	0	0	0.857	0.091	0	0	0.865
ATP5MG	UQCRQ	0	0	0	0	0.895	0.234	0	0	0.916
ATP5MG	H7C0C1_HUMAN	0	0	0	0	0.535	0.747	0.693	0	0.960
ATP5MG	COX7C	0	0	0	0	0.911	0.092	0	0	0.916
ATP5MG	MT-ATP6	0	0	0	0	0.374	0.843	0.944	0	0.994
ATP5MG	ATP5PD	0	0	0	0	0.934	0.929	0.944	0	0.999
ATP5MGL	NDUFS6	0	0	0	0	0.691	0.098	0	0	0.709
ATP5MGL	NDUFB9	0	0	0	0	0.825	0.097	0	0	0.835
ATP5MGL	ATP5PO	0	0	0	0	0.535	0.747	0.693	0	0.960
ATP5MGL	ATP5PD	0	0	0	0	0.830	0.841	0.744	0	0.992
ATP5MGL	UQCRH	0	0	0	0	0.679	0.131	0	0	0.709
ATP5MGL	COX5A	0	0	0	0	0.761	0.137	0	0	0.784
ATP5MGL	NDUFA12	0	0	0	0	0.676	0.137	0	0	0.708
ATP5MGL	UQCR10	0	0	0	0	0.827	0.091	0	0	0.836
ATP5MGL	MT-ATP6	0	0	0	0	0.081	0.843	0.744	0	0.959
ATP5MGL	UQCRQ	0	0	0	0	0.814	0.095	0	0	0.824
ATP5MGL	H7C0C1_HUMAN	0	0	0	0	0.535	0.747	0.693	0	0.960
ATP5MGL	NDUFA5	0	0	0	0	0.676	0.140	0	0	0.709
ATP5MGL	UQCRHL	0	0	0	0	0.679	0.131	0	0	0.709
ATP5MGL	COX6C	0	0	0	0	0.779	0.093	0	0	0.790
ATP5MGL	UQCRB	0	0	0	0	0.825	0	0	0	0.825
ATP5MGL	NDUFA6	0	0	0	0	0.820	0.095	0	0	0.830
ATP5MGL	COX7C	0	0	0	0	0.824	0.092	0	0	0.833
ATP5PD	NDUFB4	0	0	0	0	0.756	0.091	0	0	0.769
ATP5PD	COX6A1	0	0	0	0	0.798	0	0	0	0.798
ATP5PD	NDUFA2	0	0	0	0	0.938	0.095	0	0	0.942
ATP5PD	COX5B	0	0	0	0	0.941	0	0	0	0.941
ATP5PD	NDUFB5	0	0	0	0	0.925	0	0	0	0.925
ATP5PD	NDUFS3	0	0	0	0	0.849	0.233	0	0	0.879
ATP5PD	NDUFA9	0	0	0	0	0.734	0	0	0	0.734
ATP5PD	NDUFB10	0	0	0	0	0.915	0.209	0	0	0.930
ATP5PD	NDUFS6	0	0	0	0	0.842	0	0	0	0.842
ATP5PD	NDUFB11	0	0	0	0	0.920	0	0	0	0.920
ATP5PD	NDUFB9	0	0	0	0	0.969	0.162	0	0	0.973
ATP5PD	NDUFC2	0	0	0	0	0.755	0.094	0	0	0.768
ATP5PD	COX6A2	0	0	0	0	0.764	0	0	0	0.764
ATP5PD	ATP5PO	0	0	0	0	0.959	0.938	0.944	0	0.999
ATP5PD	NDUFS4	0	0	0	0	0.935	0.096	0	0	0.939
ATP5PD	NDUFB8	0	0	0	0	0.877	0	0	0	0.877
ATP5PD	C1orf198	0	0	0	0	0.775	0	0	0	0.775
ATP5PD	UQCRHL	0	0	0	0	0.820	0.095	0	0	0.830
ATP5PD	NDUFV3	0	0	0	0	0.685	0.096	0	0	0.703
ATP5PD	COX4I2	0	0	0	0	0.824	0.095	0	0	0.833
ATP5PD	NDUFS5	0	0	0	0	0.784	0.096	0	0	0.796
ATP5PD	NDUFA4	0	0	0	0	0.744	0.213	0	0	0.790
ATP5PD	COX6B1	0	0	0	0	0.761	0.095	0	0	0.775
ATP5PD	UQCRFS1	0	0	0	0	0.748	0.129	0	0	0.771
ATP5PD	NDUFV2	0	0	0	0	0.756	0.096	0	0	0.770
ATP5PD	UQCRH	0	0	0	0	0.840	0.095	0	0	0.849
ATP5PD	NDUFA13	0	0	0	0	0.869	0.091	0	0	0.876
ATP5PD	COX7A2	0	0	0	0	0.832	0.095	0	0	0.841
ATP5PD	NDUFB6	0	0	0	0	0.900	0.096	0	0	0.906
ATP5PD	NDUFB3	0	0	0	0	0.895	0	0	0	0.895
ATP5PD	UQCR11	0	0	0	0	0.913	0	0	0	0.913
ATP5PD	NDUFA6	0	0	0	0	0.886	0.096	0	0	0.892
ATP5PD	NDUFA5	0	0	0	0	0.848	0.202	0	0	0.874
ATP5PD	COX4I1	0	0	0	0	0.861	0.192	0	0	0.883
ATP5PD	UQCR10	0	0	0	0	0.917	0.092	0	0	0.921
ATP5PD	COX7C	0	0	0	0	0.926	0.162	0	0	0.935
ATP5PD	NDUFA12	0	0	0	0	0.938	0.237	0	0	0.950
ATP5PD	UQCRQ	0	0	0	0	0.932	0.210	0	0	0.944
ATP5PD	NDUFA8	0	0	0	0	0.937	0.096	0	0	0.940
ATP5PD	COX6C	0	0	0	0	0.916	0.202	0	0	0.930
ATP5PD	UQCRB	0	0	0	0	0.933	0.162	0	0	0.942
ATP5PD	COX5A	0	0	0	0	0.973	0.162	0	0	0.976
ATP5PD	H7C0C1_HUMAN	0	0	0	0	0.830	0.842	0.744	0	0.992
ATP5PD	MT-ATP6	0	0	0	0	0.335	0.966	0.967	0	0.999
ATP5PO	ATP6V1D	0	0	0	0	0.172	0	0.800	0	0.828
ATP5PO	COX5B	0	0	0	0	0.889	0	0	0	0.889
ATP5PO	NDUFB5	0	0	0	0	0.734	0	0	0	0.734
ATP5PO	RPL35	0.053	0	0	0	0.857	0	0	0	0.858
ATP5PO	NDUFS3	0.118	0	0	0	0.873	0.199	0	0	0.902
ATP5PO	MRPL3	0.042	0	0	0	0.667	0	0.152	0	0.706
ATP5PO	UQCRC2	0	0	0	0	0.879	0.616	0	0	0.951
ATP5PO	NDUFB10	0	0	0	0	0.619	0.332	0	0	0.734
ATP5PO	RPS11	0.053	0	0	0	0.841	0	0	0	0.843
ATP5PO	MRPS5	0.057	0	0	0	0.699	0	0	0	0.704
ATP5PO	NDUFB9	0	0	0	0	0.732	0.221	0	0	0.782
ATP5PO	RPS3	0.053	0	0	0	0.849	0	0	0	0.851
ATP5PO	RPS14	0	0	0	0	0.703	0	0	0	0.703
ATP5PO	MRPL36	0	0	0	0	0.736	0	0	0	0.736
ATP5PO	RPS5	0	0	0	0	0.707	0	0	0	0.707
ATP5PO	MRRF	0.117	0	0	0	0.661	0.095	0	0	0.705
ATP5PO	RPL3	0.042	0	0	0	0.687	0	0.152	0	0.724
ATP5PO	RPL10A	0	0	0	0	0.709	0	0	0	0.709
ATP5PO	RPS2	0.057	0	0	0	0.717	0	0	0	0.722
ATP5PO	RPL4	0.042	0	0	0	0.715	0	0	0	0.715
ATP5PO	RPS23	0.041	0	0	0	0.711	0	0	0	0.711
ATP5PO	RPLP0	0	0	0	0	0.741	0	0	0	0.741
ATP5PO	RPL17	0.044	0	0	0	0.748	0	0	0	0.749
ATP5PO	CUL7	0.042	0	0	0	0.651	0.292	0	0	0.742
ATP5PO	SDHD	0	0	0	0	0.711	0	0	0	0.711
ATP5PO	TSFM	0.060	0	0	0	0.700	0.088	0	0	0.720
ATP5PO	MRPS16	0.098	0	0	0	0.681	0	0	0	0.700
ATP5PO	RPL9	0.057	0	0	0	0.748	0	0	0	0.753
ATP5PO	RPS20	0.045	0	0	0	0.776	0	0	0	0.777
ATP5PO	RPS9	0	0	0	0	0.735	0	0	0	0.735
ATP5PO	MRPL12	0	0	0	0	0.704	0	0	0	0.704
ATP5PO	PPA1	0	0	0	0	0.401	0	0.650	0	0.781
ATP5PO	COX6C	0	0	0	0	0.713	0	0	0	0.713
ATP5PO	NDUFS5	0	0	0	0	0.721	0	0	0	0.721
ATP5PO	MRPS6	0.049	0	0	0	0.712	0	0	0	0.715
ATP5PO	NDUFA8	0	0	0	0	0.644	0.334	0	0	0.752
ATP5PO	COX4I1	0	0	0	0	0.667	0.203	0	0	0.723
ATP5PO	NDUFB6	0	0	0	0	0.772	0	0	0	0.772
ATP5PO	RPL23A	0.045	0	0	0	0.847	0	0	0	0.847
ATP5PO	RPS15	0.047	0	0	0	0.838	0	0	0	0.839
ATP5PO	RPL11	0.053	0	0	0	0.861	0	0	0	0.863
ATP5PO	TUFM	0.042	0	0	0	0.795	0.095	0	0	0.806
ATP5PO	NDUFB8	0	0	0	0	0.715	0	0	0	0.715
ATP5PO	UQCRQ	0	0	0	0	0.801	0	0	0	0.801
ATP5PO	RPL5	0.060	0	0	0	0.848	0	0	0	0.851
ATP5PO	NDUFA5	0	0	0	0	0.745	0.193	0	0	0.785
ATP5PO	RPS18	0.042	0	0	0	0.857	0	0	0	0.857
ATP5PO	RPL23	0.053	0	0	0	0.863	0	0	0	0.864
ATP5PO	NDUFA12	0	0	0	0	0.877	0	0	0	0.877
ATP5PO	CYC1	0	0	0	0	0.704	0.559	0	0	0.864
ATP5PO	NDUFV2	0	0	0	0	0.836	0.094	0	0	0.845
ATP5PO	COX7C	0	0	0	0	0.835	0.162	0	0	0.856
ATP5PO	UQCRFS1	0	0	0	0	0.848	0.094	0	0	0.856
ATP5PO	UQCRB	0	0	0	0	0.854	0	0	0	0.854
ATP5PO	COX5A	0	0	0	0	0.859	0.161	0	0	0.877
ATP5PO	NDUFS4	0	0	0	0	0.893	0.428	0	0	0.936
ATP5PO	MT-ATP6	0.120	0	0	0	0.858	0.843	0.978	0	0.999
ATP6V1D	LAMTOR3	0	0	0	0	0.178	0.066	0.650	0	0.707
ATP6V1D	PPA1	0	0	0	0	0.312	0	0.650	0	0.749
ATP6V1D	MT-ATP6	0	0	0	0	0.064	0	0.792	0	0.796
ATP6V1D	H7C0C1_HUMAN	0	0	0	0	0.134	0	0.800	0	0.820
AVPR2	GNG2	0	0	0	0	0	0.856	0.500	0	0.925
AVPR2	GNAS	0	0	0	0	0	0.937	0.900	0	0.993
AVPR2	GNB1	0	0	0	0	0	0.936	0.500	0	0.966
AVPR2	IGHV3-16	0	0	0	0	0	0.800	0	0	0.800
BACE1	IGHV3-43D	0	0	0	0	0	0.900	0	0	0.900
BAD	BCL2L2	0	0	0	0	0.074	0.880	0	0	0.884
BAD	BCL2L1	0	0	0	0	0.102	0.999	0.900	0	0.999
BAD	BCL2L11	0	0	0	0	0	0.292	0.750	0	0.815
BAD	BCL2L10	0	0	0	0	0.063	0.797	0	0	0.801
BAD	MAPK9	0	0	0	0	0	0	0.900	0	0.900
BAD	MAPK8	0	0	0	0	0	0.497	0.900	0	0.947
BAD	BCL2	0	0	0	0	0.063	0.908	0.900	0	0.990
BAK1	C5	0	0	0	0	0.042	0	0.720	0	0.720
BAK1	PPIF	0	0	0	0	0.078	0.045	0.720	0	0.732
BAK1	PDZD11	0	0	0	0	0.048	0	0.720	0	0.722
BAK1	BCL2L2	0	0	0	0.679	0	0.812	0.540	0	0.910
BAK1	C9	0	0	0	0	0	0	0.720	0	0.720
BAK1	C6	0	0	0	0	0	0	0.720	0	0.720
BAK1	BCL2A1	0	0	0	0	0.044	0.945	0	0	0.946
BAK1	TP53	0	0	0	0	0.054	0.791	0.900	0	0.978
BAK1	SLC25A31	0	0	0	0	0	0.070	0.720	0	0.728
BAK1	SLC25A4	0	0	0	0	0.083	0.070	0.720	0	0.740
BAK1	BAX	0	0	0	0.650	0.100	0.836	0.900	0	0.983
BAK1	CAPN2	0	0	0	0	0.059	0	0.900	0	0.901
BAK1	CYCS	0	0	0	0	0.084	0	0.900	0	0.904
BAK1	CD34	0	0	0	0	0.055	0	0.720	0	0.724
BAK1	BID	0	0	0	0	0.055	0.975	0.900	0	0.997
BAK1	C7	0	0	0	0	0	0	0.720	0	0.720
BAK1	C8A	0	0	0	0	0	0	0.720	0	0.720
BAK1	MCL1	0	0	0	0.637	0.063	0.927	0.900	0	0.992
BAK1	C8B	0	0	0	0	0.057	0	0.720	0	0.724
BAK1	SLC25A5	0	0	0	0	0.049	0.070	0.720	0	0.730
BAK1	VDAC2	0	0	0	0	0.078	0.393	0.540	0	0.720
BAK1	PLEKHA7	0	0	0	0	0	0	0.720	0	0.720
BAK1	TSPAN33	0	0	0	0	0.047	0	0.720	0	0.721
BAK1	SPG7	0	0	0	0	0.121	0	0.720	0	0.743
BAK1	DIABLO-2	0	0	0	0	0.076	0	0.750	0	0.759
BAK1	VDAC1	0	0	0	0	0.086	0.297	0.720	0	0.804
BAK1	TMBIM6	0	0	0	0	0.063	0	0.900	0	0.902
BAK1	CAPN1	0	0	0	0	0.111	0	0.900	0	0.907
BAK1	BCL2L11	0	0	0	0	0.049	0.964	0.900	0	0.996
BAK1	BCL2L1	0	0	0	0.683	0.067	0.996	0.900	0	0.999
BAK1	BCL2	0	0	0	0.669	0	0.788	0.900	0	0.977
BARD1	CBX7	0	0	0	0	0	0	0.720	0	0.720
BARD1	H3C14	0	0	0	0	0	0.811	0	0	0.811
BARD1	H3C15	0	0	0	0	0	0.811	0	0	0.811
BARD1	CBX2	0	0	0	0	0.081	0	0.900	0	0.904
BARD1	H4C4	0	0	0	0	0	0.905	0	0	0.905
BARD1	H4C15	0	0	0	0	0	0.905	0	0	0.905
BARD1	H4C14	0	0	0	0	0	0.905	0	0	0.905
BARD1	H4C1	0	0	0	0	0	0.905	0	0	0.905
BARD1	H4C12	0	0	0	0	0	0.905	0	0	0.905
BARD1	H4C11	0	0	0	0	0	0.905	0	0	0.905
BARD1	H4C8	0	0	0	0	0	0.905	0	0	0.905
BARD1	H4C5	0	0	0	0	0	0.905	0	0	0.905
BARD1	H4-16	0	0	0	0	0	0.905	0	0	0.905
BARD1	H4C9	0	0	0	0	0	0.905	0	0	0.905
BARD1	H2AC11	0	0	0	0	0.059	0.903	0	0	0.905
BARD1	H4C13	0	0	0	0	0.055	0.905	0	0	0.906
BARD1	H2AC4	0	0	0	0	0	0.905	0	0	0.905
BARD1	H4C2	0	0	0	0	0.064	0.905	0	0	0.907
BARD1	H3C4	0	0	0	0	0.049	0.905	0	0	0.906
BARD1	CUL7	0	0	0	0	0	0.067	0.900	0	0.902
BARD1	H3C7	0	0	0	0	0.044	0.905	0	0	0.905
BARD1	H3C11	0	0	0	0	0	0.905	0	0	0.905
BARD1	H2AC17	0	0	0	0	0.072	0.903	0	0	0.906
BARD1	H3C8	0	0	0	0	0.059	0.905	0	0	0.907
BARD1	H4C3	0	0	0	0	0.098	0.905	0	0	0.911
BARD1	H3C6	0	0	0	0	0	0.905	0	0	0.905
BARD1	H3C10	0	0	0	0	0.045	0.905	0	0	0.906
BARD1	H3C3	0	0	0	0	0.058	0.905	0	0	0.907
BARD1	H3C2	0	0	0	0	0.083	0.905	0	0	0.909
BARD1	H3C1	0	0	0	0	0	0.942	0	0	0.942
BARD1	H2AC6	0	0	0	0	0	0.903	0.500	0	0.949
BARD1	RPS27A	0	0	0	0	0	0.906	0.500	0	0.951
BARD1	UBA52	0	0	0	0	0	0.903	0.500	0	0.949
BARD1	UBB	0	0	0	0	0	0.906	0.500	0	0.951
BARD1	H2BC12	0	0	0	0	0.056	0.905	0.500	0	0.951
BARD1	H2BC11	0	0	0	0	0.074	0.905	0.500	0	0.952
BARD1	UBC	0	0	0	0	0	0.930	0.500	0	0.963
BARD1	H2AC8	0	0	0	0	0.042	0.962	0.500	0	0.980
BARD1	TP53	0	0	0	0	0	0.745	0.500	0	0.867
BAX	C5	0	0	0	0	0.044	0	0.720	0	0.720
BAX	PPIF	0	0	0	0	0.047	0.045	0.720	0	0.723
BAX	PDZD11	0	0	0	0	0.048	0	0.720	0	0.722
BAX	BCL2L2	0	0	0	0.647	0.049	0.825	0.540	0	0.916
BAX	C9	0	0	0	0	0	0	0.720	0	0.720
BAX	C6	0	0	0	0	0	0	0.720	0	0.720
BAX	TP53	0	0	0	0	0.080	0.782	0.900	0	0.978
BAX	SLC25A31	0	0	0	0	0	0.070	0.720	0	0.728
BAX	SLC25A4	0	0	0	0	0.054	0.313	0.720	0	0.802
BAX	HK2	0	0	0	0	0.057	0	0.900	0	0.901
BAX	HK3	0	0	0	0	0.057	0	0.900	0	0.901
BAX	PLEKHA7	0	0	0	0	0	0	0.720	0	0.720
BAX	C8A	0	0	0	0	0	0	0.720	0	0.720
BAX	C7	0	0	0	0	0	0	0.720	0	0.720
BAX	TSPAN33	0	0	0	0	0	0	0.720	0	0.720
BAX	C8B	0	0	0	0	0.057	0	0.720	0	0.724
BAX	SPG7	0	0	0	0	0.050	0	0.720	0	0.722
BAX	SLC25A5	0	0	0	0	0.049	0.070	0.720	0	0.730
BAX	CBFB	0	0	0	0	0.053	0	0.750	0	0.753
BAX	NELFB	0	0	0	0	0.065	0	0.750	0	0.756
BAX	CD34	0	0	0	0	0.055	0	0.720	0	0.724
BAX	DIABLO-2	0	0	0	0	0.063	0	0.750	0	0.755
BAX	CLU	0	0	0	0	0.042	0.785	0	0	0.785
BAX	HKDC1	0	0	0	0	0.057	0	0.900	0	0.901
BAX	HK1	0	0	0	0	0.069	0	0.900	0	0.903
BAX	CAPN2	0	0	0	0	0.042	0	0.900	0	0.900
BAX	CAPN1	0	0	0	0	0.063	0	0.900	0	0.902
BAX	PRKN	0	0	0	0	0	0.243	0.900	0	0.921
BAX	BBC3	0	0	0	0	0.240	0.488	0.540	0	0.805
BAX	TMBIM6	0	0	0	0	0.056	0	0.900	0	0.901
BAX	VDAC1	0	0	0	0	0.052	0.628	0.900	0	0.961
BAX	CYCS	0	0	0	0	0.055	0.287	0.900	0	0.926
BAX	BCL2L11	0	0	0	0	0.060	0.929	0.900	0	0.992
BAX	BID	0	0	0	0	0.067	0.869	0.900	0	0.986
BAX	BCL2	0	0	0	0.641	0	0.991	0.900	0	0.999
BAX	BCL2L1	0	0	0	0.639	0.082	0.999	0.900	0	0.999
BAX	MCL1	0	0	0	0.618	0.049	0.987	0.900	0	0.998
BBC3	BCL2L2	0	0	0	0	0.049	0.843	0.540	0	0.925
BBC3	BCL2A1	0	0	0	0	0.042	0.748	0	0	0.749
BBC3	TP53	0	0	0	0	0	0.486	0.500	0	0.732
BBC3	BID	0	0	0	0	0	0	0.900	0	0.900
BBC3	PMAIP1	0	0	0	0	0.072	0	0.900	0	0.903
BBC3	FOXO3	0	0	0	0	0.060	0.226	0.750	0	0.802
BBC3	MCL1	0	0	0	0	0.050	0.933	0.540	0	0.968
BBC3	BCL2L1	0	0	0	0	0.062	0.911	0.900	0	0.991
BBC3	BCL2L11	0	0	0	0	0.060	0	0.900	0	0.901
BBC3	BCL2	0	0	0	0	0.042	0.882	0.900	0	0.987
BBC3	DDIT3	0	0	0	0	0.083	0	0.750	0	0.760
BCL2	BIK	0	0	0	0	0	0.847	0.900	0	0.984
BCL2	CTSZ	0	0	0	0	0.077	0	0.900	0	0.903
BCL2	CTSH	0	0	0	0	0.090	0	0.900	0	0.905
BCL2	C5	0	0	0	0	0	0	0.720	0	0.720
BCL2	PPIF	0	0	0	0	0.042	0.254	0.720	0	0.782
BCL2	CTSC	0	0	0	0	0.055	0	0.900	0	0.901
BCL2	PDZD11	0	0	0	0	0.048	0	0.720	0	0.722
BCL2	CTSV	0	0	0	0	0.073	0	0.900	0	0.903
BCL2	C9	0	0	0	0	0	0	0.720	0	0.720
BCL2	C6	0	0	0	0	0	0	0.720	0	0.720
BCL2	TP53	0	0	0	0	0.103	0.869	0.900	0	0.987
BCL2	CTSK	0	0	0	0	0.079	0	0.900	0	0.904
BCL2	SLC25A31	0	0	0	0	0	0.070	0.720	0	0.728
BCL2	SLC25A4	0	0	0	0	0	0.070	0.720	0	0.728
BCL2	PPID	0	0	0	0	0	0.294	0.900	0	0.926
BCL2	CYCS	0	0	0	0	0	0	0.900	0	0.900
BCL2	CD34	0	0	0	0	0.062	0	0.720	0	0.726
BCL2	CTSF	0	0	0	0	0	0	0.900	0	0.900
BCL2	CTSW	0	0	0	0	0.042	0	0.900	0	0.900
BCL2	BID	0	0	0	0	0.055	0.872	0.900	0	0.986
BCL2	C7	0	0	0	0	0.045	0	0.720	0	0.721
BCL2	PMAIP1	0	0	0	0	0.042	0.628	0.900	0	0.961
BCL2	CTSL	0	0	0	0	0.073	0	0.900	0	0.903
BCL2	C8A	0	0	0	0	0	0	0.720	0	0.720
BCL2	C8B	0	0	0	0	0.057	0	0.720	0	0.724
BCL2	SLC25A5	0	0	0	0	0	0.070	0.720	0	0.728
BCL2	BCL2L1	0	0	0	0.894	0	0.863	0.900	0	0.985
BCL2	BCL2L11	0	0	0	0	0.060	0.956	0.900	0	0.995
BCL2	VDAC1	0	0	0	0	0.045	0.297	0.720	0	0.795
BCL2	MAPK8	0	0	0	0	0.094	0.287	0.900	0	0.929
BCL2	PLEKHA7	0	0	0	0	0	0	0.720	0	0.720
BCL2	TSPAN33	0	0	0	0	0.063	0	0.720	0	0.726
BCL2	SPG7	0	0	0	0	0	0	0.720	0	0.720
BCL2	CTSO	0	0	0	0	0.067	0	0.900	0	0.902
BCL2	MAPK9	0	0	0	0	0.093	0.042	0.900	0	0.905
BCL2	DDIT3	0	0	0	0	0.067	0	0.900	0	0.902
BCL2A1	BID	0	0	0	0	0.117	0.969	0	0	0.971
BCL2A1	PMAIP1	0	0	0	0	0.127	0.907	0	0	0.915
BCL2A1	BCL2L11	0	0	0	0	0.047	0.981	0	0	0.981
BCL2L1	BIK	0	0	0	0	0	0.873	0.540	0	0.939
BCL2L1	CTSZ	0	0	0	0	0.084	0	0.900	0	0.904
BCL2L1	CTSH	0	0	0	0	0.062	0	0.900	0	0.902
BCL2L1	CTSC	0	0	0	0	0	0	0.900	0	0.900
BCL2L1	CTSV	0	0	0	0	0	0	0.900	0	0.900
BCL2L1	TP53	0	0	0	0	0.074	0.986	0	0	0.987
BCL2L1	CTSK	0	0	0	0	0	0	0.900	0	0.900
BCL2L1	CYCS	0	0	0	0	0.054	0.678	0.900	0	0.966
BCL2L1	CTSF	0	0	0	0	0	0	0.900	0	0.900
BCL2L1	CTSW	0	0	0	0	0.042	0	0.900	0	0.900
BCL2L1	BID	0	0	0	0	0.055	0.990	0.900	0	0.999
BCL2L1	PMAIP1	0	0	0	0	0	0.741	0.900	0	0.973
BCL2L1	CTSL	0	0	0	0	0	0	0.900	0	0.900
BCL2L1	MCL1	0	0	0	0.620	0.049	0.362	0.900	0	0.934
BCL2L1	CTSO	0	0	0	0	0	0	0.900	0	0.900
BCL2L1	MAPK9	0	0	0	0	0.083	0.292	0.900	0	0.929
BCL2L1	MAPK8	0	0	0	0	0.057	0.678	0.900	0	0.967
BCL2L1	VDAC1	0	0	0	0	0.066	0.786	0	0	0.792
BCL2L1	BCL2L11	0	0	0	0	0.049	0.996	0.900	0	0.999
BCL2L10	BIK	0	0	0	0	0.042	0.729	0	0	0.729
BCL2L10	BCL2L11	0	0	0	0	0	0.944	0	0	0.944
BCL2L11	BIK	0	0	0	0	0.057	0.405	0.540	0	0.719
BCL2L11	BCL2L2	0	0	0	0	0	0.919	0.540	0	0.961
BCL2L11	BID	0	0	0	0	0	0.405	0.900	0	0.937
BCL2L11	PMAIP1	0	0	0	0	0.054	0.405	0.900	0	0.938
BCL2L11	FOXO3	0	0	0	0	0.062	0.608	0.750	0	0.900
BCL2L11	MCL1	0	0	0	0	0.072	0.998	0.900	0	0.999
BCL2L11	DYNLL1	0	0	0	0	0	0.787	0.900	0	0.977
BCL2L11	MAPK8	0	0	0	0	0.060	0.292	0.750	0	0.819
BCL2L11	DDIT3	0	0	0	0	0.049	0	0.900	0	0.900
BCL2L2	BIK	0	0	0	0	0	0.872	0.540	0	0.938
BCL2L2	BID	0	0	0	0	0.055	0.859	0	0	0.861
BCL2L2	PMAIP1	0	0	0	0	0	0.447	0.540	0	0.734
BCL9	H3-3A	0	0	0	0	0	0.800	0	0	0.800
BCL9	H3C2	0	0	0	0	0	0.800	0	0	0.800
BCL9	H3C10	0	0	0	0	0	0.800	0	0	0.800
BCL9	H3C4	0	0	0	0	0	0.800	0	0	0.800
BCL9	H3C6	0	0	0	0	0	0.800	0	0	0.800
BCL9	H3C1	0	0	0	0	0	0.800	0	0	0.800
BCL9	H3C8	0	0	0	0	0	0.800	0	0	0.800
BCL9	H3C11	0	0	0	0	0	0.800	0	0	0.800
BCL9	H3C15	0	0	0	0	0	0.800	0	0	0.800
BCL9	H3C3	0	0	0	0	0	0.800	0	0	0.800
BCL9	H3C7	0	0	0	0	0	0.800	0	0	0.800
BCL9	H3C14	0	0	0	0	0	0.800	0	0	0.800
BCL9	PYGO1	0	0	0	0	0.042	0.977	0.500	0	0.988
BCL9	PYGO2	0	0	0	0	0.063	0.718	0.900	0	0.971
BDKRB1	GNA11	0	0	0	0	0.043	0.115	0.900	0	0.907
BDKRB1	GNG2	0	0	0	0	0	0.816	0.500	0	0.904
BDKRB1	GNG12	0	0	0	0	0.049	0.120	0.900	0	0.909
BDKRB1	GNB1	0	0	0	0	0	0.909	0.500	0	0.952
BDKRB1	BDKRB2	0	0	0	0.853	0.430	0	0.900	0	0.940
BDKRB1	GNAQ	0	0	0	0	0	0.115	0.900	0	0.907
BDKRB2	GNA11	0	0	0	0	0.072	0.115	0.900	0	0.910
BDKRB2	GNAQ	0	0	0	0	0	0.115	0.900	0	0.907
BDKRB2	GNAI2	0	0	0	0	0	0.125	0.900	0	0.908
BDKRB2	GNG2	0	0	0	0	0	0.816	0.500	0	0.904
BDKRB2	GNAI3	0	0	0	0	0	0.125	0.900	0	0.908
BDKRB2	GNG12	0	0	0	0	0.109	0.120	0.900	0	0.914
BDKRB2	GNB1	0	0	0	0	0	0.909	0.500	0	0.952
BDKRB2	GNAI1	0	0	0	0	0.042	0.125	0.900	0	0.908
BID	CTSZ	0	0	0	0	0.070	0	0.900	0	0.903
BID	CTSH	0	0	0	0	0.109	0	0.900	0	0.907
BID	CTSC	0	0	0	0	0.104	0	0.900	0	0.906
BID	CTSV	0	0	0	0	0.096	0	0.900	0	0.905
BID	TP53	0	0	0	0	0	0	0.750	0	0.750
BID	CTSK	0	0	0	0	0.102	0	0.900	0	0.906
BID	CASP10	0	0	0	0	0.087	0.450	0.900	0	0.945
BID	CAPN2	0	0	0	0	0.083	0.310	0.900	0	0.931
BID	CTSF	0	0	0	0	0.060	0	0.900	0	0.901
BID	CTSW	0	0	0	0	0.062	0	0.900	0	0.902
BID	CASP2	0	0	0	0	0.093	0.512	0.900	0	0.951
BID	NMT1	0	0	0	0	0.044	0	0.750	0	0.750
BID	CTSO	0	0	0	0	0.060	0	0.900	0	0.901
BID	MAPK9	0	0	0	0	0.042	0	0.900	0	0.900
BID	CTSL	0	0	0	0	0.096	0	0.900	0	0.905
BID	CAPN1	0	0	0	0	0.093	0.087	0.900	0	0.910
BID	MAPK8	0	0	0	0	0.044	0.448	0.900	0	0.942
BID	PMAIP1	0	0	0	0	0.098	0	0.900	0	0.905
BID	MCL1	0	0	0	0	0.107	0.986	0	0	0.987
BIK	MCL1	0	0	0	0	0	0.624	0.540	0	0.819
BMT2	ITFG2	0	0	0	0	0	0.700	0.500	0	0.843
BMT2	NPRL2	0	0	0	0	0	0.597	0.500	0	0.789
BMT2	KPTN	0	0	0	0	0	0.625	0.500	0	0.804
BMT2	NPRL3	0	0	0	0	0.105	0.533	0.500	0	0.772
BMT2	DEPDC5	0	0	0	0	0.049	0.785	0.500	0	0.888
BMT2	SZT2	0	0	0	0	0	0.779	0.500	0	0.884
BMT2	C12orf66	0	0	0	0	0.043	0.785	0.500	0	0.888
BPTF	NIPBL	0	0	0	0	0.794	0	0	0	0.794
BPTF	H3C7	0	0	0	0	0	0.906	0	0	0.906
BPTF	H3C8	0	0	0	0	0.042	0.906	0	0	0.906
BPTF	H3C11	0	0	0	0	0	0.906	0	0	0.906
BPTF	H3C15	0	0	0	0	0	0.906	0	0	0.906
BPTF	H3C4	0	0	0	0	0.044	0.906	0	0	0.906
BPTF	H3C2	0	0	0	0	0	0.906	0	0	0.906
BPTF	H3C10	0	0	0	0	0.042	0.906	0	0	0.906
BPTF	H3-3A	0	0	0	0	0	0.906	0	0	0.906
BPTF	H3C14	0	0	0	0	0	0.906	0	0	0.906
BPTF	H3C3	0	0	0	0	0	0.906	0	0	0.906
BPTF	H3C6	0	0	0	0	0	0.906	0	0	0.906
BPTF	H3C1	0	0	0	0	0	0.958	0	0	0.958
BRPF1	KAT6A	0	0	0	0	0.078	0.795	0.900	0	0.979
BRPF1	KAT6B	0	0	0	0	0.062	0.441	0.900	0	0.943
BRPF1	H3C14	0	0	0	0	0	0.950	0	0	0.950
BRPF1	H3C10	0	0	0	0	0	0.908	0	0	0.908
BRPF1	H3C4	0	0	0	0	0	0.908	0	0	0.908
BRPF1	H3C2	0	0	0	0	0	0.908	0	0	0.908
BRPF1	H3C7	0	0	0	0	0	0.908	0	0	0.908
BRPF1	H3C11	0	0	0	0	0	0.908	0	0	0.908
BRPF1	H3C8	0	0	0	0	0	0.908	0	0	0.908
BRPF1	H3C6	0	0	0	0	0	0.908	0	0	0.908
BRPF1	H3C3	0	0	0	0	0	0.908	0	0	0.908
BRPF1	H3C15	0	0	0	0	0	0.908	0	0	0.908
BRPF1	H3C1	0	0	0	0	0	0.950	0	0	0.950
BTF3	RPL18A	0	0	0	0	0.708	0.865	0.540	0	0.980
BTF3	RPL19	0	0	0	0	0.681	0.868	0.540	0	0.978
BTF3	RPS12	0	0	0	0	0.782	0.430	0	0	0.870
BTF3	RPL35	0	0	0	0	0.663	0.890	0	0	0.961
BTF3	RPL8	0	0	0	0	0.684	0.870	0.540	0	0.979
BTF3	RPS11	0	0	0	0	0.693	0.331	0	0	0.786
BTF3	RPL37	0	0	0	0	0.421	0.818	0	0	0.890
BTF3	RPS3	0	0	0	0	0.674	0.330	0	0	0.772
BTF3	RPL29	0	0	0	0	0.753	0.894	0	0	0.972
BTF3	RPS23	0	0	0	0	0.620	0.334	0.540	0	0.873
BTF3	RPL13	0	0	0	0	0.636	0.856	0	0	0.945
BTF3	RPL15	0	0	0	0	0.649	0.866	0	0	0.951
BTF3	RPL38	0	0	0	0	0.569	0.866	0.540	0	0.971
BTF3	RPL4	0	0	0	0	0.583	0.889	0	0	0.951
BTF3	SRP68	0	0	0	0	0.084	0.800	0	0	0.808
BTF3	RPS15A	0	0	0	0	0.612	0.320	0	0	0.725
BTF3	EEF1G	0	0	0	0	0.602	0.292	0	0	0.706
BTF3	RPL7	0	0	0	0	0.666	0.890	0	0	0.961
BTF3	RPS2	0	0	0	0	0.539	0.432	0	0	0.727
BTF3	RPS21	0	0	0	0	0.706	0.085	0.540	0	0.865
BTF3	RPL3	0	0	0	0	0.616	0.875	0	0	0.950
BTF3	RPL36AL	0	0	0	0	0.519	0.866	0	0	0.933
BTF3	RPL27A	0	0	0	0	0.582	0.852	0	0	0.935
BTF3	RPL21	0	0	0	0	0.778	0.889	0	0	0.974
BTF3	RPLP1	0	0	0	0	0.702	0.323	0	0	0.790
BTF3	RPS3A	0	0	0	0	0.854	0.354	0	0	0.901
BTF3	RPL22	0	0	0	0	0.511	0.865	0	0	0.931
BTF3	RPS26	0	0	0	0	0.552	0.330	0.540	0	0.849
BTF3	RPL12	0	0	0	0	0.702	0.860	0	0	0.956
BTF3	RPL39	0	0	0	0	0.565	0.831	0.540	0	0.963
BTF3	RPL5	0	0	0	0	0.620	0.869	0	0	0.948
BTF3	RPL7A	0	0	0	0	0.552	0.880	0.540	0	0.973
BTF3	RPS4X	0	0	0	0	0.606	0.345	0	0	0.731
BTF3	RPL10A	0	0	0	0	0.934	0.292	0.540	0	0.976
BTF3	RPS16	0	0	0	0	0.679	0.399	0	0	0.799
BTF3	RPS6	0	0	0	0	0.680	0.331	0	0	0.777
BTF3	FAU	0	0	0	0	0.697	0.095	0	0	0.714
BTF3	EIF3M	0	0	0	0	0.717	0	0	0	0.717
BTF3	RPLP2	0	0	0	0	0.609	0.317	0	0	0.722
BTF3	RPS10	0	0	0	0	0.591	0.325	0	0	0.712
BTF3	RACK1	0	0	0	0	0.588	0.328	0	0	0.712
BTF3	RPS7	0	0	0	0	0.620	0.354	0	0	0.744
BTF3	RPS17	0	0	0	0	0.619	0.354	0	0	0.744
BTF3	RPSA	0	0	0	0	0.598	0.354	0	0	0.729
BTF3	RPS27	0	0	0	0	0.650	0.337	0	0	0.758
BTF3	RPS18	0	0	0	0	0.676	0.343	0	0	0.778
BTF3	RPS14	0	0	0	0	0.702	0.396	0	0	0.812
BTF3	SRP54	0	0	0	0	0.088	0.800	0	0	0.809
BTF3	RPS28	0	0	0	0	0.667	0	0.540	0	0.840
BTF3	RPS5	0	0	0	0	0.783	0.323	0	0	0.847
BTF3	RPS25	0	0	0	0	0.759	0.323	0	0	0.830
BTF3	SRP19	0	0	0	0	0.137	0.817	0	0	0.835
BTF3	RPS15	0	0	0	0	0.791	0.402	0	0	0.870
BTF3	RPS13	0	0	0	0	0.787	0.402	0	0	0.867
BTF3	RPS29	0	0	0	0	0.740	0.085	0.540	0	0.881
BTF3	UBA52	0	0	0	0	0.443	0.808	0	0	0.889
BTF3	RPS24	0	0	0	0	0.852	0.323	0	0	0.895
BTF3	RPS8	0	0	0	0	0.840	0.403	0	0	0.900
BTF3	RPL17-C18orf32	0	0	0	0	0.338	0.851	0	0	0.897
BTF3	RPS19	0	0	0	0	0.851	0.398	0	0	0.907
BTF3	EIF3H	0	0	0	0	0.843	0	0.540	0	0.924
BTF3	RPL28	0	0	0	0	0.525	0.873	0	0	0.937
BTF3	RPL13A	0	0	0	0	0.619	0.865	0	0	0.946
BTF3	RPL34	0	0	0	0	0.643	0.863	0	0	0.949
BTF3	RPL35A	0	0	0	0	0.647	0.866	0	0	0.951
BTF3	RPL23	0	0	0	0	0.648	0.868	0	0	0.951
BTF3	RPL9	0	0	0	0	0.605	0.890	0	0	0.955
BTF3	RPLP0	0	0	0	0	0.653	0.865	0	0	0.951
BTF3	RPL26	0	0	0	0	0.597	0.889	0	0	0.953
BTF3	RPL27	0	0	0	0	0.655	0.873	0	0	0.954
BTF3	RPL36A	0	0	0	0	0.427	0.866	0.540	0	0.961
BTF3	RPL37A	0	0	0	0	0.717	0.866	0	0	0.960
BTF3	RPL17	0	0	0	0	0.679	0.890	0	0	0.963
BTF3	RPL14	0	0	0	0	0.660	0.870	0	0	0.953
BTF3	RPL10	0	0	0	0	0.700	0.908	0	0	0.971
BTF3	RPL36	0	0	0	0	0.677	0.852	0.540	0	0.976
BTF3	RPL11	0	0	0	0	0.593	0.898	0.540	0	0.979
BTF3	RPL18	0	0	0	0	0.691	0.873	0.540	0	0.980
BTF3	RPL23A	0	0	0	0	0.770	0.929	0	0	0.983
BTF3	RPL24	0	0	0	0	0.776	0.863	0.540	0	0.984
BTF3	RPL32	0	0	0	0	0.762	0.870	0.540	0	0.984
BTF3	RPL6	0	0	0	0	0.778	0.872	0.540	0	0.985
BTF3	NACA2	0	0	0	0	0.625	0.964	0.360	0	0.990
BTF3	RPL30	0	0	0	0	0.896	0.863	0.540	0	0.992
BTF3	RPL31	0	0	0	0	0.759	0.928	0.540	0	0.991
BTF3	NACA	0	0	0	0	0.905	0.992	0.540	0	0.999
C12orf66	ITFG2	0	0	0.206	0	0.095	0.994	0.900	0	0.999
C12orf66	NPRL2	0	0	0	0	0.060	0.994	0.500	0	0.996
C12orf66	WDR59	0	0	0	0	0.060	0.994	0.500	0	0.996
C12orf66	WDR24	0	0	0	0	0.058	0.994	0.500	0	0.996
C12orf66	DEPDC5	0	0	0	0	0.080	0.994	0.500	0	0.997
C12orf66	SZT2	0	0	0	0	0	0.994	0.900	0	0.999
C12orf66	KPTN	0	0	0.202	0	0	0.994	0.900	0	0.999
C1orf198	UQCRC1	0	0	0	0	0.588	0.747	0.241	0	0.913
C1orf198	COX6A1	0	0	0	0	0.605	0.579	0.290	0	0.871
C1orf198	TRIR	0	0	0	0	0.399	0.516	0.282	0	0.772
C1orf198	PMPCB	0	0	0	0	0.588	0.747	0.241	0	0.913
C1orf198	UQCRC2	0	0	0	0	0.594	0.839	0.404	0	0.957
C1orf198	NDUFS6	0	0	0	0	0.819	0.310	0	0	0.869
C1orf198	NDUFB11	0	0	0	0	0.617	0.252	0	0	0.701
C1orf198	NDUFB9	0	0	0	0	0.679	0.310	0	0	0.769
C1orf198	COX6A2	0	0	0	0	0.605	0.579	0.290	0	0.871
C1orf198	NDUFB8	0	0	0	0	0.827	0.252	0	0	0.865
C1orf198	UQCRFS1	0	0	0	0	0.830	0.842	0.406	0	0.982
C1orf198	UQCRH	0	0	0	0	0.595	0.601	0.288	0	0.874
C1orf198	NDUFS8	0	0	0	0	0.821	0.301	0	0	0.869
C1orf198	CYC1	0	0	0	0	0.794	0.842	0.237	0	0.972
C1orf198	COX5A	0	0	0	0	0.828	0.840	0.769	0	0.993
C1orf198	NDUFV2	0	0	0	0	0.672	0.353	0	0	0.778
C1orf198	NDUFA12	0	0	0	0	0.621	0.309	0	0	0.726
C1orf198	UQCR10	0	0	0	0	0.717	0.840	0.405	0	0.970
C1orf198	MT-CO1	0	0	0	0	0.087	0.829	0.467	0	0.909
C1orf198	MT-CO2	0	0	0	0	0	0.831	0.769	0	0.959
C1orf198	MT-CO3	0	0	0	0	0	0.840	0.769	0	0.961
C1orf198	COA6	0	0	0	0	0.399	0.516	0.282	0	0.773
C1orf198	NDUFS2	0	0	0	0	0.593	0.318	0	0	0.710
C1orf198	NDUFA13	0	0	0	0	0.629	0.303	0	0	0.730
C1orf198	NDUFB6	0	0	0	0	0.614	0.312	0	0	0.723
C1orf198	COX6C	0	0	0	0	0.381	0.404	0.467	0	0.786
C1orf198	COX6B2	0	0	0	0	0.399	0.516	0.282	0	0.772
C1orf198	COX6B1	0	0	0	0	0.399	0.516	0.282	0	0.772
C1orf198	SDHD	0	0	0	0	0.819	0	0	0	0.819
C1orf198	UQCR11	0	0	0	0	0.296	0.787	0	0	0.843
C1orf198	UQCRHL	0	0	0	0	0.595	0.601	0.288	0	0.874
C1orf198	GATC	0	0	0	0	0.605	0.579	0.290	0	0.871
C1orf198	COX4I2	0	0	0	0	0.677	0.626	0.362	0	0.916
C1orf198	COX4I1	0	0	0	0	0.677	0.626	0.362	0	0.916
C1orf198	UQCRB	0	0	0	0	0.776	0.840	0.405	0	0.976
C1orf198	UQCRQ	0	0	0	0	0.818	0.842	0.404	0	0.981
C1orf198	COX7C	0	0	0	0	0.823	0.831	0.769	0	0.992
C5	TSPAN33	0	0	0	0	0	0	0.720	0	0.720
C5	PDZD11	0	0	0	0	0.045	0	0.720	0	0.721
C5	SLC25A31	0	0	0	0	0	0	0.720	0	0.720
C5	SLC25A4	0	0	0	0	0.049	0	0.720	0	0.722
C5	SLC25A5	0	0	0	0	0.049	0	0.720	0	0.722
C5	PLEKHA7	0	0	0	0	0	0.075	0.720	0	0.729
C5	CD34	0	0	0	0	0	0	0.720	0	0.720
C5	SPG7	0	0	0	0	0.042	0	0.900	0	0.900
C5	VDAC1	0	0	0	0	0.048	0	0.900	0	0.900
C5	PPIF	0	0	0	0	0.054	0	0.900	0	0.901
C5	C8G	0	0	0	0	0.211	0.962	0.900	0	0.996
C5	C8A	0	0	0	0	0.262	0.962	0.900	0	0.996
C5	C6	0	0	0	0	0.269	0.981	0.900	0	0.998
C5	C9	0	0	0	0	0.291	0.981	0.900	0	0.998
C5	C7	0	0	0	0	0.060	0.982	0.900	0	0.998
C5	C8B	0	0	0	0	0.152	0.982	0.900	0	0.998
C6	PPIF	0	0	0	0	0	0	0.900	0	0.900
C6	PDZD11	0	0	0	0	0	0	0.720	0	0.720
C6	C9	0	0	0	0.726	0.353	0.900	0.900	0	0.992
C6	TSPAN33	0	0	0	0	0	0	0.720	0	0.720
C6	PLEKHA7	0	0	0	0	0	0	0.720	0	0.720
C6	CD34	0	0	0	0	0.049	0	0.720	0	0.722
C6	SLC25A5	0	0	0	0	0.077	0	0.720	0	0.730
C6	SLC25A4	0	0	0	0	0.077	0	0.720	0	0.730
C6	SLC25A31	0	0	0	0	0.087	0	0.720	0	0.733
C6	SPG7	0	0	0	0	0	0	0.900	0	0.900
C6	VDAC1	0	0	0	0	0	0	0.900	0	0.900
C6	IGHV3-43D	0	0	0	0	0.055	0.900	0	0	0.901
C6	C8B	0	0	0	0.778	0.213	0.800	0.900	0	0.982
C6	C8A	0	0	0	0.805	0.277	0.800	0.900	0	0.984
C6	C8G	0	0	0	0	0.155	0.900	0.900	0	0.990
C6	C7	0	0	0	0.804	0.221	0.900	0.900	0	0.991
C7	PPIF	0	0	0	0	0	0	0.900	0	0.900
C7	PDZD11	0	0	0	0	0	0	0.720	0	0.720
C7	C9	0	0	0	0.716	0.228	0.800	0.900	0	0.983
C7	SLC25A31	0	0	0	0	0.087	0	0.720	0	0.733
C7	SLC25A4	0	0	0	0	0.077	0	0.720	0	0.730
C7	CD34	0	0	0	0	0.109	0	0.720	0	0.739
C7	TSPAN33	0	0	0	0	0.042	0	0.720	0	0.720
C7	PLEKHA7	0	0	0	0	0.042	0	0.720	0	0.720
C7	SLC25A5	0	0	0	0	0.077	0	0.720	0	0.730
C7	SPG7	0	0	0	0	0	0	0.900	0	0.900
C7	VDAC1	0	0	0	0	0	0	0.900	0	0.900
C7	C8A	0	0	0	0.767	0.201	0.800	0.900	0	0.982
C7	C8B	0	0	0	0.733	0.123	0.900	0.900	0	0.990
C7	C8G	0	0	0	0	0.140	0.900	0.900	0	0.990
C8A	PPIF	0	0	0	0	0	0	0.900	0	0.900
C8A	PDZD11	0	0	0	0	0	0	0.720	0	0.720
C8A	C9	0	0	0	0.774	0.581	0.925	0.900	0	0.996
C8A	SLC25A31	0	0	0	0	0	0	0.720	0	0.720
C8A	SLC25A4	0	0	0	0	0	0	0.720	0	0.720
C8A	CD34	0	0	0	0	0.055	0	0.720	0	0.724
C8A	TSPAN33	0	0	0	0	0	0	0.720	0	0.720
C8A	PLEKHA7	0	0	0	0	0	0	0.720	0	0.720
C8A	SLC25A5	0	0	0	0	0	0	0.720	0	0.720
C8A	SPG7	0	0	0	0	0	0	0.900	0	0.900
C8A	VDAC1	0	0	0	0	0	0	0.900	0	0.900
C8A	C8B	0	0	0.074	0.830	0.785	0.900	0.900	0	0.997
C8A	C8G	0	0	0	0	0.297	0.926	0.900	0	0.994
C8B	PPIF	0	0	0	0	0	0	0.900	0	0.900
C8B	PDZD11	0	0	0	0	0	0.043	0.720	0	0.720
C8B	C9	0	0	0	0.732	0.396	0.806	0.900	0	0.987
C8B	SLC25A31	0	0	0	0	0.069	0	0.720	0	0.728
C8B	SLC25A4	0	0	0	0	0.069	0	0.720	0	0.728
C8B	CD34	0	0	0	0	0	0	0.720	0	0.720
C8B	TSPAN33	0	0	0	0	0	0	0.720	0	0.720
C8B	PLEKHA7	0	0	0	0	0	0	0.720	0	0.720
C8B	SLC25A5	0	0	0	0	0.069	0	0.720	0	0.728
C8B	SPG7	0	0	0	0	0	0	0.900	0	0.900
C8B	VDAC1	0	0	0	0	0	0	0.900	0	0.900
C8B	C8G	0	0	0	0	0.150	0.900	0.900	0	0.990
C8G	C9	0	0	0	0	0.278	0.800	0.900	0	0.984
C9	PPIF	0	0	0	0	0	0	0.900	0	0.900
C9	PDZD11	0	0	0	0	0	0	0.720	0	0.720
C9	TSPAN33	0	0	0	0	0	0	0.720	0	0.720
C9	PLEKHA7	0	0	0	0	0	0	0.720	0	0.720
C9	CD34	0	0	0	0	0.055	0	0.720	0	0.724
C9	SLC25A4	0	0	0	0	0.077	0	0.720	0	0.730
C9	SLC25A5	0	0	0	0	0.077	0	0.720	0	0.730
C9	SLC25A31	0	0	0	0	0.092	0	0.720	0	0.735
C9	SPG7	0	0	0	0	0	0	0.900	0	0.900
C9	VDAC1	0	0	0	0	0	0	0.900	0	0.900
CALCA	IAPP	0	0	0	0	0.044	0	0.900	0	0.900
CALCA	RAMP3	0	0	0	0	0	0	0.900	0	0.900
CALCA	RAMP2	0	0	0	0	0	0.875	0.900	0	0.986
CALCA	RAMP1	0	0	0	0	0.042	0.837	0.900	0	0.983
CALCA	IGHV3-16	0	0	0	0	0	0.800	0	0	0.800
CALCA	GNG2	0	0	0	0	0	0.922	0	0	0.922
CALCA	GNB1	0	0	0	0	0	0.922	0	0	0.922
CALCA	GNAS	0	0	0	0	0	0.922	0.500	0	0.959
CALCA	CALCB	0	0	0	0.938	0.671	0	0.900	0	0.965
CALCA	CALCRL	0	0	0	0	0	0.994	0.900	0	0.999
CALCA	CALCR	0	0	0	0	0.042	0.901	0.900	0	0.989
CALCB	IAPP	0	0	0	0	0.044	0	0.900	0	0.900
CALCB	RAMP3	0	0	0	0	0	0	0.900	0	0.900
CALCB	RAMP2	0	0	0	0	0	0	0.900	0	0.900
CALCB	RAMP1	0	0	0	0	0	0.900	0.900	0	0.989
CALCB	GNG2	0	0	0	0	0	0.800	0	0	0.800
CALCB	CALCR	0	0	0	0	0.048	0	0.900	0	0.900
CALCB	GNAS	0	0	0	0	0	0.800	0.500	0	0.895
CALCB	GNB1	0	0	0	0	0	0.800	0	0	0.800
CALCB	CALCRL	0	0	0	0	0	0.900	0.900	0	0.989
[truncated: 25,062 more rows]

## Sheet: S3-Interactome1041 Distribution
Supplementary Dataset S3. Edge-level interaction distribution across STRING evidence channels for the 1041-node interactome (confidence score 0.15, all seven channels open).
#node1	node2	neighborhood_on_chromosome	gene_fusion	phylogenetic_cooccurrence	homology	coexpression	experimental	database_annotated	textmining	combined_score				INTERACTION DISTRIBUTION
AARS1	SIRT1	0	0	0	0	0.067	0	0	0.130	0.154		Interactome-1041
AARS1	XBP1	0	0	0	0	0.067	0	0	0.416	0.432		all seven channels open				267.231	Total interactions
AARS1	EEF1A2	0	0	0	0	0.084	0	0	0.226	0.261		confidence score: 0.150
AARS1	GSR	0	0	0	0	0.126	0	0	0.144	0.221
AARS1	CDC37	0	0	0	0	0.082	0.085	0	0.090	0.168
AARS1	FIS1	0	0	0	0	0.086	0	0	0.156	0.196
AARS1	CD38	0	0	0	0	0.055	0	0	0.187	0.198
AARS1	NFKB1	0	0	0	0	0.063	0.096	0	0.077	0.150
AARS1	IFNG	0	0	0	0	0	0	0	0.180	0.180					High confidence experimentally
AARS1	HSPE1	0.055	0	0	0	0.101	0	0	0.154	0.219			Conf. Score		determined interactions (in red)
AARS1	SIRT2	0	0	0	0	0.067	0	0	0.167	0.190					found in the distribution
AARS1	TRIM21	0	0	0	0	0.042	0.068	0	0.302	0.322			0.9			891
AARS1	KRAS	0	0	0	0	0.042	0.152	0	0.126	0.228			0.8			615
AARS1	EIF2S1	0	0	0	0	0.147	0	0	0.405	0.471			0.7			489
AARS1	CCNB1	0	0	0	0	0.080	0.132	0	0.119	0.235			Total			1.995	=	0.74%
AARS1	CDK4	0	0	0	0	0.152	0.215	0	0.112	0.357
AARS1	HDAC1	0	0	0	0	0.069	0	0	0.124	0.150
AARS1	HRAS	0	0	0	0	0.062	0.124	0	0.050	0.151
AARS1	PRDX2	0.045	0	0	0	0.076	0	0	0.115	0.151
AARS1	H3C12	0	0	0	0	0.047	0.053	0	0.134	0.151
AARS1	H3C13	0	0	0	0	0.049	0.053	0	0.133	0.151
AARS1	HSF1	0	0	0	0	0.053	0.141	0	0	0.152
AARS1	DNMT1	0	0	0	0	0.097	0	0	0.101	0.154
AARS1	ABCG2	0	0	0	0	0.057	0	0	0.140	0.154
AARS1	ARG2	0	0	0	0	0.057	0	0	0.140	0.154
AARS1	H3-4	0	0	0	0	0	0.053	0	0.144	0.155
AARS1	LDHA	0.042	0	0	0	0.149	0	0	0.046	0.155
AARS1	PARK7	0.042	0	0	0	0.055	0.117	0	0.068	0.155
AARS1	CALML4	0	0	0	0	0	0.071	0	0.131	0.158
AARS1	PDIA6	0.042	0	0	0	0.111	0	0	0.091	0.158
AARS1	CALML6	0	0	0	0	0	0.071	0	0.131	0.158
AARS1	FOXO4	0	0	0	0	0	0.101	0	0.106	0.161
AARS1	STAT5B	0	0	0	0	0.042	0.161	0	0	0.161
AARS1	NTRK1	0	0	0	0	0.055	0.060	0	0.131	0.161
AARS1	CALML3	0	0	0	0	0	0.071	0	0.135	0.162
AARS1	CALML5	0	0	0	0	0	0.071	0	0.135	0.162
AARS1	ELN	0	0	0	0	0	0	0	0.163	0.163
AARS1	HSPA1B	0.041	0	0	0	0.067	0.069	0	0.115	0.164
AARS1	PRDX1	0.045	0	0	0	0.094	0	0	0.115	0.167
AARS1	MMUT	0	0	0	0	0.109	0	0	0.104	0.168
AARS1	GPT	0.045	0	0	0	0.057	0	0	0.152	0.169
AARS1	GSK3B	0	0	0	0	0.047	0.162	0	0.045	0.170
AARS1	MTOR	0	0	0	0	0.084	0.071	0	0.103	0.170
AARS1	RELA	0	0	0	0	0.049	0	0	0.165	0.172
AARS1	HDAC2	0	0	0	0	0.062	0.095	0	0.104	0.173
AARS1	TNF	0	0	0	0	0	0	0	0.174	0.174
AARS1	BAG3	0	0	0	0	0.074	0.056	0	0.130	0.174
AARS1	CALM3	0	0	0	0	0.042	0.071	0	0.147	0.175
AARS1	USP13	0	0	0	0	0.119	0.101	0	0	0.175
AARS1	PKM	0.057	0	0	0	0.084	0.051	0	0.116	0.178
AARS1	TRIM25	0	0	0	0	0.047	0.068	0	0.149	0.178
AARS1	EGFR	0	0	0	0	0.047	0.103	0	0.117	0.179
AARS1	PSMD14	0.046	0	0	0	0.075	0.136	0	0.054	0.182
AARS1	MT-CO1	0	0	0	0	0.054	0	0	0.173	0.184
AARS1	HSPB3	0	0	0	0	0	0	0	0.185	0.185
AARS1	PCBP1	0	0	0	0	0.067	0.071	0	0.135	0.185
AARS1	SMC3	0.056	0	0	0	0.098	0.051	0	0.114	0.188
AARS1	CDC42	0	0	0	0	0.042	0.187	0	0	0.188
AARS1	TERT	0	0	0	0	0.067	0	0	0.166	0.189
AARS1	DICER1	0	0	0	0	0.094	0	0	0.145	0.193
AARS1	CDK5	0	0	0	0	0.106	0	0	0.135	0.194
AARS1	HPRT1	0.100	0	0	0	0.049	0	0	0.136	0.196
AARS1	PSMA5	0	0	0	0	0.175	0.045	0	0.063	0.197
AARS1	YBX1	0	0	0	0	0.111	0	0	0.137	0.200
AARS1	SYK	0	0	0	0	0.042	0	0	0.201	0.201
AARS1	UBE2N	0	0	0	0	0.067	0.136	0	0.090	0.202
AARS1	P4HB	0.042	0	0	0	0.086	0	0	0.164	0.205
AARS1	SOD1	0.049	0	0	0	0.067	0.074	0	0.146	0.205
AARS1	IFIH1	0	0	0	0	0.049	0	0	0.200	0.206
AARS1	REL	0	0	0	0	0.042	0	0	0.209	0.210
AARS1	EIF4E	0	0	0	0	0.099	0	0	0.171	0.221
AARS1	HSP90B1	0	0.004	0	0	0.120	0.062	0	0.132	0.221
AARS1	TXN	0.042	0	0	0	0.080	0	0	0.191	0.225
AARS1	MYC	0	0	0	0	0.048	0.124	0	0.147	0.226
AARS1	SLCO6A1	0	0	0	0	0	0	0	0.227	0.226
AARS1	IFIT1	0.044	0	0	0	0.042	0.189	0	0.083	0.227
AARS1	HSPA8	0.041	0	0	0	0.092	0.069	0	0.161	0.229
AARS1	MITF	0	0	0	0	0	0	0	0.229	0.229
AARS1	PLK1	0	0	0	0	0.075	0.100	0	0.154	0.234
AARS1	CCT2	0.042	0	0	0	0.176	0	0	0.132	0.255
AARS1	TRIM2	0	0	0	0	0	0.068	0	0.248	0.269
AARS1	CYCS	0	0	0	0	0.058	0	0	0.259	0.272
AARS1	MT-ATP6	0	0	0	0	0.146	0	0	0.182	0.272
AARS1	LMNA	0	0	0	0	0.050	0	0	0.269	0.275
AARS1	TP53	0	0	0	0	0.047	0.164	0	0.164	0.276
AARS1	ALB	0	0	0	0	0.057	0	0	0.264	0.276
AARS1	PGK1	0.055	0	0	0	0.101	0	0	0.216	0.276
AARS1	AIFM1	0.044	0	0	0	0.110	0	0	0.218	0.277
AARS1	EIF5A	0.091	0	0	0	0.120	0	0	0.170	0.279
AARS1	ATF4	0	0	0	0	0.126	0	0	0.211	0.282
AARS1	GAPDH	0.087	0	0	0	0.115	0	0	0.192	0.290
AARS1	PDIA3	0.042	0	0	0	0.063	0.213	0	0.113	0.290
AARS1	ULK1	0	0	0	0	0.059	0	0	0.277	0.291
AARS1	MT-CO2	0.042	0	0	0	0.042	0	0	0.291	0.293
AARS1	CDK6	0	0	0	0	0.074	0.215	0	0.112	0.298
AARS1	CCT4	0.042	0.002	0	0	0.173	0	0	0.185	0.298
AARS1	FBXW7	0	0	0	0	0	0.300	0	0	0.300
AARS1	HSPA9	0.041	0	0	0	0.151	0.069	0	0.186	0.301
AARS1	VIRMA	0	0	0	0	0.054	0.292	0	0	0.301
AARS1	CDK1	0	0	0	0	0.062	0.215	0	0.127	0.302
AARS1	PSMD2	0	0	0	0	0.150	0.103	0	0.166	0.309
AARS1	PSMD12	0	0	0	0	0.135	0	0	0.238	0.313
AARS1	BRD4	0	0	0	0	0.044	0.292	0	0.072	0.317
AARS1	NEFL	0	0	0	0	0	0	0	0.324	0.323
AARS1	CDK2	0	0	0	0	0.075	0.242	0	0.112	0.324
AARS1	HSPD1	0.042	0	0	0	0.139	0	0	0.255	0.332
AARS1	EEF1B2	0	0.082	0	0	0.125	0.081	0	0.203	0.333
AARS1	PSMD1	0	0	0	0	0.246	0	0	0.153	0.335
AARS1	CHEK1	0	0	0	0	0.068	0	0	0.319	0.338
AARS1	ACTB	0	0	0	0	0.047	0	0	0.334	0.339
AARS1	STIP1	0.044	0	0	0	0.201	0.189	0	0.083	0.355
AARS1	ENO1	0	0	0	0	0.212	0.075	0	0.190	0.359
AARS1	HSPA4	0.041	0	0	0	0.149	0.069	0	0.261	0.364
AARS1	HSP90AB1	0	0.005	0	0	0.160	0.159	0	0.182	0.372
AARS1	HSP90AA1	0	0.003	0	0	0.184	0.159	0	0.179	0.388
AARS1	MFN2	0	0	0	0	0.066	0	0	0.374	0.390
AARS1	EEF1A1	0	0	0	0	0.097	0	0	0.415	0.449
AARS1	EEF2	0.057	0	0	0	0.169	0	0	0.381	0.473
AARS1	STAT1	0	0	0	0	0.059	0.480	0	0.058	0.498
AARS1	HSPA5	0.041	0	0	0	0.064	0.069	0	0.470	0.498
AARS1	PPA1	0	0	0	0	0.098	0	0	0.549	0.576
AARS1	TSFM	0	0	0	0	0.212	0	0	0.696	0.750
AARS1	GARS1	0.056	0	0	0	0.527	0.765	0	0.858	0.983
ABCB1	CD4	0	0	0	0	0	0.147	0	0.369	0.438
ABCB1	SNAI2	0	0	0	0	0	0	0	0.377	0.377
ABCB1	CDH17	0	0	0	0	0.062	0.047	0	0.264	0.285
ABCB1	TNFRSF1A	0	0	0	0	0	0	0	0.202	0.202
ABCB1	FGF4	0	0	0	0	0.048	0	0	0.220	0.225
ABCB1	NGFR	0	0	0	0	0	0	0	0.193	0.193
ABCB1	TBX21	0	0	0	0	0.062	0.066	0	0.110	0.152
ABCB1	FGF20	0	0	0	0	0.048	0	0	0.209	0.214
ABCB1	MAPK13	0	0	0	0	0.086	0.068	0	0.108	0.174
ABCB1	SIRT1	0	0	0	0	0.094	0.052	0	0.522	0.554
ABCB1	FGF22	0	0	0	0	0.048	0	0	0.204	0.209
ABCB1	MAPK12	0	0	0	0	0.086	0.068	0	0.113	0.178
ABCB1	MIF	0	0	0	0	0.077	0	0	0.153	0.185
ABCB1	MAPK1	0	0	0	0	0.086	0.068	0	0.271	0.325
ABCB1	XBP1	0	0	0	0	0.055	0	0	0.201	0.213
ABCB1	BIK	0	0	0	0	0	0	0	0.178	0.177
ABCB1	HMOX1	0	0	0	0	0	0	0	0.300	0.300
ABCB1	GZMB	0	0	0	0	0.092	0	0	0.159	0.204
ABCB1	NFKBIA	0	0	0	0	0.055	0.065	0	0.264	0.292
ABCB1	BIRC7	0	0	0	0	0.067	0.070	0	0.222	0.265
ABCB1	EEF1A2	0	0	0	0	0.054	0.071	0	0.127	0.166
ABCB1	TIMP1	0	0	0	0	0.044	0	0	0.186	0.188
ABCB1	MMP2	0	0	0	0	0.111	0	0	0.374	0.420
ABCB1	TSC2	0	0	0	0	0	0	0	0.160	0.159
ABCB1	STUB1	0	0	0	0	0	0.045	0	0.159	0.162
ABCB1	37469	0	0	0	0	0.055	0	0	0.199	0.210
ABCB1	PLAT	0	0	0	0	0	0	0	0.163	0.163
ABCB1	GSR	0.042	0	0	0	0	0.098	0	0.241	0.287
ABCB1	TNFRSF10A	0	0	0	0	0	0	0	0.268	0.268
ABCB1	RELB	0	0	0	0	0.067	0.071	0	0.156	0.205
ABCB1	TGFB1	0	0	0	0	0	0	0	0.325	0.325
ABCB1	GSK3A	0	0	0	0	0.050	0.054	0	0.192	0.210
ABCB1	HGF	0	0	0	0	0.118	0	0	0.251	0.311
ABCB1	SERPINE1	0	0	0	0	0	0	0	0.202	0.202
ABCB1	PPIF	0	0	0	0	0.050	0.068	0	0.220	0.249
ABCB1	MPO	0	0	0	0	0	0	0	0.173	0.173
ABCB1	CSF3	0	0	0	0	0.088	0.072	0	0.239	0.300
ABCB1	RPS6KB1	0	0	0	0	0.067	0.066	0	0.290	0.327
ABCB1	CCL2	0	0	0	0	0	0	0	0.229	0.228
ABCB1	VTN	0	0	0	0	0.111	0	0	0.115	0.180
ABCB1	CD38	0	0	0	0	0	0	0	0.354	0.354
ABCB1	NFKB1	0	0	0	0	0.055	0.065	0	0.407	0.430
ABCB1	IL2	0	0	0	0	0.103	0.045	0	0.337	0.383
ABCB1	CCND1	0	0	0	0	0.057	0	0	0.478	0.486
ABCB1	CD69	0	0	0	0	0.067	0	0	0.133	0.156
ABCB1	FGF6	0	0	0	0	0.048	0	0	0.204	0.209
ABCB1	CDKN1B	0	0	0	0	0.049	0	0	0.226	0.232
ABCB1	IFNG	0	0	0	0	0.075	0	0	0.318	0.342
ABCB1	NANOG	0	0	0	0	0	0	0	0.480	0.480
ABCB1	MAPK14	0	0	0	0	0.086	0.068	0	0.202	0.261
ABCB1	LOX	0	0	0	0	0.067	0.071	0	0.222	0.267
ABCB1	IL4	0	0	0	0	0.090	0.073	0	0.222	0.287
ABCB1	NR3C1	0	0	0	0	0	0	0	0.558	0.558
ABCB1	LTF	0	0	0	0	0.108	0	0	0.153	0.212
ABCB1	CTSD	0	0	0	0	0.119	0	0	0.193	0.258
ABCB1	DUSP1	0	0	0	0	0.047	0.053	0	0.150	0.165
ABCB1	IFNA7	0	0	0	0	0.053	0	0	0.203	0.212
ABCB1	EGR1	0	0	0	0	0.074	0.051	0	0.229	0.263
ABCB1	KLRK1	0	0	0	0	0.084	0	0	0.145	0.183
ABCB1	TNFSF10	0	0	0	0	0.042	0	0	0.228	0.228
ABCB1	FLT3	0	0	0	0	0.066	0	0	0.368	0.385
ABCB1	TWIST1	0	0	0	0	0.055	0	0	0.359	0.368
ABCB1	LRP1	0	0	0	0	0.052	0	0	0.322	0.329
ABCB1	SNAI1	0	0	0	0	0	0	0	0.431	0.431
ABCB1	CANX	0	0	0	0	0	0.190	0	0.202	0.326
ABCB1	HSPB1	0	0	0	0	0	0	0	0.258	0.258
ABCB1	SIRT2	0	0	0	0	0.087	0.071	0	0.137	0.204
ABCB1	BCL2L2	0	0	0	0	0.049	0	0	0.201	0.207
ABCB1	APOE	0	0	0	0	0.055	0	0	0.385	0.394
ABCB1	EPO	0	0	0	0	0.105	0	0	0.200	0.254
ABCB1	PXDN	0	0	0	0	0	0	0	0.496	0.496
ABCB1	GDF15	0	0	0	0	0	0	0	0.187	0.187
ABCB1	GFAP	0	0	0	0	0.094	0	0	0.216	0.259
ABCB1	RARA	0	0	0	0	0	0	0	0.204	0.204
ABCB1	LGALS3	0	0	0	0	0	0.407	0	0.187	0.498
ABCB1	H3-3B	0	0	0	0	0.055	0.052	0	0.300	0.318
ABCB1	JAG1	0	0	0	0	0.067	0.071	0	0.260	0.302
ABCB1	CRP	0	0	0	0	0.103	0	0	0.200	0.251
ABCB1	CCNA1	0	0	0	0	0	0	0	0.224	0.224
ABCB1	KRAS	0	0	0	0	0.069	0.176	0	0.405	0.504
ABCB1	EIF2S1	0	0	0	0	0.051	0	0	0.172	0.180
ABCB1	CCNB1	0	0	0	0	0	0.053	0	0.306	0.314
ABCB1	PDGFRA	0	0	0	0	0.047	0	0	0.293	0.297
ABCB1	CDK4	0	0	0	0	0.046	0.057	0	0.361	0.375
ABCB1	MDM2	0	0	0	0	0.103	0.068	0	0.419	0.472
ABCB1	CCL21	0	0	0	0	0.049	0	0	0.150	0.157
ABCB1	POU5F1	0	0	0	0	0	0	0	0.475	0.475
ABCB1	TLR2	0	0	0	0	0.055	0.057	0	0.173	0.199
ABCB1	MMP7	0	0	0	0	0.112	0	0	0.201	0.261
ABCB1	MMP13	0	0	0	0	0.111	0	0	0.133	0.196
ABCB1	THBS1	0	0	0	0	0.067	0.071	0	0.170	0.217
ABCB1	ADAM10	0	0	0	0	0	0	0	0.202	0.202
ABCB1	LRPPRC	0	0	0	0	0	0	0	0.158	0.158
ABCB1	CCND2	0	0	0	0	0.064	0	0	0.199	0.218
ABCB1	LMNB1	0	0	0	0	0.055	0	0	0.152	0.164
ABCB1	VWF	0	0	0	0	0.111	0.045	0	0.206	0.267
ABCB1	SCARB1	0	0	0	0	0.086	0.066	0	0.245	0.299
ABCB1	CDH1	0	0	0	0	0	0.047	0	0.492	0.495
ABCB1	ARG2	0	0	0	0	0.106	0	0	0.144	0.202
ABCB1	PDGFRB	0	0	0	0	0.060	0	0	0.385	0.397
ABCB1	FLT4	0	0	0	0	0.054	0	0	0.338	0.347
ABCB1	PIK3C3	0	0	0	0	0	0	0	0.168	0.168
ABCB1	SMAD2	0	0	0	0	0	0	0	0.202	0.202
ABCB1	CD33	0	0	0	0	0	0.099	0	0.284	0.327
ABCB1	CREBBP	0	0	0	0	0.074	0	0	0.181	0.209
ABCB1	CCNE1	0	0	0	0	0	0	0	0.222	0.222
ABCB1	PRDX1	0.044	0	0	0	0.056	0.071	0	0.138	0.180
ABCB1	MAPK3	0	0	0	0	0.086	0.068	0	0.425	0.467
ABCB1	EP300	0	0	0	0	0.074	0	0	0.221	0.248
ABCB1	NOX4	0	0	0	0	0.055	0	0	0.154	0.167
ABCB1	IL1A	0	0	0	0	0.088	0	0	0.223	0.261
ABCB1	IL1B	0	0	0	0	0.063	0	0	0.379	0.394
ABCB1	BRD4	0	0	0	0	0	0	0	0.166	0.166
ABCB1	C9	0	0	0	0	0.191	0.054	0	0.052	0.211
ABCB1	BIRC3	0	0	0	0	0.089	0.070	0	0.189	0.253
ABCB1	CD81	0	0	0	0	0.057	0	0	0.169	0.182
ABCB1	SELP	0	0	0	0	0.104	0	0	0.134	0.191
ABCB1	EPAS1	0	0	0	0	0.067	0	0	0.311	0.330
ABCB1	EPCAM	0	0	0	0	0	0	0	0.372	0.372
ABCB1	KDR	0	0	0	0	0.054	0	0	0.452	0.460
ABCB1	PIK3CA	0	0	0	0	0	0	0	0.339	0.339
ABCB1	CD80	0	0	0	0	0.093	0.099	0	0.145	0.240
ABCB1	FGF2	0	0	0	0	0.048	0	0	0.370	0.374
ABCB1	IL11	0	0	0	0	0.078	0	0	0.125	0.158
ABCB1	HDAC4	0	0	0	0	0.064	0.086	0	0.181	0.238
ABCB1	WNT5A	0	0	0	0	0	0	0	0.223	0.223
ABCB1	STAT3	0	0	0	0	0	0	0	0.800	0.800
ABCB1	FGF10	0	0	0	0	0.048	0	0	0.220	0.225
ABCB1	DNMT3A	0	0	0	0	0.044	0.071	0	0.197	0.225
ABCB1	ICAM1	0	0	0	0	0.055	0	0	0.270	0.280
ABCB1	PPARGC1A	0	0	0	0	0.057	0	0	0.190	0.204
ABCB1	SCARB2	0	0	0	0	0.086	0.066	0	0.176	0.235
ABCB1	EGF	0	0	0	0	0	0	0	0.420	0.420
ABCB1	CDK6	0	0	0	0	0.046	0.057	0	0.323	0.338
ABCB1	DAXX	0	0	0	0	0.067	0.071	0	0.100	0.152
ABCB1	ITIH4	0	0	0	0	0.103	0.054	0	0.168	0.232
ABCB1	TIMP3	0	0	0	0	0.044	0	0	0.160	0.162
ABCB1	CDK2	0	0	0	0	0.046	0.057	0	0.327	0.342
ABCB1	ERBB3	0	0	0	0	0.071	0	0	0.314	0.336
ABCB1	RB1	0	0	0	0	0	0	0	0.169	0.169
ABCB1	FGF7	0	0	0	0	0.048	0	0	0.213	0.218
ABCB1	BCL2A1	0	0	0	0	0.068	0	0	0.147	0.171
ABCB1	IRF8	0	0	0	0	0.074	0.048	0	0.118	0.154
ABCB1	CDH2	0	0	0	0	0	0.047	0	0.412	0.415
ABCB1	TP53	0	0	0	0	0	0	0	0.617	0.617
ABCB1	ERBB2	0	0	0	0	0.071	0	0	0.581	0.594
ABCB1	SOD1	0	0	0	0	0.048	0.090	0	0.250	0.294
ABCB1	FCGR2A	0	0	0	0	0.055	0	0	0.176	0.188
ABCB1	REN	0	0	0	0	0.119	0	0	0.217	0.280
ABCB1	FGF18	0	0	0	0	0.048	0	0	0.220	0.225
ABCB1	MMUT	0	0	0	0	0	0	0	0.223	0.223
ABCB1	GNA12	0	0	0	0	0.061	0.069	0	0.113	0.156
ABCB1	EGFR	0	0	0	0	0.071	0	0	0.607	0.619
ABCB1	TNFRSF10B	0	0	0	0	0	0	0	0.321	0.321
ABCB1	CDKN2B	0	0	0	0	0.055	0.065	0	0.185	0.217
ABCB1	IFNA1	0	0	0	0	0.053	0	0	0.199	0.209
ABCB1	ATM	0	0	0	0	0.042	0	0	0.372	0.373
ABCB1	PDCD4	0	0	0	0	0.042	0	0	0.238	0.238
ABCB1	CRYGC	0	0	0	0	0.060	0	0	0.189	0.205
ABCB1	FLT1	0	0	0	0	0.061	0	0	0.358	0.371
ABCB1	GJA1	0	0	0	0	0.068	0.072	0	0.194	0.242
ABCB1	THY1	0	0	0	0	0	0.045	0	0.271	0.274
ABCB1	APP	0	0	0	0	0	0	0	0.320	0.320
ABCB1	CSF1R	0	0	0	0	0.116	0	0	0.185	0.249
ABCB1	PPARG	0	0	0	0	0.055	0	0	0.323	0.333
ABCB1	KIT	0	0	0	0	0.094	0	0	0.419	0.451
ABCB1	HK2	0	0	0	0	0.075	0.067	0	0.248	0.294
ABCB1	ACE	0	0	0	0	0.055	0	0	0.332	0.343
ABCB1	CALM3	0	0	0	0	0.086	0	0	0.253	0.288
ABCB1	S100B	0	0	0	0	0.055	0	0	0.138	0.151
ABCB1	CCR2	0	0	0	0	0.068	0	0	0.125	0.150
ABCB1	CCR5	0	0	0	0	0.068	0	0	0.200	0.223
ABCB1	BAX	0	0	0	0	0.049	0	0	0.238	0.244
ABCB1	STAT5B	0	0	0	0	0	0	0	0.203	0.203
ABCB1	VCAM1	0	0	0	0	0.081	0.099	0	0.220	0.297
ABCB1	REL	0	0	0	0	0.069	0.071	0	0.170	0.220
ABCB1	CLDN1	0	0	0	0	0	0.049	0	0.250	0.256
ABCB1	ALB	0	0	0	0	0.074	0	0	0.553	0.569
ABCB1	ANXA5	0	0	0	0	0.049	0	0	0.507	0.511
ABCB1	IL15	0	0	0	0	0.086	0	0	0.108	0.150
ABCB1	RICTOR	0	0	0	0	0	0	0	0.181	0.181
ABCB1	TLR3	0	0	0	0	0.114	0.057	0	0.118	0.199
ABCB1	IL3	0	0	0	0	0.086	0	0	0.125	0.166
ABCB1	CSF2	0	0	0	0	0.074	0	0	0.187	0.214
ABCB1	NPM1	0	0	0	0	0.048	0	0	0.198	0.204
ABCB1	HSPA9	0	0	0	0	0.062	0.078	0	0.105	0.159
ABCB1	NOS3	0	0	0	0	0.068	0.067	0	0.218	0.260
ABCB1	VEGFD	0	0	0	0	0.056	0.088	0	0.123	0.179
ABCB1	HPRT1	0	0	0	0	0	0	0	0.249	0.249
ABCB1	HSP90B1	0	0	0	0	0	0.108	0	0.173	0.230
ABCB1	MMP3	0	0	0	0	0.111	0	0	0.185	0.245
ABCB1	ANPEP	0	0	0	0	0.057	0.091	0	0.288	0.337
ABCB1	PLK1	0	0	0	0	0	0	0	0.257	0.256
ABCB1	MAP1A	0	0	0	0	0	0.068	0	0.154	0.177
ABCB1	RUNX1	0	0	0	0	0.051	0	0	0.213	0.221
ABCB1	NOD2	0	0	0	0	0.067	0	0	0.148	0.171
ABCB1	AXL	0	0	0	0	0.072	0.054	0	0.306	0.337
ABCB1	BIRC5	0	0	0	0	0.062	0.070	0	0.290	0.326
ABCB1	FADD	0	0	0	0	0.050	0.054	0	0.178	0.197
ABCB1	PRL	0	0	0	0	0	0	0	0.167	0.167
ABCB1	HSPB2	0	0	0	0	0	0	0	0.256	0.256
ABCB1	MAP2K1	0	0	0	0	0.049	0.071	0	0.253	0.283
ABCB1	HSPA4	0	0	0	0	0.062	0.071	0	0.333	0.368
ABCB1	HSPB3	0	0	0	0	0	0	0	0.252	0.252
ABCB1	CDC25A	0	0	0	0	0	0	0	0.191	0.191
ABCB1	INSR	0	0	0	0	0.050	0.070	0	0.216	0.247
ABCB1	CALML6	0	0	0	0	0.086	0	0	0.246	0.282
ABCB1	IRS1	0	0	0	0	0.067	0.071	0	0.158	0.207
ABCB1	IL13	0	0	0	0	0.091	0	0	0.124	0.169
ABCB1	ADRB2	0	0	0	0	0.047	0	0	0.223	0.227
ABCB1	CEBPB	0	0	0	0	0	0.294	0	0.237	0.439
ABCB1	PRKCE	0	0	0	0	0.055	0.063	0	0.159	0.191
ABCB1	IL7R	0	0	0	0	0.098	0	0	0.102	0.155
ABCB1	FOS	0	0	0	0	0	0.065	0	0.266	0.284
ABCB1	ITPR1	0	0	0	0	0.072	0.111	0	0.098	0.191
ABCB1	CXCL8	0	0	0	0	0	0	0	0.324	0.323
ABCB1	EIF2AK3	0	0	0	0	0.062	0	0	0.267	0.284
ABCB1	RPTOR	0	0	0	0	0	0	0	0.158	0.158
ABCB1	DDIT4	0	0	0	0	0.053	0	0	0.164	0.175
ABCB1	CYCS	0	0	0	0	0	0	0	0.406	0.406
ABCB1	EEF2	0	0	0	0	0.102	0.078	0	0.123	0.210
ABCB1	MMP14	0	0	0	0	0.111	0	0	0.160	0.222
ABCB1	RPS6KB2	0	0	0	0	0.067	0.066	0	0.130	0.175
ABCB1	PLG	0	0	0	0	0.153	0	0	0.135	0.236
ABCB1	TERT	0	0	0	0	0	0	0	0.287	0.287
ABCB1	PRKACA	0	0	0	0	0.056	0.067	0	0.224	0.257
ABCB1	ADAM17	0	0	0	0	0	0	0	0.171	0.171
ABCB1	CD34	0	0	0	0	0.055	0	0	0.412	0.420
ABCB1	PPARD	0	0	0	0	0	0	0	0.183	0.183
ABCB1	MAPK7	0	0	0	0	0.086	0.068	0	0.160	0.222
ABCB1	CASP3	0	0	0	0	0.042	0.053	0	0.572	0.578
ABCB1	FGF5	0	0	0	0	0.048	0	0	0.220	0.225
ABCB1	HAVCR2	0	0	0	0	0.042	0.112	0	0.099	0.166
ABCB1	CFLAR	0	0	0	0	0	0.053	0	0.267	0.276
ABCB1	LEP	0	0	0	0	0.056	0	0	0.201	0.213
ABCB1	CASP2	0	0	0	0	0	0.053	0	0.171	0.181
ABCB1	NFKBIB	0	0	0	0	0.055	0.065	0	0.116	0.151
ABCB1	GNAI2	0	0	0	0	0.061	0.069	0	0.113	0.156
ABCB1	CD19	0	0	0	0	0.042	0	0	0.247	0.247
ABCB1	SPHK1	0	0	0	0	0	0	0	0.238	0.238
ABCB1	KLK3	0	0	0	0	0	0	0	0.252	0.252
ABCB1	ANGPT2	0	0	0	0	0.076	0	0	0.135	0.167
ABCB1	CLU	0	0	0	0	0.102	0	0	0.223	0.273
ABCB1	CALML3	0	0	0	0	0.086	0	0	0.251	0.286
ABCB1	MET	0	0	0	0	0.069	0.054	0	0.386	0.412
ABCB1	BACE1	0	0	0	0	0.119	0	0	0.214	0.278
ABCB1	NQO1	0	0	0	0	0.048	0	0	0.366	0.370
ABCB1	CD276	0	0	0	0	0.089	0	0	0.108	0.152
ABCB1	EZH2	0	0	0	0	0.045	0.076	0	0.358	0.384
ABCB1	PKM	0	0	0	0	0.110	0.091	0	0.274	0.362
ABCB1	CALR	0	0	0	0	0	0	0	0.158	0.158
ABCB1	SLC2A4	0	0	0	0	0.109	0.066	0	0.166	0.245
ABCB1	IL23R	0	0	0	0	0.053	0	0	0.149	0.159
ABCB1	CDC25C	0	0	0	0	0	0	0	0.245	0.245
ABCB1	FGF8	0	0	0	0	0.048	0	0	0.201	0.206
ABCB1	MMP1	0	0	0	0	0.111	0	0	0.167	0.228
ABCB1	SOX2	0	0	0	0	0.067	0.052	0	0.454	0.475
ABCB1	HSPA5	0	0	0	0	0.066	0.072	0	0.327	0.365
ABCB1	TCHP	0	0	0	0	0.067	0	0	0.256	0.276
ABCB1	ULK1	0	0	0	0	0	0.091	0	0.117	0.163
ABCB1	GSK3B	0	0	0	0	0.050	0.054	0	0.411	0.425
ABCB1	STK11	0	0	0	0	0.049	0.065	0	0.223	0.248
ABCB1	PGR	0	0	0	0	0	0	0	0.362	0.362
ABCB1	PMAIP1	0	0	0	0	0	0	0	0.219	0.219
ABCB1	PSEN1	0	0	0	0	0	0	0	0.232	0.232
ABCB1	NOS2	0	0	0	0	0.081	0.067	0	0.185	0.240
ABCB1	CSF1	0	0	0	0	0.056	0	0	0.433	0.441
ABCB1	IL3RA	0	0	0	0	0.064	0	0	0.178	0.198
ABCB1	MT1E	0	0	0	0	0	0	0	0.258	0.258
ABCB1	SP1	0	0	0	0	0	0.299	0	0.202	0.417
ABCB1	CADM1	0	0	0	0	0.044	0.112	0	0.150	0.215
ABCB1	CASP9	0	0	0	0	0	0.053	0	0.409	0.416
ABCB1	SOCS3	0	0	0	0	0.047	0	0	0.150	0.155
ABCB1	PDGFB	0	0	0	0	0.047	0	0	0.160	0.165
ABCB1	LEPR	0	0	0	0	0.044	0	0	0.166	0.169
ABCB1	P2RX7	0	0	0	0	0	0	0	0.153	0.153
ABCB1	SELE	0	0	0	0	0.089	0	0	0.174	0.216
ABCB1	GAS6	0	0	0	0	0.067	0.071	0	0.119	0.169
ABCB1	CD86	0	0	0	0	0.072	0	0	0.147	0.175
ABCB1	SMAD3	0	0	0	0	0.042	0	0	0.181	0.181
ABCB1	H3C13	0	0	0	0	0.055	0.052	0	0.297	0.315
ABCB1	LAMP1	0	0	0	0	0.046	0	0	0.158	0.162
ABCB1	MAPK11	0	0	0	0	0.086	0.068	0	0.104	0.171
ABCB1	BSG	0	0	0	0	0	0.112	0	0.225	0.282
ABCB1	FGF3	0	0	0	0	0.048	0	0	0.219	0.224
ABCB1	F3	0	0	0	0	0	0	0	0.184	0.183
ABCB1	PDCD1	0	0	0	0	0	0	0	0.202	0.202
ABCB1	HSP90AA1	0	0	0	0	0	0.077	0	0.397	0.419
ABCB1	CDKN3	0	0	0	0	0	0.053	0	0.190	0.200
ABCB1	EZR	0	0	0	0	0.052	0	0	0.185	0.195
ABCB1	EEF1A1	0	0	0	0	0.054	0.071	0	0.121	0.160
ABCB1	CAV1	0	0	0	0	0.051	0.423	0	0.359	0.618
ABCB1	PLAUR	0	0	0	0	0.050	0	0	0.165	0.172
ABCB1	FOXO3	0	0	0	0	0	0.048	0	0.336	0.341
ABCB1	H3-5	0	0	0	0	0.055	0.052	0	0.298	0.316
ABCB1	PARK7	0.052	0	0	0	0.067	0.081	0	0.121	0.190
ABCB1	EIF4EBP1	0	0	0	0	0	0	0	0.181	0.181
ABCB1	MAPT	0	0	0	0	0	0.070	0	0.231	0.254
ABCB1	SFN	0	0	0	0	0	0.095	0	0.120	0.170
ABCB1	PTK2	0	0	0	0	0	0.071	0	0.258	0.281
ABCB1	STAT5A	0	0	0	0	0	0	0	0.220	0.220
ABCB1	SMAD4	0	0	0	0	0	0	0	0.227	0.226
ABCB1	ERBB4	0	0	0	0	0.071	0	0	0.254	0.277
ABCB1	FOXM1	0	0	0	0	0	0.048	0	0.319	0.324
ABCB1	ATR	0	0	0	0	0.055	0.047	0	0.137	0.155
ABCB1	ESR2	0	0	0	0	0.045	0	0	0.306	0.309
ABCB1	CCR6	0	0	0	0	0.067	0.163	0	0.176	0.300
ABCB1	TP53INP1	0	0	0	0	0	0	0	0.167	0.167
ABCB1	ATF3	0	0	0	0	0	0.065	0	0.150	0.171
ABCB1	HMGB1	0	0	0	0	0.074	0	0	0.194	0.222
ABCB1	E2F1	0	0	0	0	0	0.058	0	0.311	0.323
ABCB1	CTSB	0	0	0	0	0.055	0	0	0.212	0.224
ABCB1	ANXA2	0	0	0	0	0.049	0	0	0.221	0.227
ABCB1	GPX4	0	0	0	0	0.074	0	0	0.233	0.259
ABCB1	ATG7	0	0	0	0	0	0.070	0	0.294	0.316
ABCB1	FYN	0	0	0	0	0.072	0.054	0	0.192	0.229
ABCB1	FN1	0	0	0	0	0.111	0	0	0.356	0.403
ABCB1	OCLN	0	0	0	0	0.045	0.056	0	0.426	0.437
ABCB1	RET	0	0	0	0	0	0	0	0.257	0.256
ABCB1	SREBF1	0	0	0	0	0	0	0	0.232	0.232
ABCB1	TJP1	0	0	0	0	0	0	0	0.415	0.415
ABCB1	PXDNL	0	0	0	0	0	0	0	0.496	0.496
ABCB1	ARG1	0	0	0	0	0.106	0	0	0.161	0.217
ABCB1	CCRL2	0	0	0	0	0	0	0	0.176	0.175
ABCB1	EPHA2	0	0	0	0	0.050	0.054	0	0.190	0.208
ABCB1	CASP8	0	0	0	0	0.067	0.053	0	0.367	0.392
ABCB1	ARNT	0	0	0	0	0	0	0	0.275	0.275
ABCB1	CCL20	0	0	0	0	0.090	0.046	0	0.125	0.174
ABCB1	TGFBR2	0	0	0	0	0.055	0.054	0	0.171	0.195
ABCB1	MAP3K5	0	0	0	0	0.070	0	0	0.149	0.175
ABCB1	CD163	0	0	0	0	0.059	0.112	0	0.108	0.189
ABCB1	H3C12	0	0	0	0	0.055	0.052	0	0.298	0.316
ABCB1	FGF17	0	0	0	0	0.048	0	0	0.209	0.214
ABCB1	DNMT1	0	0	0	0	0	0.137	0	0.319	0.387
ABCB1	MSN	0	0	0	0	0.052	0	0	0.168	0.178
ABCB1	CLDN7	0	0	0	0	0	0.049	0	0.229	0.235
ABCB1	DPP4	0	0	0	0	0.076	0	0	0.264	0.292
ABCB1	TLR9	0	0	0	0	0.055	0.057	0	0.145	0.172
ABCB1	STAT1	0	0	0	0	0	0	0	0.203	0.203
ABCB1	ZEB1	0	0	0	0	0.049	0	0	0.432	0.437
ABCB1	MTOR	0	0	0	0	0	0.072	0	0.459	0.476
ABCB1	GPX6	0	0	0	0	0.070	0	0	0.277	0.298
ABCB1	GPX7	0	0	0	0	0.074	0	0	0.280	0.305
ABCB1	BECN1	0	0	0	0	0	0	0	0.330	0.330
ABCB1	TGM2	0	0	0	0	0.055	0	0	0.168	0.180
ABCB1	CD47	0	0	0	0	0.055	0	0	0.201	0.212
ABCB1	AGT	0	0	0	0	0.107	0	0	0.159	0.216
ABCB1	H3-4	0	0	0	0	0.055	0.052	0	0.298	0.316
ABCB1	PARP1	0	0	0	0	0	0	0	0.544	0.544
ABCB1	PRKN	0	0	0	0	0	0	0	0.190	0.190
ABCB1	PTGS2	0	0	0	0	0	0	0	0.410	0.410
ABCB1	FASLG	0	0	0	0	0.107	0.045	0	0.277	0.330
ABCB1	SGK1	0	0	0	0	0.067	0.066	0	0.183	0.226
ABCB1	ATF6	0	0	0	0	0	0	0	0.173	0.173
ABCB1	FCGR3A	0	0	0	0	0.080	0	0	0.180	0.213
ABCB1	SDHC	0.053	0	0	0	0	0	0	0.271	0.280
ABCB1	CCN2	0	0	0	0	0.055	0	0	0.149	0.161
ABCB1	NES	0	0	0	0	0	0.046	0	0.304	0.307
ABCB1	IL6R	0	0	0	0	0	0	0	0.176	0.175
ABCB1	BNIP3	0	0	0	0	0	0.051	0	0.158	0.166
ABCB1	S100A4	0	0	0	0	0.055	0.065	0	0.175	0.208
ABCB1	CTSS	0	0	0	0	0.068	0	0	0.163	0.187
ABCB1	MCL1	0	0	0	0	0.049	0	0	0.419	0.423
ABCB1	ATG5	0	0	0	0	0.042	0	0	0.310	0.311
ABCB1	FCGR1A	0	0	0	0	0	0.099	0	0.147	0.198
ABCB1	CASP7	0	0	0	0	0.042	0.053	0	0.230	0.240
ABCB1	NGF	0	0	0	0	0	0	0	0.186	0.186
ABCB1	NRAS	0	0	0	0	0.067	0.053	0	0.276	0.304
ABCB1	NFKB2	0	0	0	0	0.055	0.065	0	0.158	0.191
ABCB1	CHUK	0	0	0	0	0.050	0.054	0	0.158	0.177
ABCB1	PRKACB	0	0	0	0	0.070	0.067	0	0.228	0.272
ABCB1	GADD45A	0	0	0	0	0	0	0	0.180	0.179
ABCB1	DNTT	0	0	0	0	0	0	0	0.175	0.175
ABCB1	XIAP	0	0	0	0	0.067	0.070	0	0.398	0.432
ABCB1	JUN	0	0	0	0	0.083	0.053	0	0.398	0.431
ABCB1	RUNX2	0	0	0	0	0.051	0	0	0.187	0.196
ABCB1	HSP90AB1	0	0	0	0	0	0.077	0	0.395	0.418
ABCB1	SLC25A5	0	0	0	0	0.067	0.069	0	0.137	0.185
ABCB1	PTEN	0	0	0	0	0.061	0.053	0	0.505	0.521
ABCB1	CD40	0	0	0	0	0.060	0	0	0.155	0.172
ABCB1	MMP9	0	0	0	0	0.111	0	0	0.418	0.460
ABCB1	ABL1	0	0	0	0	0.050	0.054	0	0.513	0.524
ABCB1	YBX1	0	0	0	0	0.066	0.065	0	0.387	0.418
ABCB1	PLAU	0	0	0	0	0	0	0	0.193	0.193
ABCB1	CCND3	0	0	0	0	0.057	0	0	0.166	0.179
ABCB1	LCN2	0	0	0	0	0.074	0	0	0.125	0.155
ABCB1	ENG	0	0	0	0	0.067	0	0	0.262	0.282
ABCB1	PGK1	0	0	0	0	0.105	0.053	0	0.200	0.262
ABCB1	HDAC1	0	0	0	0	0.064	0.066	0	0.291	0.326
ABCB1	SRC	0	0	0	0	0.050	0.054	0	0.420	0.433
ABCB1	CXCR3	0	0	0	0	0.056	0	0	0.137	0.150
ABCB1	TLR4	0	0	0	0	0.063	0.057	0	0.254	0.284
ABCB1	LIN28A	0	0	0	0	0.066	0.065	0	0.235	0.274
ABCB1	FOXO4	0	0	0	0	0.063	0.048	0	0.125	0.151
ABCB1	ITPR3	0	0	0	0	0	0.111	0	0.097	0.163
ABCB1	ALOX5	0	0	0	0	0.062	0.070	0	0.251	0.290
ABCB1	BAK1	0	0	0	0	0.049	0	0	0.175	0.181
ABCB1	TXN	0	0	0	0	0	0.045	0	0.230	0.233
ABCB1	KLF4	0	0	0	0	0.055	0.051	0	0.302	0.319
ABCB1	AR	0	0	0	0	0	0	0	0.357	0.357
ABCB1	MAP1LC3A	0	0	0	0	0	0.091	0	0.115	0.161
ABCB1	PSMB8	0	0	0	0	0	0.254	0	0.106	0.304
ABCB1	PINK1	0	0	0	0	0	0	0	0.156	0.156
ABCB1	AGER	0	0	0	0	0	0.046	0	0.264	0.268
ABCB1	HSPA1B	0	0	0	0	0.067	0.091	0	0.161	0.227
ABCB1	SYK	0	0	0	0	0.050	0.054	0	0.148	0.168
ABCB1	IRS2	0	0	0	0	0.067	0.071	0	0.115	0.166
ABCB1	TNFSF13B	0	0	0	0	0.058	0.054	0	0.135	0.161
ABCB1	AIF1	0	0	0	0	0.086	0	0	0.116	0.158
ABCB1	BCL2L1	0	0	0	0	0.049	0	0	0.660	0.662
ABCB1	FOXP3	0	0	0	0	0.086	0.093	0	0.201	0.280
ABCB1	HDAC6	0	0	0	0	0.064	0.086	0	0.220	0.274
ABCB1	BMI1	0	0	0	0	0.044	0	0	0.397	0.398
ABCB1	ANXA1	0	0	0	0	0.049	0	0	0.156	0.163
ABCB1	PRKACG	0	0	0	0	0.056	0.067	0	0.226	0.259
ABCB1	TNFRSF25	0	0	0	0	0.044	0	0	0.159	0.161
ABCB1	TP73	0	0	0	0	0	0	0	0.173	0.173
ABCB1	CYBB	0	0	0	0	0.080	0	0	0.147	0.183
ABCB1	GATA3	0	0	0	0	0	0.045	0	0.170	0.174
ABCB1	EDN1	0	0	0	0	0.042	0	0	0.206	0.206
ABCB1	XDH	0	0	0	0	0.053	0	0	0.201	0.211
ABCB1	FOXO1	0	0	0	0	0.061	0.048	0	0.279	0.299
ABCB1	TEK	0	0	0	0	0.071	0	0	0.179	0.205
ABCB1	IFNA8	0	0	0	0	0.053	0	0	0.197	0.207
ABCB1	IFNA2	0	0	0	0	0.053	0	0	0.175	0.185
ABCB1	IFNA6	0	0	0	0	0.053	0	0	0.199	0.209
ABCB1	IFNA16	0	0	0	0	0.053	0	0	0.199	0.209
ABCB1	IFNA10	0	0	0	0	0.053	0	0	0.199	0.209
ABCB1	IFNA14	0	0	0	0	0.053	0	0	0.197	0.207
ABCB1	IFNA21	0	0	0	0	0.053	0	0	0.196	0.206
ABCB1	CALML5	0	0	0	0	0.086	0	0	0.249	0.284
ABCB1	TLR7	0	0	0	0	0.090	0.057	0	0.113	0.172
ABCB1	IGFBP3	0	0	0	0	0.060	0	0	0.183	0.200
ABCB1	SDC1	0	0	0	0	0	0	0	0.201	0.201
ABCB1	CD274	0	0	0	0	0.063	0	0	0.348	0.362
ABCB1	JAK2	0	0	0	0	0.050	0.054	0	0.310	0.326
ABCB1	FGF9	0	0	0	0	0.070	0	0	0.219	0.243
ABCB1	CD9	0	0	0	0	0	0	0	0.245	0.244
ABCB1	SIRT3	0	0	0	0	0.087	0.071	0	0.121	0.189
ABCB1	GPX3	0	0	0	0	0.082	0	0	0.297	0.327
ABCB1	KRT18	0	0	0	0	0.045	0.056	0	0.195	0.210
ABCB1	ALK	0	0	0	0	0.082	0.054	0	0.396	0.429
ABCB1	GPX2	0	0	0	0	0.070	0	0	0.289	0.310
ABCB1	SQSTM1	0	0	0	0	0	0.091	0	0.151	0.195
ABCB1	AKT1S1	0	0	0	0	0.067	0.063	0	0.117	0.160
ABCB1	ATG16L1	0	0	0	0	0.042	0	0	0.381	0.381
ABCB1	AKT2	0	0	0	0	0.050	0.054	0	0.209	0.227
ABCB1	TFRC	0	0	0	0	0.109	0	0	0.351	0.397
ABCB1	ETS1	0	0	0	0	0.049	0.045	0	0.193	0.203
ABCB1	IGF1	0	0	0	0	0	0	0	0.284	0.284
ABCB1	BCL2L11	0	0	0	0	0	0	0	0.323	0.323
ABCB1	KEAP1	0	0	0	0	0.082	0	0	0.284	0.314
ABCB1	BAD	0	0	0	0	0.083	0	0	0.125	0.163
ABCB1	GPT	0.042	0	0	0	0.061	0	0	0.381	0.394
ABCB1	VDAC1	0	0	0	0	0.053	0.080	0	0.111	0.157
ABCB1	SPP1	0	0	0	0	0.100	0	0	0.382	0.420
ABCB1	CDK1	0	0	0	0	0.046	0.057	0	0.304	0.319
ABCB1	MAPK8	0	0	0	0	0	0	0	0.280	0.280
ABCB1	AFP	0	0	0	0	0.067	0	0	0.220	0.241
ABCB1	CXCL12	0	0	0	0	0.055	0	0	0.265	0.275
ABCB1	YWHAZ	0	0	0	0	0	0.095	0	0.168	0.215
ABCB1	ITGB1	0	0	0	0	0.086	0	0	0.220	0.256
ABCB1	CCK	0	0	0	0	0	0	0	0.419	0.418
ABCB1	ILK	0	0	0	0	0.055	0.065	0	0.133	0.167
ABCB1	GAPDH	0	0	0	0	0	0.053	0	0.630	0.635
ABCB1	NFE2L2	0	0	0	0	0.047	0	0	0.349	0.353
ABCB1	INS	0	0	0	0	0.046	0	0	0.376	0.379
ABCB1	PTK2B	0	0	0	0	0.062	0.071	0	0.112	0.158
ABCB1	ITGB2	0	0	0	0	0.086	0	0	0.124	0.165
ABCB1	BCL2	0	0	0	0	0.049	0.166	0	0.622	0.674
ABCB1	TMPRSS2	0	0	0	0	0.061	0	0	0.145	0.162
ABCB1	GSTP1	0	0	0	0	0.074	0	0	0.581	0.595
ABCB1	ROCK1	0	0	0	0	0.050	0.066	0	0.171	0.200
ABCB1	CCNL2	0	0	0	0	0	0	0	0.256	0.256
ABCB1	POMC	0	0	0	0	0	0	0	0.169	0.169
ABCB1	RELA	0	0	0	0	0.067	0.071	0	0.229	0.274
ABCB1	BCL6	0	0	0	0	0	0.051	0	0.149	0.158
ABCB1	CDKN1A	0	0	0	0	0.049	0	0	0.348	0.353
ABCB1	ELAVL1	0	0	0	0	0	0.068	0	0.183	0.206
ABCB1	PPARA	0	0	0	0	0.067	0	0	0.305	0.324
ABCB1	IL6	0	0	0	0	0.055	0	0	0.435	0.443
ABCB1	DAPK1	0	0	0	0	0.053	0.075	0	0.159	0.199
ABCB1	PSMD14	0	0	0	0	0	0.125	0	0.081	0.162
ABCB1	CD8A	0	0	0	0	0.075	0	0	0.326	0.349
ABCB1	POTEF	0	0	0	0	0.067	0.051	0	0.219	0.248
ABCB1	CXCR4	0	0	0	0	0	0	0	0.375	0.375
ABCB1	GCG	0	0	0	0	0.068	0	0	0.200	0.223
ABCB1	CREB1	0	0	0	0	0	0	0	0.279	0.279
ABCB1	ACE2	0	0	0	0	0.096	0	0	0.137	0.187
ABCB1	ADIPOQ	0	0	0	0	0.060	0	0	0.133	0.150
ABCB1	IDH1	0	0	0	0	0	0	0	0.261	0.261
ABCB1	CHEK1	0	0	0	0	0	0.051	0	0.320	0.327
ABCB1	ERV3-1	0	0	0	0	0	0	0	0.232	0.232
ABCB1	MITF	0	0	0	0	0	0	0	0.156	0.156
ABCB1	IGF2	0	0	0	0	0	0	0	0.258	0.258
ABCB1	CYLD	0	0	0	0	0.098	0	0	0.108	0.161
ABCB1	GPX5	0	0	0	0	0.074	0	0	0.277	0.302
ABCB1	FGFR1	0	0	0	0	0	0	0	0.224	0.224
ABCB1	MAPK9	0	0	0	0	0	0	0	0.164	0.164
ABCB1	FGF13	0	0	0	0	0.048	0	0	0.201	0.206
ABCB1	DIABLO-2	0	0	0	0	0.055	0	0	0.199	0.210
ABCB1	PRF1	0	0	0	0	0.106	0.046	0	0.157	0.218
ABCB1	CD44	0	0	0	0	0.052	0	0	0.582	0.587
ABCB1	TNF	0	0	0	0	0.057	0	0	0.424	0.433
ABCB1	FGF16	0	0	0	0	0.048	0	0	0.204	0.209
ABCB1	PRNP	0	0	0	0	0.069	0.071	0	0.122	0.175
ABCB1	RHOA	0	0	0	0	0.062	0.053	0	0.278	0.302
ABCB1	ERN1	0	0	0	0	0.050	0.054	0	0.157	0.176
ABCB1	RAF1	0	0	0	0	0.050	0.054	0	0.230	0.248
ABCB1	TGFA	0	0	0	0	0	0	0	0.184	0.183
ABCB1	BBC3	0	0	0	0	0	0	0	0.195	0.195
ABCB1	ESR1	0	0	0	0	0.045	0	0	0.526	0.528
ABCB1	HRAS	0	0	0	0	0.074	0.053	0	0.234	0.270
ABCB1	LAMP2	0	0	0	0	0.046	0	0	0.374	0.377
ABCB1	PRKCA	0	0	0	0	0.055	0.070	0	0.520	0.541
ABCB1	PTPRC	0	0	0	0	0.111	0.061	0	0.231	0.302
ABCB1	IFNA17	0	0	0	0	0.053	0	0	0.186	0.196
ABCB1	IL10	0	0	0	0	0.074	0	0	0.351	0.373
ABCB1	IFNA4	0	0	0	0	0.053	0	0	0.187	0.197
ABCB1	BDNF	0	0	0	0	0	0	0	0.294	0.294
ABCB1	CD36	0	0	0	0	0.096	0.066	0	0.185	0.252
ABCB1	SERPINA1	0	0	0	0	0.079	0	0	0.122	0.157
ABCB1	SLC2A1	0	0	0	0	0.111	0.066	0	0.469	0.521
ABCB1	MME	0.045	0	0	0	0.055	0.051	0	0.295	0.316
ABCB1	CDKN2A	0	0	0	0	0.055	0.065	0	0.374	0.398
ABCB1	BRCA1	0	0	0	0	0	0	0	0.470	0.470
ABCB1	BRAF	0	0	0	0	0.050	0.054	0	0.421	0.435
ABCB1	CALML4	0	0	0	0	0.086	0	0	0.247	0.283
ABCB1	PIK3CG	0	0	0	0	0.049	0	0	0.193	0.200
ABCB1	PPIA	0	0	0	0	0.050	0.068	0	0.138	0.170
ABCB1	CDK5	0	0	0	0	0	0.078	0	0.232	0.262
ABCB1	ERVW-1	0	0	0	0	0	0	0	0.246	0.246
ABCB1	ERVFRD-1	0	0	0	0	0	0	0	0.234	0.234
ABCB1	SLCO6A1	0	0	0	0	0.059	0	0	0.424	0.434
ABCB1	GPX8	0	0	0	0	0.074	0	0	0.292	0.317
ABCB1	ATG12	0	0	0	0	0	0	0	0.237	0.237
ABCB1	EIF4E	0	0	0	0	0	0	0	0.175	0.175
ABCB1	PROM1	0	0	0	0	0.044	0	0	0.583	0.584
ABCB1	CEBPA	0	0	0	0	0.063	0.045	0	0.240	0.261
ABCB1	PIK3R1	0	0	0	0	0.049	0.059	0	0.201	0.223
ABCB1	ANGPT1	0	0	0	0	0.074	0	0	0.151	0.181
ABCB1	LYN	0	0	0	0	0.050	0.054	0	0.199	0.218
ABCB1	HDAC2	0	0	0	0	0.064	0.066	0	0.227	0.266
ABCB1	IKBKB	0	0	0	0	0.050	0.054	0	0.191	0.209
ABCB1	IDO1	0	0	0	0	0.066	0	0	0.136	0.158
ABCB1	NTRK1	0	0	0	0	0.076	0.072	0	0.261	0.312
ABCB1	CASP1	0	0	0	0	0	0.053	0	0.167	0.177
ABCB1	FCGR3B	0	0	0	0	0.055	0	0	0.174	0.186
ABCB1	H2AX	0	0	0	0	0.057	0.045	0	0.202	0.218
ABCB1	RPS6KA1	0	0	0	0	0.043	0.061	0	0.153	0.172
ABCB1	HSPA8	0	0	0	0	0.067	0.091	0	0.506	0.544
ABCB1	DICER1	0	0	0	0	0	0	0	0.207	0.207
ABCB1	HIF1A	0	0	0	0	0.061	0	0	0.527	0.536
ABCB1	IL22	0	0	0	0	0.088	0	0	0.110	0.153
ABCB1	SOD2-2	0	0	0	0	0	0.287	0	0.295	0.475
ABCB1	LDHA	0	0	0	0	0.052	0.062	0	0.225	0.251
ABCB1	VIM	0	0	0	0	0.055	0	0	0.239	0.250
ABCB1	SOD2	0	0	0	0	0	0.287	0	0.302	0.481
ABCB1	TGFBR1	0	0	0	0	0.050	0.054	0	0.156	0.175
ABCB1	CD63	0	0	0	0	0	0	0	0.202	0.202
ABCB1	APAF1	0	0	0	0	0	0.045	0	0.285	0.288
ABCB1	DDIT3	0	0	0	0	0	0.045	0	0.192	0.195
ABCB1	AKT1	0	0	0	0	0.050	0.054	0	0.607	0.616
ABCB1	ITGB3	0	0	0	0	0.067	0	0	0.248	0.268
ABCB1	PECAM1	0	0	0	0	0	0.112	0	0.315	0.365
ABCB1	CTRL	0	0	0	0	0.047	0	0	0.198	0.203
ABCB1	MMP12	0	0	0	0	0.111	0	0	0.107	0.172
ABCB1	TXNIP	0	0	0	0	0.088	0	0	0.125	0.167
ABCB1	PNMA3	0	0	0	0	0.062	0	0	0.169	0.187
ABCB1	COMMD3-BMI1	0	0	0	0	0	0	0	0.396	0.396
ABCB1	CCL5	0	0	0	0	0.061	0	0	0.156	0.174
ABCB1	FBXW7	0	0	0	0	0.057	0.066	0	0.254	0.286
ABCB1	BIRC2	0	0	0	0	0.074	0.070	0	0.216	0.265
ABCB1	LCK	0	0	0	0	0.064	0.054	0	0.144	0.177
ABCB1	NOS1	0	0	0	0	0.068	0.067	0	0.160	0.205
ABCB1	ANXA8	0	0	0	0	0.049	0	0	0.201	0.207
ABCB1	BAG1	0	0	0	0	0	0.078	0	0.118	0.152
ABCB1	ENO1	0	0	0	0	0.065	0.067	0	0.108	0.153
ABCB1	SELL	0	0	0	0	0.082	0	0	0.116	0.154
ABCB1	PTPN11	0	0	0	0	0.067	0.045	0	0.128	0.155
ABCB1	NEFL	0	0	0	0	0.074	0.071	0	0.102	0.160
ABCB1	FGF1	0	0	0	0	0.048	0	0	0.157	0.163
ABCB1	PIK3CB	0	0	0	0	0	0	0	0.166	0.166
ABCB1	CD1D	0	0	0	0	0.055	0.058	0	0.151	0.179
ABCB1	MYD88	0	0	0	0	0.055	0.052	0	0.167	0.189
ABCB1	IFNL3	0	0	0	0	0.087	0	0	0.149	0.189
ABCB1	PRKCB	0	0	0	0	0.081	0.070	0	0.136	0.197
ABCB1	KITLG	0	0	0	0	0.044	0	0	0.195	0.198
ABCB1	RDX	0	0	0	0	0.052	0	0	0.190	0.199
ABCB1	IFNA13	0	0	0	0	0.053	0	0	0.193	0.203
ABCB1	IFNA5	0	0	0	0	0.053	0	0	0.194	0.204
ABCB1	ITGAM	0	0	0	0	0.060	0	0	0.189	0.205
ABCB1	SNCA	0	0	0	0	0.074	0	0	0.181	0.209
ABCB1	DIABLO	0	0	0	0	0.055	0	0	0.201	0.212
ABCB1	AKT3	0	0	0	0	0.052	0.054	0	0.196	0.216
ABCB1	LOC102723407	0	0	0	0	0	0.130	0	0.145	0.224
ABCB1	CTLA4	0	0	0	0	0.047	0	0	0.227	0.231
ABCB1	B2M	0	0	0	0	0.076	0	0	0.204	0.233
ABCB1	JAK1	0	0	0	0	0.055	0.054	0	0.212	0.235
ABCB1	CDC42	0	0	0	0	0.062	0.053	0	0.208	0.235
ABCB1	YAP1	0	0	0	0	0	0	0	0.247	0.246
ABCB1	MAP1LC3B	0	0	0	0	0	0.091	0	0.205	0.247
ABCB1	CCNA2	0	0	0	0	0	0	0	0.250	0.250
ABCB1	IL17A	0	0	0	0	0.103	0	0	0.199	0.250
ABCB1	VEGFC	0	0	0	0	0.056	0.088	0	0.224	0.274
ABCB1	BTK	0	0	0	0	0.076	0.054	0	0.236	0.275
ABCB1	CDH5	0	0	0	0	0.048	0.047	0	0.280	0.290
ABCB1	FAS	0	0	0	0	0.063	0	0	0.277	0.294
ABCB1	MUC1	0	0	0	0	0.055	0.065	0	0.270	0.299
ABCB1	ZEB2	0	0	0	0	0.049	0	0	0.300	0.306
ABCB1	NCAM1	0	0	0	0	0.049	0.112	0	0.251	0.312
ABCB1	H3-2	0	0	0	0	0.055	0.052	0	0.298	0.316
ABCB1	NOTCH1	0	0	0	0	0.067	0.071	0	0.383	0.419
ABCB1	IGF1R	0	0	0	0	0.050	0.070	0	0.441	0.463
ABCB1	CD24	0	0	0	0	0.074	0	0	0.470	0.488
ABCB1	ABCG2	0	0.001	0	0.561	0.093	0.100	0	0.492	0.549
ABCB1	MYC	0	0	0	0	0	0.129	0	0.506	0.551
ABCB1	CTNNB1	0	0	0	0	0.046	0.047	0	0.577	0.581
ABCB1	ACTB	0	0	0	0	0.067	0.051	0	0.588	0.603
ABCG2	CD4	0	0	0	0	0	0	0	0.290	0.290
ABCG2	HEBP1	0	0	0	0	0.062	0	0	0.148	0.166
ABCG2	SNAI2	0	0	0	0	0.104	0	0	0.492	0.525
ABCG2	CDH17	0	0	0	0	0.187	0.057	0	0.267	0.389
ABCG2	GABARAPL2	0	0	0	0	0.104	0	0	0.099	0.158
ABCG2	TNFRSF1A	0	0	0	0	0	0	0	0.179	0.179
ABCG2	FGF4	0	0	0	0	0.082	0	0	0.317	0.346
ABCG2	NGFR	0	0	0	0	0.048	0	0	0.376	0.380
ABCG2	FGF20	0	0	0	0	0.098	0	0	0.291	0.333
ABCG2	SIRT1	0	0	0	0	0.055	0.071	0	0.287	0.320
ABCG2	FGF22	0	0	0	0	0.103	0	0	0.290	0.335
ABCG2	MIF	0	0	0	0	0	0	0	0.159	0.159
ABCG2	MAPK1	0	0.001	0	0	0	0.057	0	0.248	0.261
ABCG2	XBP1	0	0	0	0	0.049	0	0	0.150	0.157
ABCG2	HMOX1	0	0	0	0	0.049	0	0	0.330	0.335
ABCG2	NFKBIA	0	0	0	0	0	0.048	0	0.225	0.230
ABCG2	BIRC7	0	0	0	0	0	0.071	0	0.183	0.208
ABCG2	TIMP1	0	0	0	0	0	0	0	0.180	0.179
ABCG2	MMP2	0	0	0	0	0.060	0	0	0.376	0.388
ABCG2	STUB1	0	0	0	0	0	0.292	0	0.171	0.387
ABCG2	37469	0	0	0	0	0.055	0.091	0	0.191	0.244
ABCG2	GSR	0.044	0	0	0	0.042	0	0	0.205	0.208
ABCG2	TNFRSF10A	0	0	0	0	0	0	0	0.196	0.196
ABCG2	RELB	0	0	0	0	0	0.070	0	0.166	0.191
ABCG2	TGFB1	0	0	0	0	0	0	0	0.372	0.372
ABCG2	GSK3A	0	0	0	0	0.055	0.044	0	0.143	0.158
ABCG2	HGF	0	0	0	0	0.055	0	0	0.322	0.331
ABCG2	SERPINE1	0	0	0	0	0.042	0.053	0	0.188	0.198
ABCG2	CSF3	0	0	0	0	0.086	0	0	0.205	0.242
ABCG2	RPS6KB1	0	0	0	0	0.074	0	0	0.269	0.294
ABCG2	CCL2	0	0	0	0	0	0	0	0.272	0.272
ABCG2	COL1A1	0	0	0	0	0	0.060	0	0.168	0.184
ABCG2	VTN	0	0	0	0	0.051	0	0	0.145	0.154
ABCG2	CD38	0	0	0	0	0	0	0	0.367	0.367
ABCG2	NFKB1	0	0	0	0	0	0.048	0	0.398	0.402
ABCG2	IL2	0	0	0	0	0.055	0	0	0.281	0.292
ABCG2	CCND1	0	0	0	0	0	0	0	0.490	0.490
ABCG2	FGF6	0	0	0	0	0.104	0	0	0.292	0.338
ABCG2	CDKN1B	0	0	0	0	0	0	0	0.248	0.248
ABCG2	IFNG	0	0	0	0	0	0	0	0.271	0.271
ABCG2	NANOG	0	0	0	0	0.058	0	0	0.712	0.717
ABCG2	MAPK14	0	0.001	0	0	0.044	0.057	0	0.214	0.230
ABCG2	HBEGF	0	0	0	0	0	0	0	0.180	0.180
ABCG2	LOX	0	0	0	0	0	0.070	0	0.221	0.245
ABCG2	IL4	0	0	0	0	0	0	0	0.198	0.198
ABCG2	NR3C1	0	0	0	0	0.043	0.053	0	0.291	0.302
ABCG2	LTF	0	0	0	0	0.048	0.045	0	0.240	0.249
ABCG2	IFNA7	0	0	0	0	0	0	0	0.178	0.177
ABCG2	EGR1	0	0	0	0	0	0.081	0	0.159	0.194
ABCG2	IAPP	0	0	0	0	0.082	0	0	0.115	0.152
ABCG2	TNFSF10	0	0	0	0	0	0	0	0.183	0.183
ABCG2	FLT3	0	0	0	0	0.074	0.057	0	0.348	0.380
ABCG2	TWIST1	0	0	0	0	0.068	0	0	0.400	0.416
ABCG2	LRP1	0	0	0	0	0.045	0	0	0.326	0.329
ABCG2	SNAI1	0	0	0	0	0.106	0	0	0.516	0.548
ABCG2	C3	0	0	0	0	0	0.125	0	0.081	0.161
ABCG2	CANX	0	0	0	0	0	0	0	0.168	0.168
ABCG2	HSPB1	0	0	0	0	0	0.292	0	0.250	0.446
ABCG2	LIF	0	0	0	0	0	0	0	0.194	0.194
ABCG2	CD68	0	0	0	0	0	0	0	0.216	0.216
ABCG2	BCL2L2	0	0	0	0	0.075	0	0	0.191	0.221
ABCG2	APOE	0	0	0	0	0.059	0	0	0.300	0.313
ABCG2	EPO	0	0	0	0	0.092	0	0	0.202	0.244
ABCG2	PXDN	0	0	0	0	0	0	0	0.535	0.535
ABCG2	GDF15	0	0	0	0	0.049	0	0	0.182	0.188
ABCG2	GFAP	0	0	0	0	0	0	0	0.269	0.269
ABCG2	RARA	0	0	0	0	0	0.053	0	0.187	0.197
ABCG2	LGALS3	0	0	0	0	0.049	0.163	0	0.133	0.249
ABCG2	H3-3B	0	0	0	0	0	0.067	0	0.295	0.314
ABCG2	JAG1	0	0	0	0	0	0.070	0	0.353	0.372
ABCG2	CRP	0	0	0	0	0.057	0	0	0.278	0.290
ABCG2	CCNA1	0	0	0	0	0.076	0	0	0.213	0.241
ABCG2	KRAS	0	0	0	0	0.052	0.053	0	0.433	0.447
ABCG2	CCNB1	0	0	0	0	0.074	0	0	0.332	0.355
ABCG2	PDGFRA	0	0	0	0	0.076	0.057	0	0.349	0.383
ABCG2	CDK4	0	0.004	0	0	0	0.045	0	0.372	0.374
ABCG2	MDM2	0	0	0	0	0.060	0.094	0	0.330	0.380
ABCG2	IL1RN	0	0	0	0	0	0	0	0.151	0.151
ABCG2	CCL21	0	0	0	0	0.042	0	0	0.152	0.152
ABCG2	POU5F1	0	0	0	0	0.050	0	0	0.720	0.723
ABCG2	TLR2	0	0	0	0	0.055	0	0	0.143	0.155
ABCG2	MMP7	0	0	0	0	0	0	0	0.219	0.219
ABCG2	THBS1	0	0	0	0	0	0.070	0	0.195	0.220
ABCG2	ADAM10	0	0	0	0	0	0	0	0.156	0.155
ABCG2	ITGAV	0	0	0	0	0	0	0	0.153	0.153
ABCG2	CCND2	0	0	0	0	0	0	0	0.201	0.201
ABCG2	LMNB1	0	0	0	0	0.055	0	0	0.144	0.156
ABCG2	VWF	0	0	0	0	0.098	0.068	0	0.261	0.325
ABCG2	SCARB1	0	0	0	0	0.047	0	0	0.245	0.250
ABCG2	CDH1	0	0	0	0	0.056	0.057	0	0.575	0.589
ABCG2	ARG2	0	0	0	0	0.094	0	0	0.162	0.208
ABCG2	PDGFRB	0	0	0	0	0.067	0.053	0	0.400	0.423
ABCG2	FLT4	0	0	0	0	0.076	0.057	0	0.252	0.292
ABCG2	SMAD7	0	0	0	0	0.042	0	0	0.162	0.162
ABCG2	SMAD2	0	0	0	0	0	0	0	0.266	0.266
ABCG2	CD33	0	0	0	0	0	0	0	0.200	0.200
ABCG2	CREBBP	0	0	0	0	0	0.069	0	0.201	0.224
ABCG2	CCNE1	0	0	0	0	0	0	0	0.185	0.185
ABCG2	PIK3R3	0	0	0	0	0	0	0	0.162	0.162
ABCG2	MAPK3	0	0.001	0	0	0	0.057	0	0.432	0.442
ABCG2	EP300	0	0	0	0	0	0.069	0	0.239	0.261
ABCG2	IL1A	0	0	0	0	0	0	0	0.227	0.226
ABCG2	IL1B	0	0	0	0	0	0	0	0.376	0.376
ABCG2	BRD4	0	0	0	0	0	0	0	0.175	0.175
ABCG2	BIRC3	0	0	0	0	0	0.071	0	0.184	0.209
ABCG2	EPAS1	0	0	0	0	0.089	0	0	0.372	0.404
ABCG2	EPCAM	0	0	0	0	0.042	0	0	0.591	0.592
ABCG2	KDR	0	0	0	0	0.094	0.057	0	0.474	0.511
ABCG2	PIK3CA	0	0.025	0	0	0	0	0	0.300	0.300
ABCG2	FGF2	0	0	0	0	0.070	0	0	0.531	0.546
ABCG2	IL11	0	0	0	0	0	0	0	0.161	0.161
ABCG2	HDAC4	0	0	0	0	0	0.046	0	0.152	0.157
ABCG2	WNT5A	0	0	0	0	0.055	0	0	0.247	0.258
ABCG2	STAT3	0	0	0	0	0	0	0	0.659	0.659
ABCG2	FGF10	0	0	0	0	0.103	0	0	0.495	0.527
ABCG2	DNMT3A	0	0	0	0	0	0	0	0.182	0.182
ABCG2	ICAM1	0	0	0	0	0	0	0	0.338	0.338
ABCG2	PPARGC1A	0	0	0	0	0.056	0	0	0.221	0.233
ABCG2	SCARB2	0	0	0	0	0.047	0	0	0.199	0.204
ABCG2	EGF	0	0	0	0	0.042	0	0	0.586	0.587
ABCG2	CDK6	0	0.004	0	0	0.042	0.045	0	0.307	0.311
ABCG2	ITIH4	0	0	0	0	0.055	0.044	0	0.141	0.156
ABCG2	TIMP3	0	0	0	0	0	0	0	0.152	0.152
ABCG2	CDK2	0	0.008	0	0	0	0.045	0	0.307	0.310
ABCG2	ERBB3	0	0	0	0	0.063	0	0	0.321	0.337
ABCG2	RB1	0	0	0	0	0	0	0	0.165	0.165
ABCG2	FGF7	0	0	0	0	0.060	0	0	0.311	0.324
ABCG2	BCL2A1	0	0	0	0	0.055	0	0	0.153	0.165
ABCG2	CDH2	0	0	0	0	0.056	0.057	0	0.510	0.526
ABCG2	TP53	0	0	0	0	0	0	0	0.615	0.615
ABCG2	ERBB2	0	0	0	0	0.063	0	0	0.734	0.740
ABCG2	SOD1	0	0	0	0	0.061	0	0	0.491	0.502
ABCG2	REN	0	0	0	0	0.045	0	0	0.232	0.235
ABCG2	FGF18	0	0	0	0	0	0	0	0.290	0.290
ABCG2	MMUT	0	0	0	0	0	0	0	0.198	0.198
ABCG2	EGFR	0	0	0	0	0.084	0	0	0.656	0.671
ABCG2	TNFRSF10B	0	0	0	0	0	0	0	0.249	0.248
ABCG2	CDKN2B	0	0	0	0	0.077	0.048	0	0.134	0.172
ABCG2	IFNA1	0	0	0	0	0	0	0	0.177	0.177
ABCG2	ATM	0	0	0	0	0	0	0	0.346	0.346
ABCG2	PDCD4	0	0	0	0	0	0	0	0.242	0.241
ABCG2	FLT1	0	0	0	0	0.079	0.057	0	0.348	0.384
ABCG2	GJA1	0	0	0	0	0.069	0	0	0.399	0.417
ABCG2	THY1	0	0	0	0	0	0	0	0.523	0.523
ABCG2	APP	0	0	0	0	0.067	0	0	0.222	0.243
ABCG2	CSF1R	0	0	0	0	0.110	0.045	0	0.191	0.252
ABCG2	PPARG	0	0	0	0	0.094	0.053	0	0.365	0.408
ABCG2	KIT	0	0	0	0	0.111	0.045	0	0.583	0.615
ABCG2	HK2	0	0	0	0	0.070	0	0	0.192	0.216
ABCG2	ACE	0	0	0	0	0.075	0	0	0.263	0.289
ABCG2	CALM3	0	0	0	0	0	0.045	0	0.185	0.188
ABCG2	CCR2	0	0	0	0	0	0	0	0.154	0.154
ABCG2	CCR5	0	0	0	0	0.044	0	0	0.202	0.205
ABCG2	BAX	0	0	0	0	0.055	0	0	0.222	0.234
ABCG2	STAT5B	0	0	0	0	0	0	0	0.242	0.242
ABCG2	ITGA5	0	0	0	0	0	0	0	0.176	0.175
ABCG2	VCAM1	0	0	0	0	0.044	0	0	0.270	0.273
ABCG2	REL	0	0	0	0	0	0.070	0	0.171	0.197
ABCG2	CLDN1	0	0	0	0	0.065	0	0	0.266	0.285
ABCG2	CXCR1	0	0	0	0	0.103	0	0	0.187	0.240
ABCG2	ALB	0	0	0	0	0.049	0	0	0.806	0.807
ABCG2	ANXA5	0	0	0	0	0.055	0	0	0.657	0.662
ABCG2	CSF2	0	0	0	0	0	0	0	0.189	0.189
ABCG2	NPM1	0	0	0	0	0.055	0	0	0.145	0.157
ABCG2	HSPA9	0	0	0	0	0.062	0.069	0	0.146	0.189
ABCG2	NOS3	0	0	0	0	0.053	0	0	0.174	0.185
ABCG2	VEGFD	0	0	0	0	0.055	0.067	0	0.149	0.185
ABCG2	HPRT1	0.057	0	0	0	0.080	0	0	0.507	0.535
ABCG2	HSP90B1	0	0	0	0	0	0.053	0	0.145	0.156
ABCG2	MMP3	0	0	0	0	0.060	0	0	0.241	0.256
ABCG2	ANPEP	0.042	0	0	0	0	0.065	0	0.333	0.350
ABCG2	PLK1	0	0	0	0	0.055	0	0	0.188	0.199
ABCG2	RUNX1	0	0	0	0	0	0	0	0.254	0.254
ABCG2	AXL	0	0	0	0	0.057	0.044	0	0.308	0.322
ABCG2	BIRC5	0	0	0	0	0	0.071	0	0.324	0.345
ABCG2	FADD	0	0	0	0	0.055	0.044	0	0.151	0.166
ABCG2	PRL	0	0	0	0	0	0	0	0.226	0.226
ABCG2	HSPB2	0	0	0	0	0	0	0	0.247	0.246
ABCG2	MAP2K1	0	0	0	0	0	0	0	0.247	0.246
ABCG2	HSPA4	0	0	0	0	0.062	0.057	0	0.291	0.318
ABCG2	HSPB3	0	0	0	0	0.042	0	0	0.258	0.258
ABCG2	CDC25A	0	0	0	0	0.052	0	0	0.180	0.189
ABCG2	INSR	0	0	0	0	0.055	0.044	0	0.214	0.228
ABCG2	CALML6	0	0	0	0	0	0.045	0	0.177	0.180
ABCG2	IRS1	0	0	0	0	0	0.070	0	0.188	0.213
ABCG2	CEBPB	0	0	0	0	0	0	0	0.181	0.181
ABCG2	FOS	0	0	0	0	0.056	0.047	0	0.248	0.264
ABCG2	ITPR1	0	0	0	0	0	0	0	0.175	0.175
ABCG2	CXCL8	0	0	0	0	0	0	0	0.324	0.323
ABCG2	EIF2AK3	0	0	0	0	0	0	0	0.251	0.250
ABCG2	CYCS	0	0	0	0	0.074	0	0	0.361	0.383
ABCG2	EEF2	0	0	0	0	0.059	0	0	0.137	0.153
ABCG2	MMP14	0	0	0	0	0	0	0	0.200	0.200
ABCG2	PLG	0	0	0	0	0.055	0	0	0.138	0.150
ABCG2	OLR1	0	0	0	0	0.104	0.045	0	0.127	0.188
ABCG2	TERT	0	0	0	0	0.068	0	0	0.342	0.360
ABCG2	PRKACA	0	0	0	0	0.086	0	0	0.183	0.222
ABCG2	CD34	0	0	0	0	0.044	0	0	0.552	0.553
ABCG2	FOSL1	0	0	0	0	0.056	0.047	0	0.158	0.177
ABCG2	PPARD	0	0	0	0	0	0.053	0	0.184	0.194
ABCG2	MAPK7	0	0	0	0	0	0.057	0	0.157	0.171
ABCG2	CASP3	0	0	0	0	0.050	0	0	0.506	0.511
ABCG2	FGF5	0	0	0	0	0.047	0	0	0.302	0.306
ABCG2	CFLAR	0	0	0	0	0	0	0	0.229	0.228
ABCG2	LEP	0	0	0	0	0	0	0	0.225	0.225
ABCG2	CD19	0	0	0	0	0	0	0	0.197	0.197
ABCG2	SPHK1	0	0	0	0	0	0	0	0.320	0.320
ABCG2	KLK3	0	0	0	0	0	0	0	0.261	0.261
ABCG2	ANGPT2	0	0	0	0	0.060	0.045	0	0.198	0.217
ABCG2	CLU	0	0	0	0	0.057	0.054	0	0.187	0.212
ABCG2	CALML3	0	0	0	0	0	0.045	0	0.180	0.183
ABCG2	CSH1	0	0	0	0	0.055	0	0	0.160	0.172
ABCG2	MET	0	0	0	0	0.062	0.044	0	0.479	0.492
ABCG2	BACE1	0	0	0	0	0.045	0	0	0.167	0.170
ABCG2	CXCR2	0	0	0	0	0.103	0	0	0.171	0.225
ABCG2	NQO1	0	0	0	0	0.060	0	0	0.325	0.339
ABCG2	EZH2	0	0	0	0	0.062	0.126	0	0.364	0.433
ABCG2	PKM	0	0	0	0	0.059	0	0	0.256	0.270
ABCG2	CALR	0	0	0	0	0.075	0	0	0.152	0.182
ABCG2	SLC2A4	0	0	0	0	0.095	0.045	0	0.432	0.466
ABCG2	CDC25C	0	0	0	0	0.052	0	0	0.179	0.189
ABCG2	FGF8	0	0	0	0	0	0	0	0.289	0.288
ABCG2	MMP1	0	0	0	0	0.060	0	0	0.346	0.359
ABCG2	SOX2	0	0	0	0	0.044	0	0	0.673	0.674
ABCG2	HSPA5	0	0	0	0	0.062	0.057	0	0.282	0.309
ABCG2	TCHP	0	0	0	0	0.069	0	0	0.255	0.277
ABCG2	GSK3B	0	0	0	0	0.055	0.044	0	0.402	0.413
ABCG2	STK11	0	0	0	0	0.061	0	0	0.215	0.232
ABCG2	PGR	0	0	0	0	0.069	0.053	0	0.398	0.423
ABCG2	PMAIP1	0	0	0	0	0	0	0	0.191	0.191
ABCG2	CSF1	0	0	0	0	0.044	0	0	0.175	0.177
ABCG2	IL3RA	0	0	0	0	0.055	0	0	0.153	0.165
ABCG2	MT1E	0	0	0	0	0.042	0	0	0.227	0.227
ABCG2	SP1	0	0	0	0	0	0.081	0	0.188	0.222
ABCG2	CASP9	0	0	0	0	0.074	0	0	0.370	0.392
ABCG2	SOCS3	0	0	0	0	0.049	0	0	0.155	0.163
ABCG2	PDGFB	0	0	0	0	0.095	0	0	0.176	0.222
ABCG2	LEPR	0	0	0	0	0.069	0	0	0.160	0.185
ABCG2	SELE	0	0	0	0	0	0.045	0	0.170	0.173
ABCG2	SMAD3	0	0	0	0	0	0	0	0.227	0.226
ABCG2	H3C13	0	0	0	0	0	0.067	0	0.291	0.310
ABCG2	BSG	0	0	0	0	0.055	0	0	0.839	0.841
ABCG2	FGF3	0	0	0	0	0	0	0	0.299	0.299
ABCG2	F3	0	0	0	0	0	0	0	0.169	0.169
ABCG2	PDCD1	0	0	0	0	0	0	0	0.230	0.230
ABCG2	HSP90AA1	0	0	0	0	0	0.300	0	0.358	0.532
ABCG2	CDKN3	0	0	0	0	0.042	0	0	0.202	0.202
ABCG2	EZR	0	0	0	0	0.062	0	0	0.289	0.305
ABCG2	CAV1	0	0	0	0	0.056	0	0	0.321	0.331
ABCG2	PLAUR	0	0	0	0	0.059	0	0	0.201	0.215
ABCG2	FOXO3	0	0	0	0	0.056	0.054	0	0.291	0.312
ABCG2	H3-5	0	0	0	0	0	0.067	0	0.292	0.311
ABCG2	EIF4EBP1	0	0	0	0	0	0	0	0.179	0.179
ABCG2	PTK2	0	0	0	0	0.055	0	0	0.305	0.315
ABCG2	STAT5A	0	0	0	0	0	0	0	0.251	0.251
ABCG2	SMAD4	0	0	0	0	0	0	0	0.262	0.262
ABCG2	ERBB4	0	0	0	0	0.063	0	0	0.270	0.286
ABCG2	FOXM1	0	0	0	0	0	0.054	0	0.315	0.324
ABCG2	ESR2	0	0	0	0	0.085	0.053	0	0.343	0.381
ABCG2	TP53INP1	0	0	0	0	0	0	0	0.272	0.272
ABCG2	ATF3	0	0	0	0	0.056	0.047	0	0.145	0.164
ABCG2	HMGB1	0	0	0	0	0	0.071	0	0.173	0.198
ABCG2	E2F1	0	0	0	0	0	0	0	0.290	0.290
ABCG2	CTSB	0	0	0	0	0.043	0	0	0.166	0.167
ABCG2	ANXA2	0	0	0	0	0	0	0	0.190	0.190
ABCG2	GPX4	0	0	0	0	0	0.045	0	0.176	0.180
ABCG2	ATG7	0.042	0	0	0	0	0	0	0.187	0.187
ABCG2	FYN	0	0	0	0	0.055	0.044	0	0.162	0.177
ABCG2	FN1	0	0	0	0	0.042	0	0	0.409	0.409
ABCG2	HTT	0	0	0	0	0.057	0.100	0	0.149	0.214
ABCG2	OCLN	0	0	0	0	0	0.051	0	0.437	0.443
ABCG2	RET	0	0	0	0	0	0.045	0	0.273	0.276
ABCG2	SREBF1	0	0	0	0	0	0.060	0	0.225	0.240
ABCG2	TJP1	0	0	0	0	0.062	0	0	0.433	0.445
ABCG2	PXDNL	0	0	0	0	0	0	0	0.536	0.536
ABCG2	ARG1	0	0	0	0	0.082	0	0	0.164	0.200
ABCG2	EPHA2	0	0	0	0	0.055	0.044	0	0.175	0.189
ABCG2	CASP8	0	0	0	0	0	0	0	0.308	0.307
ABCG2	ARNT	0	0	0	0	0.054	0.050	0	0.274	0.291
ABCG2	TGFBR2	0	0	0	0	0.055	0.044	0	0.198	0.213
ABCG2	MAP3K5	0	0	0	0	0	0	0	0.178	0.178
ABCG2	H3C12	0	0	0	0	0	0.067	0	0.294	0.313
ABCG2	FGF17	0	0	0	0	0	0	0	0.485	0.485
ABCG2	DNMT1	0	0	0	0	0	0.066	0	0.322	0.339
ABCG2	MSN	0	0	0	0	0.062	0	0	0.281	0.296
ABCG2	CLDN7	0	0	0	0	0.065	0	0	0.257	0.276
ABCG2	DPP4	0	0	0	0	0.075	0	0	0.264	0.290
ABCG2	STAT1	0	0	0	0	0	0	0	0.208	0.208
ABCG2	ZEB1	0	0	0	0	0	0	0	0.447	0.447
ABCG2	MTOR	0	0	0	0	0	0.053	0	0.370	0.377
ABCG2	GPX6	0	0	0	0	0.107	0.045	0	0.261	0.315
ABCG2	MT-ATP6	0	0	0	0	0	0.309	0	0	0.309
ABCG2	GPX7	0	0	0	0	0	0.045	0	0.261	0.264
ABCG2	BECN1	0	0	0	0	0	0	0	0.290	0.290
ABCG2	TGM2	0	0	0	0	0.071	0	0	0.136	0.163
ABCG2	CD47	0	0	0	0	0	0	0	0.290	0.290
ABCG2	AGT	0	0	0	0	0.063	0.051	0	0.212	0.238
ABCG2	H3-4	0	0	0	0	0	0.067	0	0.293	0.312
ABCG2	PARP1	0	0	0	0	0.068	0	0	0.463	0.478
ABCG2	TGFB2	0	0	0	0	0	0	0	0.197	0.197
ABCG2	PTGS2	0	0	0	0	0	0	0	0.375	0.375
ABCG2	FASLG	0	0	0	0	0	0.068	0	0.232	0.254
ABCG2	SDHC	0	0	0	0	0	0	0	0.254	0.254
ABCG2	CCN2	0	0	0	0	0	0	0	0.214	0.214
ABCG2	NES	0	0	0	0	0	0.060	0	0.603	0.611
ABCG2	IL6R	0	0	0	0	0	0	0	0.157	0.156
ABCG2	BNIP3	0	0	0	0	0.044	0	0	0.163	0.165
ABCG2	S100A4	0	0	0	0	0.044	0.067	0	0.205	0.229
ABCG2	MCL1	0	0	0	0	0.055	0	0	0.399	0.407
ABCG2	ATG5	0	0	0	0	0	0	0	0.259	0.259
ABCG2	BAG3	0	0	0	0	0	0.066	0	0.245	0.265
ABCG2	CASP7	0	0	0	0	0.052	0	0	0.225	0.234
ABCG2	NGF	0	0	0	0	0	0	0	0.223	0.223
ABCG2	NRAS	0	0	0	0	0.052	0.053	0	0.232	0.250
ABCG2	IRAK1	0	0	0	0	0.055	0.044	0	0.137	0.152
ABCG2	CHUK	0	0	0	0	0.055	0.044	0	0.171	0.185
ABCG2	PRKACB	0	0	0	0	0.098	0	0	0.184	0.233
ABCG2	DNTT	0	0	0	0	0.048	0.065	0	0.148	0.175
ABCG2	XIAP	0	0	0	0	0	0.071	0	0.370	0.389
ABCG2	JUN	0	0	0	0	0.055	0.054	0	0.367	0.384
ABCG2	RUNX2	0	0	0	0	0	0	0	0.406	0.406
ABCG2	HSP90AB1	0	0	0	0	0	0.053	0	0.358	0.366
ABCG2	SLC25A5	0	0	0	0	0.054	0	0	0.171	0.183
ABCG2	PTPN1	0	0	0	0	0.051	0.048	0	0.149	0.164
ABCG2	PTEN	0	0	0	0	0.053	0	0	0.508	0.514
ABCG2	MMP9	0	0	0	0	0	0	0	0.438	0.438
ABCG2	ABL1	0	0	0	0	0.055	0.044	0	0.479	0.488
ABCG2	YBX1	0	0	0	0	0.055	0	0	0.263	0.273
ABCG2	PLAU	0	0	0	0	0.057	0	0	0.225	0.237
ABCG2	CCND3	0	0	0	0	0	0	0	0.176	0.175
ABCG2	LCN2	0	0	0	0	0	0.047	0	0.233	0.238
ABCG2	ENG	0	0	0	0	0	0	0	0.411	0.410
ABCG2	PGK1	0	0	0	0	0.067	0	0	0.170	0.193
ABCG2	HDAC1	0	0	0	0	0.070	0.046	0	0.271	0.297
ABCG2	SRC	0	0	0	0	0.055	0.044	0	0.427	0.437
ABCG2	TLR4	0	0	0	0	0.043	0	0	0.231	0.232
ABCG2	LIN28A	0	0	0	0	0.081	0	0	0.337	0.365
ABCG2	ITPR3	0	0	0	0	0	0	0	0.176	0.176
ABCG2	ALOX5	0	0	0	0	0	0.094	0	0.167	0.213
ABCG2	BAK1	0	0	0	0	0.104	0	0	0.213	0.265
ABCG2	TXN	0	0	0	0	0	0	0	0.241	0.241
ABCG2	KLF4	0	0	0	0	0.042	0.081	0	0.509	0.530
ABCG2	AR	0	0	0	0	0	0.053	0	0.377	0.385
ABCG2	AGER	0	0	0	0	0	0.045	0	0.202	0.205
ABCG2	HSPA1B	0	0	0	0	0.062	0.057	0	0.151	0.183
ABCG2	SYK	0	0	0	0	0.055	0.044	0	0.439	0.449
ABCG2	IRS2	0	0	0	0	0	0.070	0	0.124	0.150
ABCG2	BCL2L1	0	0	0	0	0.076	0	0	0.464	0.484
ABCG2	FOXP3	0	0	0	0	0	0	0	0.177	0.177
ABCG2	HDAC6	0	0	0	0	0	0.046	0	0.177	0.181
ABCG2	BMI1	0	0	0	0	0	0.145	0	0.653	0.690
ABCG2	ANXA1	0	0	0	0	0	0	0	0.187	0.187
ABCG2	PRKACG	0	0	0	0	0.086	0	0	0.183	0.222
ABCG2	BMP2	0	0	0	0	0.073	0	0	0.353	0.375
ABCG2	GATA3	0	0	0	0	0	0	0	0.199	0.199
ABCG2	EDN1	0	0	0	0	0	0	0	0.217	0.217
ABCG2	XDH	0	0	0	0	0.042	0.064	0	0.412	0.427
ABCG2	FOXO1	0	0	0	0	0	0.054	0	0.224	0.234
ABCG2	TEK	0	0	0	0	0.067	0.045	0	0.245	0.268
ABCG2	IFNA8	0	0	0	0	0	0	0	0.177	0.177
ABCG2	IFNA6	0	0	0	0	0	0	0	0.177	0.177
ABCG2	IFNA16	0	0	0	0	0	0	0	0.178	0.177
ABCG2	IFNA10	0	0	0	0	0	0	0	0.178	0.177
ABCG2	IFNA14	0	0	0	0	0	0	0	0.177	0.177
ABCG2	IFNA21	0	0	0	0	0	0	0	0.178	0.177
ABCG2	CALML5	0	0	0	0	0	0.045	0	0.176	0.179
ABCG2	IGFBP3	0	0	0	0	0.043	0	0	0.171	0.173
ABCG2	SDC1	0	0	0	0	0.042	0	0	0.236	0.236
ABCG2	CD274	0	0	0	0	0	0	0	0.396	0.396
ABCG2	JAK2	0	0	0	0	0.055	0.044	0	0.314	0.326
ABCG2	FGF9	0	0	0	0	0.098	0	0	0.488	0.518
ABCG2	CD9	0	0	0	0	0	0	0	0.252	0.252
ABCG2	GPX3	0	0	0	0	0.127	0.045	0	0.280	0.348
ABCG2	KRT18	0	0	0	0	0.048	0.051	0	0.313	0.325
ABCG2	ALK	0	0	0	0	0.055	0.044	0	0.413	0.423
ABCG2	GPX2	0	0	0	0	0.049	0.045	0	0.275	0.284
ABCG2	SQSTM1	0	0	0	0	0.065	0	0	0.150	0.171
ABCG2	AKT2	0	0	0	0	0.057	0.044	0	0.205	0.221
ABCG2	TFRC	0	0	0	0	0.092	0	0	0.402	0.434
ABCG2	ETS1	0	0	0	0	0	0	0	0.167	0.167
ABCG2	CSH2	0	0	0	0	0.055	0	0	0.160	0.172
ABCG2	IGF1	0	0	0	0	0.043	0	0	0.322	0.323
ABCG2	BCL2L11	0	0	0	0	0	0	0	0.285	0.284
ABCG2	KEAP1	0	0	0	0	0.055	0	0	0.308	0.318
ABCG2	GPT	0.042	0	0	0	0.059	0.045	0	0.359	0.374
ABCG2	SPP1	0	0	0	0	0.058	0	0	0.312	0.324
ABCG2	CDK1	0	0.007	0	0	0	0.045	0	0.287	0.290
ABCG2	MAPK8	0	0	0	0	0	0	0	0.232	0.232
ABCG2	AREG	0	0	0	0	0	0	0	0.180	0.180
ABCG2	CXCL1	0	0	0	0	0	0	0	0.197	0.197
ABCG2	AFP	0	0	0	0	0.062	0	0	0.270	0.285
ABCG2	CXCL12	0	0	0	0	0.083	0	0	0.366	0.393
ABCG2	YWHAZ	0	0	0	0	0	0.053	0	0.175	0.186
ABCG2	ITGB1	0	0	0	0	0	0	0	0.442	0.442
ABCG2	CCK	0	0	0	0	0.067	0	0	0.424	0.439
ABCG2	ILK	0	0	0	0	0	0.048	0	0.163	0.169
ABCG2	GAPDH	0	0	0	0	0.066	0.051	0	0.608	0.622
ABCG2	ITGA4	0	0	0	0	0	0	0	0.168	0.168
ABCG2	NFE2L2	0	0	0	0	0.100	0	0	0.355	0.394
ABCG2	GPER1	0	0	0	0	0.054	0	0	0.199	0.209
ABCG2	INS	0	0	0	0	0.097	0	0	0.464	0.496
ABCG2	RNASE1	0	0	0	0	0.075	0	0	0.129	0.159
ABCG2	BCL2	0	0	0	0	0.055	0	0	0.597	0.603
ABCG2	GSTP1	0	0	0	0	0	0	0	0.608	0.608
ABCG2	ROCK1	0	0	0	0	0.055	0.044	0	0.177	0.191
ABCG2	CCNL2	0	0	0	0	0	0	0	0.249	0.248
ABCG2	RELA	0	0	0	0	0	0.070	0	0.180	0.205
ABCG2	BCL6	0	0	0	0	0	0.081	0	0.138	0.174
ABCG2	CDKN1A	0	0	0	0	0	0	0	0.310	0.309
ABCG2	ELAVL1	0	0	0	0	0	0	0	0.180	0.179
ABCG2	PPARA	0	0	0	0	0.057	0.053	0	0.307	0.327
ABCG2	IL6	0	0	0	0	0	0	0	0.435	0.435
ABCG2	DAPK1	0	0	0	0	0	0.070	0	0.165	0.190
ABCG2	CD8A	0	0	0	0	0	0	0	0.297	0.297
ABCG2	POTEF	0	0	0	0	0	0	0	0.240	0.240
ABCG2	CXCR4	0	0	0	0	0	0	0	0.511	0.511
ABCG2	GCG	0	0	0	0	0.076	0	0	0.205	0.235
ABCG2	CREB1	0	0	0	0	0	0	0	0.244	0.244
ABCG2	ACE2	0	0	0	0	0.070	0	0	0.172	0.197
ABCG2	ADIPOQ	0	0	0	0	0.055	0	0	0.429	0.437
ABCG2	IDH1	0	0	0	0	0.045	0	0	0.223	0.227
ABCG2	CHEK1	0	0	0	0	0.049	0.047	0	0.311	0.321
ABCG2	ERV3-1	0	0	0	0	0.054	0	0	0.226	0.236
ABCG2	MITF	0	0	0	0	0.093	0	0	0.150	0.196
ABCG2	IGF2	0	0	0	0	0.044	0	0	0.278	0.280
ABCG2	GPX5	0	0	0	0	0.107	0.045	0	0.263	0.316
ABCG2	FGFR1	0	0	0	0	0.060	0.045	0	0.221	0.239
ABCG2	FGF13	0	0	0	0	0.107	0	0	0.240	0.293
ABCG2	LIFR	0	0	0	0	0.062	0	0	0.175	0.193
ABCG2	DIABLO-2	0	0	0	0	0.055	0	0	0.166	0.178
ABCG2	CD44	0	0	0	0	0	0	0	0.736	0.736
ABCG2	TNF	0	0	0	0	0	0	0	0.380	0.380
ABCG2	FGF16	0	0	0	0	0.098	0	0	0.290	0.332
ABCG2	RHOA	0	0	0	0	0	0.053	0	0.262	0.271
ABCG2	SHC1	0	0	0	0	0.067	0	0	0.146	0.169
ABCG2	ERN1	0	0	0	0	0.055	0.044	0	0.164	0.179
ABCG2	RAF1	0	0	0	0	0.055	0.044	0	0.214	0.228
ABCG2	TGFA	0	0	0	0	0.055	0	0	0.202	0.213
ABCG2	ESR1	0	0	0	0	0.087	0.053	0	0.524	0.552
ABCG2	HRAS	0	0	0	0	0.052	0.053	0	0.222	0.241
ABCG2	PRKCA	0	0	0	0	0	0	0	0.240	0.240
ABCG2	GDNF	0	0	0	0	0	0	0	0.170	0.170
ABCG2	PTPRC	0	0	0	0	0.049	0.045	0	0.394	0.402
ABCG2	IFNA17	0	0	0	0	0	0	0	0.165	0.165
ABCG2	IL10	0	0	0	0	0	0	0	0.245	0.244
ABCG2	IFNA4	0	0	0	0	0	0	0	0.167	0.167
ABCG2	BDNF	0	0	0	0	0.042	0	0	0.200	0.200
ABCG2	CD36	0	0	0	0	0.058	0	0	0.207	0.222
ABCG2	SLC2A1	0	0	0	0	0.097	0.045	0	0.496	0.528
ABCG2	MME	0	0	0	0	0.063	0	0	0.257	0.274
ABCG2	CDKN2A	0	0	0	0	0.077	0.048	0	0.354	0.383
ABCG2	BRCA1	0	0	0	0	0.042	0	0	0.426	0.427
ABCG2	BRAF	0	0	0	0	0.062	0.044	0	0.404	0.419
ABCG2	CALML4	0	0	0	0	0	0.045	0	0.177	0.180
ABCG2	PPIA	0	0	0	0	0	0	0	0.158	0.158
ABCG2	ERVW-1	0	0	0	0	0.054	0	0	0.256	0.266
ABCG2	ERVFRD-1	0	0	0	0	0.054	0	0	0.229	0.239
ABCG2	SLCO6A1	0	0	0	0	0	0	0	0.336	0.336
ABCG2	GPX8	0	0	0	0	0	0.045	0	0.260	0.263
ABCG2	PROM1	0	0	0	0	0.061	0	0	0.783	0.787
ABCG2	CEBPA	0	0	0	0	0	0	0	0.180	0.180
ABCG2	PIK3R1	0	0	0	0	0	0	0	0.216	0.216
ABCG2	ANGPT1	0	0	0	0	0.060	0.045	0	0.217	0.236
ABCG2	LYN	0	0.001	0	0	0.055	0.044	0	0.162	0.177
ABCG2	HDAC2	0	0	0	0	0.070	0.046	0	0.210	0.238
ABCG2	IKBKB	0	0	0	0	0.055	0.044	0	0.192	0.207
ABCG2	IDO1	0	0	0	0	0.055	0	0	0.180	0.191
ABCG2	NTRK1	0	0	0	0	0.057	0.044	0	0.315	0.329
ABCG2	CAPN1	0	0	0	0	0.107	0	0	0.108	0.169
ABCG2	JAK3	0	0	0	0	0.055	0.044	0	0.151	0.166
ABCG2	CASP1	0	0	0	0	0	0	0	0.175	0.175
ABCG2	H2AX	0	0	0	0	0	0	0	0.205	0.205
ABCG2	HSPA8	0	0	0	0	0.062	0.303	0	0.146	0.394
ABCG2	DICER1	0	0	0	0	0.055	0.125	0	0.250	0.325
ABCG2	HIF1A	0	0	0	0	0.047	0	0	0.509	0.512
ABCG2	SOD2-2	0	0	0	0	0	0	0	0.238	0.238
ABCG2	LDHA	0.042	0	0	0	0.071	0	0	0.211	0.237
ABCG2	VIM	0	0	0	0	0	0	0	0.291	0.290
ABCG2	SOD2	0	0	0	0	0	0	0	0.246	0.246
ABCG2	TGFBR1	0	0	0	0	0.086	0.057	0	0.475	0.508
ABCG2	CD63	0	0	0	0	0.055	0	0	0.168	0.180
ABCG2	APAF1	0	0	0	0	0	0	0	0.251	0.251
ABCG2	DDIT3	0	0	0	0	0	0	0	0.155	0.155
ABCG2	PGF	0	0	0	0	0	0	0	0.185	0.185
ABCG2	AKT1	0	0	0	0	0.057	0.044	0	0.612	0.619
ABCG2	ITGB3	0	0	0	0	0	0	0	0.211	0.211
ABCG2	PECAM1	0	0	0	0	0	0	0	0.421	0.421
ABCG2	CTRL	0	0	0	0	0.055	0	0	0.176	0.188
ABCG2	PNMA3	0	0	0	0	0.054	0	0	0.151	0.162
ABCG2	COMMD3-BMI1	0	0	0	0	0	0.145	0	0.653	0.690
ABCG2	CCL5	0	0	0	0	0	0	0	0.177	0.177
ABCG2	FBXW7	0	0	0	0	0.055	0.050	0	0.191	0.210
ABCG2	BIRC2	0	0	0	0	0.054	0.071	0	0.195	0.230
ABCG2	ANXA8	0	0	0	0	0.055	0	0	0.209	0.221
ABCG2	P3H3	0	0	0	0	0.103	0	0	0.122	0.178
ABCG2	MYC	0	0	0	0	0	0	0	0.571	0.571
ABCG2	YAP1	0	0	0	0	0	0.048	0	0.314	0.319
ABCG2	VEGFC	0	0	0	0	0.068	0.067	0	0.244	0.286
ABCG2	NCAM1	0	0	0	0	0.055	0	0	0.220	0.231
ABCG2	IFNA13	0	0	0	0	0	0	0	0.176	0.175
ABCG2	FGF1	0	0	0	0	0.098	0	0	0.197	0.245
ABCG2	CCNA2	0	0	0	0	0.078	0	0	0.247	0.276
ABCG2	CD24	0	0	0	0	0	0	0	0.661	0.661
ABCG2	NEFL	0	0	0	0	0.042	0.070	0	0.126	0.153
ABCG2	GHR	0	0	0	0	0.048	0	0	0.324	0.329
ABCG2	BTK	0	0.001	0	0	0.055	0.044	0	0.175	0.189
ABCG2	IFNA5	0	0	0	0	0	0	0	0.176	0.175
ABCG2	MUC1	0	0	0	0	0	0.067	0	0.330	0.348
ABCG2	ZEB2	0	0	0	0	0	0	0	0.348	0.347
ABCG2	PTPN11	0	0	0	0	0	0.045	0	0.162	0.165
ABCG2	ACTB	0	0	0	0	0	0	0	0.588	0.588
ABCG2	CTNNB1	0	0	0	0	0	0	0	0.593	0.593
ABCG2	ENO1	0.043	0	0	0	0.045	0.066	0	0.217	0.242
ABCG2	KITLG	0	0	0	0	0.064	0	0	0.300	0.316
ABCG2	RDX	0	0	0	0	0.076	0	0	0.445	0.466
ABCG2	SOCS1	0	0	0	0	0.087	0	0	0.115	0.157
ABCG2	ITGAM	0	0	0	0	0	0	0	0.180	0.179
ABCG2	IGF1R	0	0	0	0	0.055	0.044	0	0.408	0.418
ABCG2	CTLA4	0	0	0	0	0	0	0	0.234	0.234
ABCG2	CDH5	0	0	0	0	0.062	0.057	0	0.355	0.380
ABCG2	CDC42	0	0	0	0	0	0.053	0	0.208	0.218
ABCG2	B2M	0	0	0	0	0	0	0	0.219	0.219
ABCG2	IL17A	0	0	0	0	0	0	0	0.211	0.211
ABCG2	AKT3	0	0	0	0	0.057	0.044	0	0.137	0.154
ABCG2	DIABLO	0	0	0	0	0.055	0	0	0.164	0.176
ABCG2	SNCA	0	0	0	0	0.101	0	0	0.125	0.179
ABCG2	PIK3CB	0	0.038	0	0	0	0	0	0.179	0.179
ABCG2	MYD88	0	0	0	0	0	0.067	0	0.158	0.181
ABCG2	FAS	0	0	0	0	0	0	0	0.184	0.183
ABCG2	MAP1LC3B	0	0	0	0	0.079	0	0	0.189	0.221
ABCG2	JAK1	0	0	0	0	0.055	0.044	0	0.214	0.228
ABCG2	H3-2	0	0	0	0	0	0.067	0	0.292	0.311
ABCG2	NOTCH1	0	0	0	0	0.054	0.070	0	0.512	0.533
ABL1	CD4	0	0	0	0	0	0.081	0	0.505	0.525
ABL1	SNAI2	0	0	0	0	0.113	0	0	0.275	0.330
ABL1	CDH17	0	0	0	0	0	0.067	0	0.278	0.297
ABL1	GABARAPL2	0	0	0	0	0.063	0.070	0	0.181	0.224
ABL1	TNFRSF1A	0	0	0	0	0.049	0.047	0	0.240	0.252
ABL1	BCL3	0	0	0	0	0.098	0.095	0	0.175	0.267
ABL1	FGF4	0	0	0	0	0.064	0	0	0.248	0.266
ABL1	NGFR	0	0	0	0	0	0.066	0	0.226	0.246
ABL1	FGF20	0	0	0	0	0.069	0	0	0.246	0.268
ABL1	MAPK13	0	0	0	0.606	0.067	0.110	0	0.149	0.232
ABL1	VCL	0	0	0	0	0.067	0	0	0.526	0.538
ABL1	SIRT1	0	0	0	0	0.044	0	0	0.376	0.378
ABL1	FGF22	0	0	0	0	0.076	0	0	0.245	0.272
ABL1	MAPK12	0	0	0	0.595	0.067	0.110	0.500	0.153	0.601
ABL1	OSM	0	0	0	0	0	0	0	0.166	0.165
ABL1	MAPK1	0	0	0	0.588	0.064	0.110	0	0.695	0.724
ABL1	XBP1	0	0	0	0	0	0.047	0	0.220	0.225
ABL1	BIK	0	0	0	0	0	0	0	0.212	0.212
ABL1	HMOX1	0	0	0	0	0.042	0	0	0.225	0.226
ABL1	IL2RB	0	0	0	0	0	0	0	0.174	0.173
ABL1	GZMB	0	0	0	0	0.051	0.096	0	0.257	0.307
ABL1	NFKBIA	0	0	0	0	0.086	0.331	0	0.351	0.569
ABL1	BIRC7	0	0	0	0	0	0.092	0	0.237	0.277
ABL1	TIMP1	0	0	0	0	0.047	0.045	0	0.149	0.157
ABL1	MMP2	0	0	0	0	0.102	0	0	0.300	0.345
ABL1	TSC2	0	0	0	0	0.060	0.046	0	0.343	0.359
ABL1	STUB1	0	0	0	0	0.055	0.636	0	0.398	0.775
ABL1	37469	0	0	0	0	0.092	0.069	0	0.309	0.365
ABL1	RIPK2	0	0	0	0.575	0.099	0	0	0.395	0.431
ABL1	PLAT	0	0	0	0	0.088	0.096	0	0.173	0.258
ABL1	TNFRSF10A	0	0	0	0	0	0	0	0.276	0.276
ABL1	RELB	0	0	0	0	0.084	0.098	0	0.192	0.274
ABL1	TGFB1	0	0	0	0	0.067	0.126	0	0.376	0.447
ABL1	CDC37	0	0	0	0	0.075	0.142	0	0.557	0.617
ABL1	EPOR	0	0	0	0	0	0.053	0	0.518	0.524
ABL1	PIK3R2	0	0	0	0.551	0.067	0.208	0	0.138	0.308
ABL1	GSK3A	0	0	0	0.562	0.060	0	0	0.134	0.151
ABL1	HGF	0	0	0	0	0	0.096	0	0.338	0.376
ABL1	SERPINE1	0	0	0	0	0.088	0	0	0.203	0.242
ABL1	PPIF	0	0	0	0	0.047	0.117	0	0.121	0.196
ABL1	MPO	0	0	0	0	0.067	0	0	0.471	0.485
ABL1	CSF3	0	0	0	0	0	0	0	0.683	0.683
ABL1	RPS6KB1	0	0	0	0.577	0	0.278	0	0.476	0.606
ABL1	CCL2	0	0	0	0	0.087	0	0	0.256	0.292
ABL1	COL1A1	0	0	0	0	0.067	0.084	0	0.220	0.275
ABL1	VTN	0	0	0	0	0.053	0	0	0.152	0.163
ABL1	CD38	0	0	0	0	0	0	0	0.594	0.594
ABL1	NFKB1	0	0	0	0	0.085	0.095	0	0.434	0.490
ABL1	IL2	0	0	0	0	0	0	0	0.419	0.418
ABL1	SPI1	0	0	0	0	0.067	0	0	0.370	0.387
ABL1	CCND1	0	0	0	0	0.067	0	0.400	0.577	0.742
ABL1	CD69	0	0	0	0	0	0.045	0	0.176	0.180
ABL1	FGF6	0	0	0	0	0.064	0	0	0.245	0.263
ABL1	CDKN1B	0	0	0	0	0.086	0.296	0.400	0.420	0.746
ABL1	LTBR	0	0	0	0	0.098	0.044	0	0.149	0.202
ABL1	IFNG	0	0	0	0	0.049	0	0	0.419	0.423
ABL1	NANOG	0	0	0	0	0	0	0	0.296	0.296
ABL1	MAPK14	0	0	0	0.621	0.090	0.110	0.500	0.205	0.635
ABL1	HBEGF	0	0	0	0	0	0	0	0.166	0.165
ABL1	LOX	0	0	0	0	0.067	0.098	0	0.220	0.286
ABL1	IL4	0	0	0	0	0	0	0	0.553	0.553
ABL1	IL5	0	0	0	0	0	0	0	0.220	0.220
ABL1	NR3C1	0	0	0	0	0.048	0.071	0	0.273	0.300
ABL1	LTF	0	0	0	0	0.048	0.085	0	0.103	0.150
ABL1	EIF2AK2	0	0	0	0.568	0.104	0	0	0.118	0.175
ABL1	HSPE1	0	0	0	0	0	0.164	0	0.129	0.241
ABL1	CTSD	0	0	0	0	0.067	0.060	0	0.186	0.223
ABL1	TGFB3	0	0	0	0	0.042	0.126	0	0.145	0.221
ABL1	DUSP1	0	0	0	0	0.042	0.092	0	0.216	0.259
ABL1	IFNA7	0	0	0	0	0.071	0	0	0.624	0.635
ABL1	EGR1	0	0	0	0	0.042	0.071	0	0.348	0.369
ABL1	KLRK1	0	0	0	0	0	0.045	0	0.301	0.304
ABL1	TNFSF10	0	0	0	0	0	0	0	0.277	0.277
ABL1	FLT3	0	0	0	0.600	0.095	0.215	0	0.346	0.495
ABL1	TWIST1	0	0	0	0	0.095	0	0	0.250	0.292
ABL1	LRP1	0	0	0	0	0.067	0.061	0	0.146	0.187
ABL1	PI3	0	0	0	0	0	0	0	0.290	0.290
ABL1	PLCG1	0	0	0	0.548	0.091	0.361	0	0.176	0.479
ABL1	SNAI1	0	0	0	0	0.096	0	0	0.585	0.609
ABL1	IRF1	0	0	0	0	0.091	0.094	0	0.232	0.313
ABL1	CCR7	0	0	0	0	0	0	0	0.176	0.175
ABL1	ATG14	0	0	0	0	0.043	0	0	0.810	0.810
ABL1	CANX	0	0	0	0	0.049	0.048	0	0.159	0.172
ABL1	TRAF2	0	0	0	0	0.069	0.090	0	0.125	0.195
ABL1	KLF2	0	0	0	0	0.056	0.071	0	0.108	0.150
ABL1	HSPB1	0	0	0	0	0.102	0.050	0	0.249	0.303
ABL1	LIF	0	0	0	0	0.062	0	0	0.166	0.184
ABL1	SIRT2	0	0	0	0	0	0	0	0.242	0.242
ABL1	CD68	0	0	0	0	0	0	0	0.216	0.216
ABL1	BCL2L2	0	0	0	0	0.071	0	0	0.318	0.340
ABL1	APOE	0	0	0	0	0	0	0	0.193	0.193
ABL1	EPO	0	0	0	0	0.061	0.046	0	0.484	0.497
ABL1	PXDN	0	0	0	0	0.095	0	0	0.419	0.451
ABL1	GDF15	0	0	0	0	0	0.126	0	0.146	0.222
ABL1	JUND	0	0	0	0	0.060	0.085	0	0.174	0.228
ABL1	GFAP	0	0	0	0	0.052	0.051	0	0.144	0.163
ABL1	RARA	0	0	0	0	0.063	0.097	0	0.695	0.719
ABL1	LGALS3	0	0	0	0	0	0	0	0.245	0.244
ABL1	H3-3B	0	0	0	0	0.070	0.095	0	0.427	0.476
ABL1	JAG1	0	0	0	0	0.085	0.098	0	0.223	0.303
ABL1	CRP	0	0	0	0	0	0	0	0.246	0.245
ABL1	CCNA1	0	0	0	0	0.051	0.046	0	0.355	0.365
ABL1	KRAS	0	0	0	0	0.074	0.110	0	0.669	0.703
ABL1	EIF2S1	0	0	0	0	0.083	0	0	0.226	0.261
ABL1	CCNB1	0	0	0	0	0	0.098	0	0.334	0.373
ABL1	PDGFRA	0	0	0	0.581	0.095	0.074	0	0.328	0.388
ABL1	HRK	0	0	0	0	0	0	0	0.203	0.203
ABL1	CDK4	0	0	0	0.607	0.097	0.098	0.400	0.511	0.729
ABL1	HTRA2	0	0	0	0	0.064	0	0	0.175	0.195
ABL1	MDM2	0	0	0	0	0	0.628	0	0.732	0.896
ABL1	IL1RN	0	0	0	0	0.087	0	0	0.146	0.187
ABL1	RIPK1	0	0	0	0.579	0.120	0	0	0.108	0.182
ABL1	POU5F1	0	0	0	0	0.043	0	0	0.270	0.271
ABL1	TLR2	0	0	0	0	0.048	0.100	0	0.202	0.257
ABL1	MMP7	0	0	0	0	0.054	0	0	0.150	0.162
ABL1	THBS1	0	0	0	0	0.110	0.098	0	0.196	0.298
ABL1	ADAM10	0	0	0	0	0.042	0.150	0	0.163	0.259
ABL1	ITGAV	0	0	0	0	0.077	0.058	0	0.145	0.192
ABL1	CCND2	0	0	0	0	0	0.292	0.400	0.373	0.710
ABL1	LMNB1	0	0	0	0	0.082	0.051	0	0.206	0.249
ABL1	VWF	0	0	0	0	0.103	0.067	0	0.190	0.264
ABL1	TRAF5	0	0	0	0	0.055	0.090	0	0.107	0.165
ABL1	USP14	0	0	0	0	0.050	0	0	0.220	0.227
ABL1	CYBA	0	0	0	0	0.055	0.045	0	0.154	0.169
ABL1	BFAR	0	0	0	0	0	0.054	0	0.152	0.164
ABL1	SCARB1	0	0	0	0	0.093	0	0	0.251	0.291
ABL1	CDH1	0	0	0	0	0	0.067	0	0.418	0.433
ABL1	ARG2	0	0	0	0	0.105	0	0	0.136	0.194
ABL1	PDGFRB	0	0	0	0.581	0.093	0.316	0	0.376	0.580
ABL1	FLT4	0	0	0	0.577	0.095	0.074	0	0.161	0.235
ABL1	PIK3C3	0	0	0	0	0	0.053	0	0.947	0.947
ABL1	SMAD7	0	0	0	0	0.141	0.091	0	0.200	0.321
ABL1	SMAD2	0	0	0	0	0.091	0.091	0	0.392	0.454
ABL1	RHEB	0	0	0	0	0.074	0.110	0	0.222	0.303
ABL1	CD33	0	0	0	0	0	0.102	0	0.606	0.631
ABL1	CREBBP	0	0	0	0	0.304	0.047	0	0.415	0.578
ABL1	CCNE1	0	0	0	0	0.058	0.074	0	0.277	0.314
ABL1	PIK3R3	0	0	0	0	0	0.093	0	0.194	0.237
ABL1	PRDX1	0	0	0	0	0.074	0.251	0	0.904	0.927
ABL1	MAPK3	0	0	0	0.584	0.064	0.110	0	0.268	0.338
ABL1	EP300	0	0	0	0	0.304	0.230	0	0.438	0.673
ABL1	NOX4	0	0	0	0	0.051	0.063	0	0.245	0.270
ABL1	IL1A	0	0	0	0	0.086	0	0	0.300	0.332
ABL1	IL1B	0	0	0	0	0.061	0	0	0.375	0.388
ABL1	BRD4	0	0	0	0	0.072	0	0	0.448	0.466
ABL1	BIRC3	0	0	0	0	0	0.092	0	0.423	0.454
ABL1	CD81	0	0	0	0	0.149	0.050	0	0.203	0.300
ABL1	SELP	0	0	0	0	0.075	0.045	0	0.186	0.218
ABL1	EPAS1	0	0	0	0	0.059	0.071	0	0.254	0.291
ABL1	EPCAM	0	0	0	0	0	0	0	0.202	0.202
ABL1	IL7	0	0	0	0	0	0	0	0.612	0.612
ABL1	KDR	0	0	0	0.578	0.095	0.074	0	0.272	0.336
ABL1	USP13	0	0	0	0	0.044	0	0	0.148	0.150
ABL1	PIK3CA	0	0	0	0	0.049	0.069	0	0.754	0.763
ABL1	CBL	0	0	0	0	0.063	0.896	0.900	0.685	0.996
ABL1	ATF2	0	0	0	0	0.087	0.096	0	0.213	0.295
ABL1	CD80	0	0	0	0	0.083	0.102	0	0.230	0.310
ABL1	YWHAE	0	0	0	0	0.068	0.661	0	0.178	0.718
ABL1	FGF2	0	0	0	0	0.069	0	0	0.336	0.356
ABL1	IL11	0	0	0	0	0	0	0	0.226	0.225
ABL1	HDAC4	0	0	0	0	0.093	0.068	0	0.198	0.263
ABL1	WNT5A	0	0	0	0	0.068	0.092	0	0.204	0.267
ABL1	STAT3	0	0	0	0	0.121	0.096	0	0.611	0.664
ABL1	FGF10	0	0	0	0	0.085	0	0	0.247	0.281
ABL1	DNMT3A	0	0	0	0	0.069	0.058	0	0.571	0.591
ABL1	ICAM1	0	0	0	0	0.042	0	0	0.269	0.269
ABL1	PPARGC1A	0	0	0	0	0.074	0.049	0	0.192	0.226
ABL1	SCARB2	0	0	0	0	0.093	0	0	0.246	0.287
ABL1	ZAP70	0	0	0	0.726	0.053	0.292	0	0.174	0.399
ABL1	CASP6	0	0	0	0	0.129	0.067	0	0.430	0.496
ABL1	EGF	0	0	0	0	0	0.053	0	0.511	0.517
ABL1	CDK6	0	0	0	0.614	0.073	0.098	0.400	0.227	0.560
ABL1	DAXX	0	0	0	0	0.049	0.098	0	0.238	0.289
ABL1	CDK2	0	0	0	0.653	0.087	0.098	0	0.474	0.530
ABL1	ERBB3	0	0	0	0.580	0	0.400	0	0.395	0.621
ABL1	RB1	0	0	0	0	0.049	0.736	0.900	0.312	0.980
ABL1	PXN	0	0	0	0	0.080	0.091	0	0.718	0.744
ABL1	FGF7	0	0	0	0	0.102	0	0	0.251	0.298
ABL1	BCL2A1	0	0	0	0	0.055	0	0	0.290	0.301
ABL1	IRF8	0	0	0	0	0.057	0.094	0	0.295	0.345
ABL1	CDH2	0	0	0	0	0	0.067	0.500	0.329	0.659
ABL1	TP53	0	0	0	0	0.056	0.292	0	0.875	0.909
ABL1	ERBB2	0	0	0	0.591	0.049	0.615	0	0.325	0.731
ABL1	IFNAR1	0	0	0	0	0.083	0.046	0	0.160	0.200
ABL1	SOD1	0	0	0	0	0	0.049	0	0.223	0.229
ABL1	FCGR2A	0	0	0	0	0.074	0	0	0.167	0.195
ABL1	REN	0	0	0	0	0.067	0.060	0	0.149	0.189
ABL1	SKP2	0	0	0	0	0.042	0	0	0.599	0.599
ABL1	IL9	0	0	0	0	0.087	0	0	0.128	0.169
ABL1	FGF18	0	0	0	0	0.064	0	0	0.245	0.263
ABL1	MMUT	0	0	0	0	0	0	0	0.176	0.175
ABL1	GNA12	0	0	0	0	0.125	0.088	0	0.188	0.296
ABL1	EGFR	0	0	0	0.591	0.067	0.790	0	0.347	0.861
ABL1	TNFRSF10B	0	0	0	0	0.058	0	0	0.305	0.317
ABL1	CDKN2B	0	0	0	0	0	0.095	0	0.431	0.463
ABL1	IFNA1	0	0	0	0	0.071	0	0	0.612	0.624
ABL1	ATM	0	0	0	0	0	0.820	0.750	0.774	0.988
ABL1	PDCD4	0	0	0	0	0	0	0	0.176	0.175
ABL1	IL18	0	0	0	0	0	0	0	0.195	0.195
ABL1	CRYGC	0	0	0	0	0	0	0	0.234	0.234
ABL1	FLT1	0	0	0	0.577	0.105	0.074	0	0.400	0.459
ABL1	ATG3	0	0	0	0	0	0.071	0	0.185	0.210
ABL1	THY1	0	0	0	0	0	0	0	0.268	0.268
ABL1	APP	0	0	0	0	0.106	0.292	0	0.326	0.536
ABL1	CASP10	0	0	0	0	0.086	0.067	0	0.184	0.243
ABL1	CSF1R	0	0	0	0.604	0.055	0.074	0	0.504	0.528
ABL1	CXCL13	0	0	0	0	0.083	0	0	0.119	0.157
ABL1	PPARG	0	0	0	0	0	0.091	0	0.324	0.360
ABL1	KIT	0	0	0	0.598	0.056	0.181	0	0.601	0.664
ABL1	NCF1	0	0	0	0	0.060	0.101	0	0.199	0.264
ABL1	HK2	0	0	0	0	0.094	0.045	0	0.204	0.251
ABL1	ACE	0	0	0	0	0	0	0	0.213	0.213
ABL1	CALM3	0	0	0	0	0.044	0.099	0	0.304	0.348
ABL1	S100B	0	0	0	0	0.095	0	0	0.108	0.158
ABL1	CCR5	0	0	0	0	0	0	0	0.183	0.183
ABL1	BAX	0	0	0	0	0.062	0	0	0.200	0.219
ABL1	STAT5B	0	0	0	0	0.065	0.439	0.900	0.727	0.983
ABL1	ITGA5	0	0	0	0	0.101	0.058	0	0.187	0.252
ABL1	VCAM1	0	0	0	0	0	0.102	0	0.447	0.482
ABL1	CAPN2	0	0	0	0	0.086	0.058	0	0.140	0.196
ABL1	REL	0	0	0	0	0.065	0.098	0	0.273	0.333
ABL1	CLDN1	0	0	0	0	0.055	0	0	0.181	0.192
ABL1	ALB	0	0	0	0	0	0	0	0.436	0.436
ABL1	PF4	0	0	0	0	0	0	0	0.155	0.155
ABL1	ANXA5	0	0	0	0	0.092	0	0	0.586	0.608
ABL1	IL15	0	0	0	0	0.083	0	0	0.271	0.302
ABL1	MAP1B	0	0	0	0	0.060	0.076	0	0.138	0.186
ABL1	RICTOR	0	0	0	0	0	0.070	0	0.265	0.287
ABL1	TLR3	0	0	0	0	0.100	0.100	0	0.158	0.259
ABL1	IL3	0	0	0	0	0	0	0	0.764	0.764
ABL1	CSF2	0	0	0	0	0	0	0	0.651	0.651
ABL1	NPM1	0	0	0	0	0.064	0	0	0.697	0.704
ABL1	HSPA9	0	0	0	0	0.042	0.094	0	0.154	0.202
ABL1	NOS3	0	0	0	0	0	0.045	0	0.151	0.155
ABL1	VIRMA	0	0	0	0	0.042	0.292	0	0	0.292
ABL1	VEGFD	0	0	0	0	0.084	0.070	0	0.147	0.210
ABL1	CFL2	0	0	0	0	0.060	0.071	0	0.282	0.319
ABL1	HPRT1	0	0	0	0	0	0.128	0	0.256	0.323
ABL1	HSP90B1	0	0	0	0	0	0.136	0	0.216	0.294
ABL1	MMP3	0	0	0	0	0.086	0	0	0.153	0.193
ABL1	ANPEP	0	0	0	0	0	0	0	0.575	0.575
ABL1	PLK1	0	0	0	0.561	0.044	0	0	0.238	0.240
ABL1	STAT6	0	0	0	0	0.056	0.096	0	0.267	0.321
ABL1	MAP1A	0	0	0	0	0.053	0.076	0	0.148	0.189
ABL1	PDIA3	0	0	0	0	0.061	0.108	0	0.091	0.172
ABL1	RUNX1	0	0	0	0	0.042	0	0.400	0.793	0.871
ABL1	AXL	0	0	0	0.638	0.064	0.049	0	0.188	0.214
ABL1	PRDX2	0	0	0	0	0.083	0.059	0	0.159	0.211
ABL1	BIRC5	0	0	0	0	0.042	0.092	0	0.266	0.306
ABL1	FADD	0	0	0	0	0.094	0	0	0.254	0.295
ABL1	PRL	0	0	0	0	0	0	0	0.167	0.167
ABL1	HSPB2	0	0	0	0	0.055	0.050	0	0.250	0.267
ABL1	MAP2K1	0	0	0	0.595	0.093	0.161	0	0.259	0.387
ABL1	HSPA4	0	0	0	0	0	0.537	0	0.425	0.722
ABL1	HSPB3	0	0	0	0	0.055	0.050	0	0.251	0.268
ABL1	CDC25A	0	0	0	0	0.067	0.088	0	0.310	0.362
ABL1	CALML6	0	0	0	0	0	0.099	0	0.295	0.338
ABL1	IRS1	0	0	0	0	0.059	0.098	0	0.530	0.566
ABL1	IL13	0	0	0	0	0	0	0	0.190	0.190
ABL1	CEBPB	0	0	0	0	0.104	0.062	0	0.273	0.337
ABL1	PCBP1	0	0	0	0	0.060	0.071	0	0.358	0.390
ABL1	CXCL10	0	0	0	0	0.062	0	0	0.183	0.200
ABL1	IL7R	0	0	0	0	0	0	0	0.397	0.396
ABL1	FOS	0	0	0	0	0.095	0.332	0	0.406	0.610
ABL1	CXCL8	0	0	0	0	0.062	0	0	0.316	0.330
ABL1	CXCL11	0	0	0	0	0.104	0	0	0.108	0.166
ABL1	EIF2AK3	0	0	0	0.550	0.106	0	0	0.182	0.237
ABL1	RPTOR	0	0	0	0	0.067	0.052	0	0.288	0.315
ABL1	CYCS	0	0	0	0	0	0.045	0	0.476	0.478
ABL1	EEF2	0	0	0	0	0.152	0.048	0	0.152	0.256
ABL1	MMP14	0	0	0	0	0.086	0	0	0.202	0.240
ABL1	RPS6KB2	0	0	0	0.575	0	0.091	0	0.147	0.192
ABL1	PLG	0	0	0	0	0	0.096	0	0.140	0.189
ABL1	TERT	0	0	0	0	0	0.049	0	0.599	0.603
ABL1	PRKACA	0	0	0	0.617	0.077	0.088	0	0.170	0.241
ABL1	ADAM17	0	0	0	0	0	0	0	0.176	0.176
ABL1	CD34	0	0	0	0	0.110	0	0	0.767	0.783
ABL1	FOSL1	0	0	0	0	0.044	0.096	0	0.160	0.210
ABL1	PPARD	0	0	0	0	0.074	0.071	0	0.140	0.196
ABL1	MAPK7	0	0	0	0.554	0.085	0.110	0	0.157	0.254
ABL1	CASP3	0	0	0	0	0.067	0.067	0	0.586	0.608
ABL1	FGF5	0	0	0	0	0.064	0	0	0.245	0.263
ABL1	HAVCR2	0	0	0	0	0	0.081	0	0.200	0.233
ABL1	TLR8	0	0	0	0	0.060	0.100	0	0.100	0.172
ABL1	CFLAR	0	0	0	0	0.055	0.067	0	0.294	0.323
ABL1	LEP	0	0	0	0	0	0	0	0.161	0.161
ABL1	CASP2	0	0	0	0	0.072	0.067	0	0.199	0.247
ABL1	CD19	0	0	0	0	0	0	0	0.609	0.609
ABL1	SPHK1	0	0	0	0	0.049	0.045	0	0.279	0.287
ABL1	BOK	0	0	0	0	0.080	0	0	0.148	0.183
ABL1	KLK3	0	0	0	0	0	0.096	0	0.273	0.314
ABL1	ANGPT2	0	0	0	0	0	0	0	0.253	0.253
ABL1	CALML3	0	0	0	0	0	0.099	0	0.293	0.336
ABL1	STAT2	0	0	0	0	0.104	0.096	0	0.247	0.337
ABL1	UBE2N	0	0	0	0	0.099	0.088	0	0.125	0.219
ABL1	MET	0	0	0	0.591	0	0.071	0	0.236	0.259
ABL1	DUOX1	0	0	0	0	0.051	0.063	0	0.189	0.216
ABL1	BACE1	0	0	0	0	0.125	0.060	0	0.188	0.274
ABL1	BID	0	0	0	0	0.083	0	0	0.147	0.185
ABL1	NQO1	0	0	0	0	0.042	0	0	0.200	0.201
ABL1	CD276	0	0	0	0	0.107	0	0	0.136	0.196
ABL1	EZH2	0	0	0	0	0.043	0.077	0	0.590	0.606
ABL1	PKM	0	0	0	0	0.044	0.170	0	0.333	0.425
ABL1	CALR	0	0	0	0	0.107	0	0	0.616	0.643
ABL1	SLC2A4	0	0	0	0	0	0.072	0	0.143	0.170
ABL1	CDC25C	0	0	0	0	0	0.088	0	0.276	0.311
ABL1	FGF8	0	0	0	0	0.064	0	0	0.246	0.264
ABL1	MMP1	0	0	0	0	0.067	0	0	0.176	0.199
ABL1	SOX2	0	0	0	0	0.086	0.054	0	0.303	0.345
ABL1	HSPA5	0	0	0	0	0.062	0.094	0	0.232	0.291
ABL1	TCHP	0	0	0	0	0.075	0	0	0.555	0.571
ABL1	ULK1	0	0	0	0.560	0.075	0.066	0	0.103	0.157
ABL1	GSK3B	0	0	0	0.566	0.049	0	0	0.497	0.501
ABL1	STK11	0	0	0	0.588	0.049	0.095	0	0.233	0.282
ABL1	CD28	0	0	0	0	0	0	0	0.274	0.274
ABL1	PGR	0	0	0	0	0	0.071	0	0.307	0.329
ABL1	MAP1S	0	0	0	0	0.078	0.076	0	0.110	0.176
ABL1	PMAIP1	0	0	0	0	0	0	0	0.379	0.379
ABL1	PSEN1	0	0	0	0	0.054	0.049	0	0.179	0.197
ABL1	CUL1	0	0	0	0	0.049	0.071	0	0.475	0.495
ABL1	LMNB2	0	0	0	0	0.147	0.051	0	0.186	0.284
ABL1	CSF1	0	0	0	0	0	0	0	0.305	0.305
ABL1	P4HB	0	0	0	0	0.072	0.108	0	0.097	0.187
ABL1	IL3RA	0	0	0	0	0	0	0	0.419	0.418
ABL1	SP1	0	0	0	0	0.049	0.163	0	0.194	0.302
ABL1	CADM1	0	0	0	0	0	0.081	0	0.137	0.172
ABL1	TBK1	0	0	0	0	0.087	0	0	0.456	0.482
ABL1	CASP9	0	0	0	0	0.074	0.311	0	0.466	0.629
ABL1	SOCS3	0	0	0	0	0.099	0.535	0	0.515	0.779
ABL1	PDGFB	0	0	0	0	0	0	0	0.399	0.398
ABL1	P2RX7	0	0	0	0	0	0.179	0	0.088	0.220
ABL1	PRKCD	0	0	0	0.571	0.074	0.325	0	0.485	0.650
ABL1	SELE	0	0	0	0	0.084	0.045	0	0.204	0.243
ABL1	GAS6	0	0	0	0	0.072	0.098	0	0.220	0.290
ABL1	CD86	0	0	0	0	0	0	0	0.222	0.222
ABL1	SMAD3	0	0	0	0	0.104	0.091	0	0.367	0.440
ABL1	H3C13	0	0	0	0	0.070	0.095	0	0.419	0.468
ABL1	LAMP1	0	0	0	0	0.060	0	0	0.203	0.218
ABL1	MAPK11	0	0	0	0.596	0.087	0.110	0.500	0.164	0.615
ABL1	BSG	0	0	0	0	0.059	0.081	0	0.116	0.168
ABL1	FGF3	0	0	0	0	0.064	0	0	0.256	0.273
ABL1	F3	0	0	0	0	0	0	0	0.213	0.213
ABL1	PDCD1	0	0	0	0	0	0	0	0.248	0.248
ABL1	HSP90AA1	0	0	0	0	0.080	0.788	0	0.922	0.983
ABL1	CDKN3	0	0	0	0	0	0.092	0	0.330	0.365
ABL1	EIF5A	0	0	0	0	0.059	0	0	0.150	0.166
ABL1	ATF4	0	0	0	0	0.059	0	0	0.142	0.158
ABL1	NLRP3	0	0	0	0	0.055	0.100	0	0.134	0.199
ABL1	EZR	0	0	0	0	0.050	0.044	0	0.237	0.246
ABL1	CAV1	0	0	0	0	0.063	0.192	0	0.574	0.649
ABL1	PLAUR	0	0	0	0	0.098	0	0	0.150	0.200
ABL1	FOXO3	0	0	0	0	0.060	0.094	0	0.451	0.492
ABL1	TSLP	0	0	0	0	0	0	0	0.223	0.223
ABL1	H3-5	0	0	0	0	0.070	0.095	0	0.419	0.468
ABL1	HSPD1	0	0	0	0	0	0.311	0	0.112	0.362
ABL1	PARK7	0	0	0	0	0	0.294	0	0.186	0.401
ABL1	EIF4EBP1	0	0	0	0	0.042	0	0	0.359	0.359
ABL1	MAPT	0	0	0	0	0	0.515	0	0.248	0.619
ABL1	SFN	0	0	0	0	0.067	0.562	0	0.261	0.672
ABL1	PTK2	0	0	0	0.612	0.089	0.094	0	0.228	0.308
ABL1	STAT5A	0	0	0	0	0.088	0.332	0.900	0.724	0.980
ABL1	TRADD	0	0	0	0	0	0.045	0	0.172	0.176
ABL1	SMAD4	0	0	0	0	0.093	0.091	0	0.460	0.516
ABL1	TP53BP2	0	0	0	0	0.084	0.046	0	0.196	0.236
ABL1	ERBB4	0	0	0	0.596	0	0.400	0	0.500	0.687
ABL1	FOXM1	0	0	0	0	0.055	0.094	0	0.283	0.333
ABL1	ATR	0	0	0	0	0	0.317	0	0.310	0.509
ABL1	ESR2	0	0	0	0	0	0.071	0	0.234	0.258
ABL1	IFNAR2	0	0	0	0	0.086	0.068	0	0.121	0.186
ABL1	PDPK1	0	0	0	0.574	0.060	0.104	0	0.135	0.208
ABL1	ATF3	0	0	0	0	0.048	0.096	0	0.180	0.233
ABL1	CTSL	0	0	0	0	0.042	0	0	0.163	0.164
ABL1	HMGB1	0	0	0	0	0	0.071	0	0.154	0.181
ABL1	E2F1	0	0	0	0	0.067	0.057	0	0.412	0.437
ABL1	CTSB	0	0	0	0	0	0	0	0.198	0.198
ABL1	ANXA2	0	0	0	0	0.059	0	0	0.155	0.171
ABL1	ATG7	0	0	0	0	0.083	0.065	0	0.310	0.357
ABL1	PDGFA	0	0	0	0	0.042	0.050	0	0.273	0.280
ABL1	FYN	0	0	0.075	0.876	0.083	0.136	0.900	0.422	0.949
ABL1	HNRNPA2B1	0	0	0	0	0.068	0.071	0	0.186	0.234
ABL1	BMF	0	0	0	0	0.043	0	0	0.242	0.243
ABL1	FN1	0	0	0	0	0.078	0.900	0	0.634	0.963
ABL1	HTT	0	0	0	0	0.075	0.054	0	0.263	0.299
ABL1	OCLN	0	0	0	0	0.105	0.097	0	0.138	0.242
ABL1	RET	0	0	0	0.601	0.055	0.074	0	0.272	0.307
ABL1	SREBF1	0	0	0	0	0.062	0.060	0	0.141	0.177
ABL1	TJP1	0	0	0	0	0.073	0.045	0	0.197	0.228
ABL1	PXDNL	0	0	0	0	0.067	0	0	0.419	0.434
ABL1	ARG1	0	0	0	0	0.074	0	0	0.186	0.214
ABL1	EPHA2	0	0	0	0.619	0.125	0	0.900	0.487	0.951
ABL1	STAT4	0	0	0	0	0.063	0.096	0	0.186	0.251
ABL1	CASP8	0	0	0	0	0.064	0.067	0	0.443	0.471
ABL1	ARNT	0	0	0	0	0.049	0	0	0.168	0.175
ABL1	FCGR2B	0	0	0	0	0.074	0	0	0.193	0.220
ABL1	STIP1	0	0	0	0	0.050	0.100	0	0.168	0.227
ABL1	CCL20	0	0	0	0	0	0.084	0	0.284	0.316
ABL1	TFEB	0	0	0	0	0	0.050	0	0.218	0.225
ABL1	TGFBR2	0	0	0	0.557	0.045	0.070	0	0.144	0.173
ABL1	MAP3K5	0	0	0	0.550	0.083	0.058	0	0.162	0.212
ABL1	CD163	0	0	0	0	0.089	0.081	0	0.132	0.209
ABL1	H3C12	0	0	0	0	0.070	0.095	0	0.424	0.473
ABL1	FGF17	0	0	0	0	0.064	0	0	0.247	0.265
ABL1	DNMT1	0	0	0	0	0.118	0.066	0	0.366	0.432
ABL1	MSN	0	0	0	0	0.042	0.044	0	0.215	0.218
ABL1	CLDN7	0	0	0	0	0.086	0	0	0.167	0.206
ABL1	DPP4	0	0	0	0	0.056	0	0	0.314	0.325
ABL1	TLR9	0	0	0	0	0.048	0.100	0	0.175	0.232
ABL1	STAT1	0	0	0	0	0.103	0.096	0	0.658	0.699
ABL1	ZEB1	0	0	0	0	0.056	0.046	0	0.287	0.301
ABL1	MTOR	0	0	0	0	0.067	0.315	0	0.557	0.692
ABL1	GPX6	0	0	0	0	0.081	0.052	0	0.174	0.217
ABL1	GPX7	0	0	0	0	0.069	0.052	0	0.174	0.207
ABL1	SMC3	0	0	0	0	0.055	0.045	0	0.293	0.306
ABL1	CXCL9	0	0	0	0	0.089	0	0	0.204	0.243
ABL1	TLR1	0	0	0	0	0.048	0.100	0	0.100	0.161
ABL1	BECN1	0	0	0	0	0	0.051	0	0.872	0.873
ABL1	CD47	0	0	0	0	0	0	0	0.248	0.248
ABL1	AGT	0	0	0	0	0.076	0	0	0.213	0.242
ABL1	H3-4	0	0	0	0	0.070	0.095	0	0.419	0.468
ABL1	PARP1	0	0	0	0	0.047	0.292	0	0.713	0.789
ABL1	PRKN	0	0	0	0	0	0.561	0	0.316	0.687
ABL1	TGFB2	0	0	0	0	0	0.126	0	0.184	0.256
ABL1	MAPKAPK2	0	0	0	0	0.062	0.047	0	0.510	0.523
ABL1	TAB2	0	0	0	0	0.049	0.086	0	0.411	0.443
ABL1	PTGS2	0	0	0	0	0.108	0	0	0.288	0.337
ABL1	NCF2	0	0	0	0	0.055	0	0	0.145	0.157
ABL1	FASLG	0	0	0	0	0.060	0.067	0	0.326	0.358
ABL1	SGK1	0	0	0	0.572	0	0.091	0	0.124	0.169
ABL1	ATF6	0	0	0	0	0.091	0	0	0.176	0.220
ABL1	FCGR3A	0	0	0	0	0.074	0	0	0.324	0.347
ABL1	SDHC	0	0	0	0	0	0	0.113	0.214	0.273
ABL1	CCN2	0	0	0	0	0.107	0	0	0.272	0.322
ABL1	NES	0	0	0	0	0.070	0.084	0	0.211	0.269
ABL1	BGLAP	0	0	0	0	0	0	0	0.153	0.152
ABL1	LMNA	0	0	0	0	0.079	0.051	0	0.189	0.229
ABL1	IL6R	0	0	0	0	0.086	0	0	0.197	0.234
ABL1	BNIP3	0	0	0	0	0	0	0	0.187	0.187
ABL1	S100A4	0	0	0	0	0.067	0.095	0	0.182	0.249
ABL1	S100A8	0	0	0	0	0.087	0.095	0	0.305	0.375
ABL1	CTSS	0	0	0	0	0	0	0	0.197	0.197
ABL1	MCL1	0	0	0	0	0.086	0	0	0.741	0.753
ABL1	ATG5	0	0	0	0	0	0.071	0	0.301	0.322
ABL1	BAG3	0	0	0	0	0.056	0.071	0	0.191	0.229
ABL1	FCGR1A	0	0	0	0	0	0.102	0	0.353	0.394
ABL1	CASP7	0	0	0	0	0.067	0.067	0	0.280	0.318
ABL1	NGF	0	0	0	0	0.042	0	0	0.233	0.234
ABL1	NRAS	0	0	0	0	0.081	0.110	0	0.667	0.704
ABL1	NFKB2	0	0	0	0	0.093	0.095	0	0.199	0.285
ABL1	IRAK1	0	0	0	0.560	0.110	0	0	0.100	0.165
ABL1	BTRC	0	0	0	0	0.060	0.099	0	0.287	0.343
ABL1	CHUK	0	0	0	0.556	0.062	0	0	0.143	0.163
ABL1	CD40LG	0	0	0	0	0	0	0	0.242	0.241
ABL1	PRKACB	0	0	0	0.604	0.057	0.088	0	0.173	0.226
ABL1	PSMA7	0	0	0	0	0	0.521	0	0.625	0.812
ABL1	GADD45A	0	0	0	0	0.042	0	0	0.324	0.324
ABL1	DNTT	0	0	0	0	0	0	0	0.638	0.638
ABL1	XIAP	0	0	0	0	0	0.092	0	0.621	0.641
ABL1	JUN	0	0	0	0	0.049	0.532	0	0.554	0.784
ABL1	RUNX2	0	0	0	0	0	0	0.750	0.322	0.823
ABL1	HSP90AB1	0	0	0	0	0.091	0.224	0	0.909	0.930
ABL1	PTPN1	0	0	0	0	0.049	0.346	0	0.370	0.574
ABL1	IFIT1	0	0	0	0	0.111	0.100	0	0.070	0.191
ABL1	PTEN	0	0	0	0	0.048	0.092	0	0.627	0.650
ABL1	CD40	0	0	0	0	0.055	0.044	0	0.273	0.285
ABL1	MMP9	0	0	0	0	0.094	0	0	0.360	0.395
ABL1	SERPINA1	0	0	0	0	0.076	0	0	0.120	0.152
ABL1	NR4A1	0	0	0	0	0.048	0.045	0	0.144	0.153
ABL1	IRF2	0	0	0	0	0.055	0.094	0	0.090	0.153
ABL1	LCN2	0	0	0	0	0	0	0	0.155	0.154
ABL1	IL4R	0	0	0	0	0.080	0	0	0.119	0.155
ABL1	AFP	0	0	0	0	0	0	0	0.155	0.155
ABL1	CNTFR	0	0	0	0	0.061	0.139	0	0	0.156
ABL1	IFIH1	0	0	0	0	0.104	0	0	0.098	0.157
ABL1	ACE2	0	0	0	0	0	0	0	0.158	0.158
ABL1	CASP5	0	0	0	0	0.070	0.067	0	0.110	0.160
ABL1	GCG	0	0	0	0	0.057	0	0	0.146	0.161
ABL1	DUOX2	0	0	0	0	0.051	0.063	0	0.132	0.161
ABL1	NFATC1	0	0	0	0	0.044	0	0	0.160	0.162
ABL1	CRADD	0	0	0	0	0	0	0	0.163	0.163
ABL1	BNIP3L	0	0	0	0	0	0	0	0.163	0.163
ABL1	PIR	0	0	0	0	0.084	0.070	0	0.097	0.164
ABL1	CCL4	0	0	0	0	0	0	0	0.165	0.165
ABL1	KRT18	0	0	0	0	0.051	0.097	0	0.103	0.165
ABL1	MALT1	0	0	0	0	0.042	0.071	0	0.138	0.165
ABL1	ROCK1	0	0	0	0.549	0.073	0	0	0.138	0.166
ABL1	GSN	0	0	0	0	0	0	0	0.167	0.167
ABL1	CD63	0	0	0	0	0	0.050	0	0.159	0.167
ABL1	CXCL1	0	0	0	0	0.055	0	0	0.155	0.167
ABL1	NEFL	0	0	0	0	0.103	0.098	0	0.056	0.169
ABL1	MFN2	0	0	0	0	0.074	0.041	0	0.139	0.169
ABL1	TRAF1	0	0	0	0	0.055	0.090	0	0.113	0.171
ABL1	PLEKHF1	0	0	0	0	0.063	0.128	0	0.068	0.172
ABL1	CSF2RB	0	0	0	0	0	0	0	0.173	0.173
ABL1	LIFR	0	0	0	0	0.055	0	0	0.161	0.173
ABL1	ITPR3	0	0	0	0	0.072	0	0	0.145	0.173
ABL1	DDX58	0	0	0	0	0.102	0	0	0.117	0.173
ABL1	ILK	0	0	0	0.594	0.049	0.095	0	0.118	0.174
ABL1	ANXA1	0	0	0	0	0.059	0	0	0.158	0.174
ABL1	CASP4	0	0	0	0	0.070	0.067	0	0.126	0.175
ABL1	PERP	0	0	0	0	0.087	0.048	0	0.131	0.178
ABL1	MDK	0	0	0	0	0.049	0	0	0.172	0.179
ABL1	IL1R1	0	0	0	0	0.066	0.045	0	0.154	0.179
ABL1	DNM1L	0	0	0	0	0.067	0.041	0	0.157	0.181
ABL1	IRF5	0	0	0	0	0.067	0.094	0	0.111	0.183
ABL1	IGFBP3	0	0	0	0	0.067	0	0	0.162	0.184
ABL1	CCT4	0	0	0	0	0	0.067	0	0.163	0.186
ABL1	LIN28A	0	0	0	0	0.067	0.046	0	0.160	0.187
ABL1	SIRT3	0	0	0	0	0.044	0	0	0.185	0.188
ABL1	VDAC1	0	0	0	0	0.049	0.050	0	0.174	0.189
ABL1	ATG12	0	0	0	0	0	0	0	0.191	0.191
ABL1	IDO2	0	0	0	0	0.060	0	0	0.176	0.192
ABL1	ENO1	0	0	0	0	0.069	0.066	0	0.145	0.193
ABL1	MAP2K4	0	0	0	0.606	0	0.105	0	0.137	0.194
ABL1	PPARA	0	0	0	0	0	0.087	0	0.155	0.196
ABL1	IKBKB	0	0	0	0.559	0.062	0	0	0.178	0.196
ABL1	PSMB9	0	0	0	0	0.087	0	0	0.156	0.196
ABL1	DAPK1	0	0	0	0.550	0.055	0.068	0	0.160	0.197
ABL1	MAPK9	0	0	0	0.576	0	0.088	0	0.157	0.198
ABL1	IRF3	0	0	0	0	0	0.094	0	0.153	0.199
ABL1	RPS6KA3	0	0	0	0.565	0.067	0.070	0	0.152	0.200
ABL1	FGF1	0	0	0	0	0.069	0	0	0.180	0.203
ABL1	AKT2	0	0	0	0.579	0.042	0	0	0.202	0.203
ABL1	TXNIP	0	0	0	0	0.093	0.059	0	0.141	0.204
ABL1	GPX8	0	0	0	0	0.069	0.052	0	0.171	0.204
ABL1	RDX	0	0	0	0	0	0.044	0	0.202	0.204
ABL1	BDNF	0	0	0	0	0	0.044	0	0.202	0.205
ABL1	BCL2L10	0	0	0	0	0.055	0	0	0.194	0.205
ABL1	GABARAPL1	0	0	0	0	0.063	0.070	0	0.163	0.207
ABL1	TLR7	0	0	0	0	0.060	0.100	0	0.139	0.208
ABL1	PRNP	0	0	0	0	0.047	0.098	0	0.154	0.209
ABL1	IKBKG	0	0	0	0	0.049	0.072	0	0.176	0.209
ABL1	GPX2	0	0	0	0	0.069	0.052	0	0.179	0.212
ABL1	ITGA4	0	0	0	0	0.070	0.058	0	0.174	0.213
ABL1	IL2RA	0	0	0	0	0	0	0	0.213	0.213
ABL1	GNB1	0	0	0	0	0.107	0.097	0	0.103	0.214
ABL1	ISG15	0	0	0	0	0.059	0.092	0	0.155	0.215
ABL1	AREG	0	0	0	0	0.083	0	0	0.181	0.216
ABL1	TEK	0	0	0	0.599	0.055	0.074	0	0.177	0.216
ABL1	SOD2-2	0	0	0	0	0	0	0	0.216	0.216
ABL1	PPIA	0	0	0	0	0	0.117	0	0.149	0.216
ABL1	SOD2	0	0	0	0	0	0	0	0.216	0.216
ABL1	GSTP1	0	0	0	0	0.058	0	0	0.203	0.217
ABL1	HNRNPC	0	0	0	0	0.068	0.071	0	0.169	0.217
ABL1	BTK	0	0	0.083	0.797	0	0	0	0.183	0.218
ABL1	BAD	0	0	0	0	0.083	0.050	0	0.175	0.218
ABL1	IL17A	0	0	0	0	0.060	0	0	0.204	0.220
ABL1	GPX5	0	0	0	0	0.087	0.052	0	0.172	0.220
ABL1	PRKACG	0	0	0	0.624	0.057	0.088	0	0.166	0.220
ABL1	SIRPA	0	0	0	0	0.086	0.081	0	0.146	0.220
ABL1	CYLD	0	0	0	0	0.067	0.053	0	0.190	0.222
ABL1	TNFSF11	0	0	0	0	0	0	0	0.222	0.222
ABL1	ITCH	0	0	0	0	0.042	0.071	0	0.197	0.223
ABL1	YBX1	0	0	0	0	0.067	0.046	0	0.199	0.224
ABL1	B4E171_HUMAN	0	0	0	0	0.074	0.050	0	0.189	0.224
ABL1	ENG	0	0	0	0	0.072	0	0	0.199	0.224
ABL1	PGF	0	0	0	0	0	0	0	0.226	0.225
ABL1	ERVFRD-1	0	0	0	0	0.067	0.056	0	0.191	0.225
ABL1	RPS6KA1	0	0	0	0.565	0.067	0.070	0	0.178	0.225
ABL1	ERV3-1	0	0	0	0	0.067	0.056	0	0.191	0.225
ABL1	PDCD1LG2	0	0	0	0	0.087	0	0	0.187	0.225
ABL1	TP53AIP1	0	0	0	0	0	0	0	0.225	0.225
ABL1	MAP1LC3A	0	0	0	0	0.087	0.070	0	0.162	0.226
ABL1	ZEB2	0	0	0	0	0	0.046	0	0.222	0.226
ABL1	GPX3	0	0	0	0	0.081	0.052	0	0.183	0.227
ABL1	HSPA1B	0	0	0	0	0	0.094	0	0.184	0.229
ABL1	SPP1	0	0	0	0	0	0.052	0	0.222	0.231
ABL1	EDN1	0	0	0	0	0	0	0	0.234	0.234
ABL1	ERVW-1	0	0	0	0	0.070	0.056	0	0.198	0.234
ABL1	BCL10	0	0	0	0	0	0.045	0	0.234	0.237
ABL1	PINK1	0	0	0	0	0.049	0.046	0	0.227	0.237
ABL1	DDIT3	0	0	0	0	0.087	0.062	0	0.183	0.239
ABL1	FGF13	0	0	0	0	0.064	0	0	0.222	0.240
ABL1	SELL	0	0	0	0	0.060	0.045	0	0.222	0.241
ABL1	BMP2	0	0	0	0	0.042	0.126	0	0.167	0.242
ABL1	ITGB1	0	0	0	0	0.055	0.052	0	0.223	0.243
ABL1	IRF7	0	0	0	0	0.099	0.094	0	0.148	0.244
ABL1	MITF	0	0	0	0	0	0.050	0	0.237	0.244
ABL1	DFFA	0	0	0	0	0.056	0	0	0.233	0.245
ABL1	IL2RG	0	0	0	0	0	0	0	0.247	0.246
ABL1	PGK1	0	0	0	0	0.068	0	0	0.225	0.247
ABL1	BBC3	0	0	0	0	0	0	0	0.248	0.248
ABL1	CAPN1	0	0	0	0	0.081	0.058	0	0.201	0.249
ABL1	BAK1	0	0	0	0	0.103	0	0	0.196	0.249
ABL1	NOX1	0	0	0	0	0.060	0.063	0	0.216	0.249
ABL1	CDH5	0	0	0	0	0.044	0.067	0	0.227	0.250
ABL1	ITGAX	0	0	0	0	0.060	0.058	0	0.222	0.251
ABL1	ETS1	0	0	0	0	0.043	0.052	0	0.242	0.252
ABL1	NAIP	0	0	0	0	0	0.092	0	0.218	0.259
ABL1	FOXP3	0	0	0	0	0	0.045	0	0.259	0.262
ABL1	ANGPT1	0	0	0	0	0	0	0	0.262	0.262
ABL1	AKT1S1	0	0	0	0	0.067	0.096	0	0.196	0.262
ABL1	TGFA	0	0	0	0	0	0	0	0.262	0.262
ABL1	AKT3	0	0	0	0.580	0.042	0	0	0.263	0.263
ABL1	PTK2B	0	0	0	0.617	0.074	0.094	0	0.193	0.263
ABL1	VEGFC	0	0	0	0	0.101	0.070	0	0.189	0.263
ABL1	TYK2	0	0	0	0.568	0.104	0	0	0.213	0.264
ABL1	ELANE	0	0	0	0	0.051	0.096	0	0.212	0.265
ABL1	CCL3	0	0	0	0	0.086	0	0	0.228	0.265
ABL1	CASP1	0	0	0	0	0.083	0.067	0	0.210	0.265
ABL1	FGF16	0	0	0	0	0.069	0	0	0.247	0.268
ABL1	FGF9	0	0	0	0	0.069	0	0	0.246	0.268
ABL1	CYBB	0	0	0	0	0.060	0.063	0	0.237	0.269
ABL1	TNFRSF9	0	0	0	0	0	0	0	0.270	0.270
ABL1	TNFAIP3	0	0	0	0	0.089	0.066	0	0.211	0.270
ABL1	IFNB1	0	0	0	0	0.098	0	0	0.224	0.270
ABL1	RTL10	0	0	0	0	0	0	0	0.272	0.272
ABL1	CD36	0	0	0	0	0.087	0	0	0.238	0.274
ABL1	IDO1	0	0	0	0	0.084	0	0	0.244	0.277
ABL1	PRF1	0	0	0	0	0	0.084	0	0.245	0.278
ABL1	MX1	0	0	0	0	0.087	0.041	0	0.243	0.279
ABL1	ELAVL1	0	0	0	0	0.067	0	0	0.260	0.280
ABL1	CD1D	0	0	0	0	0	0	0	0.280	0.280
ABL1	TRAF3	0	0	0	0	0.073	0.090	0	0.216	0.281
ABL1	KLF4	0	0	0	0	0.055	0.071	0	0.247	0.281
ABL1	CD9	0	0	0	0	0.085	0.050	0	0.240	0.282
ABL1	TLR4	0	0	0	0	0.048	0.100	0	0.236	0.288
ABL1	DIABLO-2	0	0	0	0	0	0	0	0.289	0.288
ABL1	CD24	0	0	0	0	0	0	0	0.290	0.290
ABL1	GPT	0	0	0	0	0	0	0	0.293	0.293
ABL1	TRAF6	0	0	0	0	0.090	0.090	0	0.216	0.294
ABL1	CTRL	0	0	0	0	0	0.096	0	0.253	0.296
ABL1	LDHA	0	0	0	0	0.075	0.069	0	0.248	0.296
ABL1	KEAP1	0	0	0	0	0.075	0	0	0.272	0.298
ABL1	DIABLO	0	0	0	0	0.054	0	0	0.289	0.298
ABL1	PLAU	0	0	0	0	0.103	0.096	0	0.204	0.299
ABL1	MAP1LC3B	0	0	0	0	0.089	0.070	0	0.240	0.300
ABL1	SOCS2	0	0	0	0	0.061	0.091	0	0.249	0.303
ABL1	JAK3	0	0	0	0.572	0.063	0	0	0.286	0.303
ABL1	POTEF	0	0	0	0	0.073	0.070	0	0.259	0.305
ABL1	CCK	0	0	0	0	0.087	0	0	0.270	0.305
ABL1	IRF4	0	0	0	0	0.057	0.094	0	0.259	0.311
ABL1	IGF2	0	0	0	0	0.047	0	0	0.312	0.316
ABL1	NFE2L2	0	0	0	0	0.104	0.070	0	0.247	0.317
ABL1	ALK	0	0	0	0.592	0	0	0	0.318	0.317
ABL1	TXN	0	0	0	0	0	0.108	0	0.266	0.317
ABL1	SDC1	0	0	0	0	0.067	0	0	0.301	0.320
ABL1	PECAM1	0	0	0	0	0.083	0.081	0	0.260	0.321
ABL1	HDAC2	0	0	0	0	0	0.068	0	0.302	0.322
ABL1	PROM1	0	0	0	0	0	0	0	0.324	0.323
ABL1	CFL1	0	0	0	0	0.054	0.071	0	0.294	0.326
ABL1	BRAF	0	0	0	0.587	0.049	0	0	0.321	0.326
ABL1	DICER1	0	0	0	0	0.076	0.045	0	0.303	0.331
ABL1	IL10	0	0	0	0	0	0.052	0	0.325	0.333
ABL1	CALML4	0	0	0	0	0	0.099	0	0.293	0.336
ABL1	CALML5	0	0	0	0	0	0.099	0	0.293	0.336
ABL1	FCGR3B	0	0	0	0	0.074	0	0	0.314	0.337
ABL1	PRKCZ	0	0	0	0.566	0	0.292	0	0.104	0.339
ABL1	FAS	0	0	0	0	0.087	0.058	0	0.294	0.339
ABL1	ANXA8	0	0	0	0	0.090	0	0	0.305	0.340
ABL1	PIK3CB	0	0	0	0	0	0.069	0	0.323	0.342
ABL1	PIK3CG	0	0	0	0	0	0.069	0	0.332	0.352
ABL1	ITGB3	0	0	0	0	0.074	0.052	0	0.326	0.357
ABL1	FOXO4	0	0	0	0	0.062	0.094	0	0.310	0.363
ABL1	GATA3	0	0	0	0	0.086	0.093	0	0.294	0.363
ABL1	PRKCA	0	0	0	0.571	0	0.050	0	0.360	0.366
ABL1	CCNA2	0	0	0	0	0.051	0.046	0	0.357	0.367
ABL1	CTLA4	0	0	0	0	0	0	0	0.368	0.368
ABL1	CCL5	0	0	0	0	0	0	0	0.372	0.372
ABL1	FGFR1	0	0	0	0.635	0.099	0.074	0	0.309	0.373
ABL1	MBP	0	0	0	0	0	0.294	0	0.149	0.374
ABL1	COMMD3-BMI1	0	0	0	0	0	0	0	0.376	0.376
ABL1	CISH	0	0	0	0	0.095	0.091	0	0.303	0.377
ABL1	B2M	0	0	0	0	0.101	0	0	0.337	0.378
ABL1	MYD88	0	0	0	0	0.099	0.095	0	0.300	0.379
ABL1	BMI1	0	0	0	0	0.049	0	0	0.376	0.381
ABL1	EIF4E	0	0	0	0	0	0.067	0	0.366	0.383
ABL1	H2AX	0	0	0	0	0.074	0.050	0	0.358	0.385
ABL1	IGF1	0	0	0	0	0.044	0.063	0	0.370	0.386
ABL1	UBC	0	0	0	0	0.059	0.329	0	0.112	0.391
ABL1	JAK2	0	0	0	0.579	0.087	0	0	0.368	0.398
ABL1	TFRC	0	0	0	0	0.075	0.046	0	0.372	0.398
ABL1	PIK3CD	0	0	0	0	0	0.069	0	0.385	0.403
ABL1	CD44	0	0	0	0	0	0	0	0.404	0.404
ABL1	ITGB2	0	0	0	0	0.055	0.300	0	0.173	0.405
ABL1	AKT1	0	0	0	0.577	0.102	0	0	0.369	0.409
ABL1	SLCO6A1	0	0	0	0	0.067	0	0	0.395	0.411
ABL1	HDAC1	0	0	0	0	0.042	0.068	0	0.398	0.415
ABL1	CXCR4	0	0	0	0	0.042	0	0	0.417	0.417
ABL1	ITGAM	0	0	0	0	0.060	0.058	0	0.397	0.420
ABL1	HDAC6	0	0	0	0	0.075	0.068	0	0.381	0.420
ABL1	PRKCB	0	0	0	0.573	0	0.050	0	0.417	0.422
ABL1	NCAM1	0	0	0	0	0.042	0.081	0	0.396	0.422
ABL1	MAP2K6	0	0	0	0.617	0	0	0.400	0.089	0.430
ABL1	CD274	0	0	0	0	0.063	0	0	0.419	0.432
ABL1	RELA	0	0	0	0	0.115	0.098	0	0.349	0.435
ABL1	RAG2	0	0	0	0	0.083	0	0	0.411	0.437
ABL1	PTPN6	0	0	0	0.554	0.055	0.333	0	0.178	0.437
ABL1	FOXO1	0	0	0	0	0.048	0.094	0	0.404	0.441
ABL1	BIRC2	0	0	0	0	0	0.092	0	0.410	0.442
ABL1	BAG1	0	0	0	0	0.043	0.292	0	0.245	0.443
ABL1	INS	0	0	0	0	0.088	0.071	0	0.396	0.444
ABL1	THPO	0	0	0	0	0	0.048	0	0.445	0.449
ABL1	LCK	0	0	0.060	0.882	0.060	0	0	0.427	0.449
ABL1	CDK1	0	0	0	0.659	0.067	0.334	0	0.192	0.454
ABL1	P3H3	0	0	0	0	0.049	0	0	0.455	0.459
ABL1	CXCL12	0	0	0	0	0.113	0	0	0.419	0.462
ABL1	BCL6	0	0	0	0	0.086	0.071	0	0.419	0.463
ABL1	LYN	0	0	0.068	0.877	0.060	0	0	0.441	0.467
ABL1	TMPRSS2	0	0	0	0	0.051	0.096	0	0.428	0.467
ABL1	H3-2	0	0	0	0	0.070	0.095	0	0.419	0.468
ABL1	MAPK8	0	0	0	0.581	0.044	0.088	0	0.445	0.473
ABL1	MAP3K1	0	0	0	0.550	0	0.070	0	0.459	0.476
ABL1	RHOA	0	0	0	0	0.079	0.110	0	0.411	0.476
ABL1	CREB1	0	0	0	0	0	0.292	0	0.293	0.478
ABL1	TNF	0	0	0	0	0	0.057	0	0.471	0.479
ABL1	JAK1	0	0	0	0.574	0.064	0.292	0	0.280	0.482
ABL1	HSPA8	0	0	0	0	0	0.331	0	0.258	0.482
ABL1	CHEK1	0	0	0	0	0	0.067	0	0.480	0.494
ABL1	TGFBR1	0	0	0	0.577	0.073	0	0	0.477	0.494
ABL1	IRS2	0	0	0	0	0.047	0.098	0	0.459	0.494
ABL1	SQSTM1	0	0	0	0	0	0.334	0	0.274	0.496
ABL1	HIF1A	0	0	0	0	0	0.071	0	0.484	0.500
ABL1	CD8A	0	0	0	0	0	0.045	0	0.507	0.509
ABL1	MPL	0	0	0	0	0	0.045	0	0.507	0.509
ABL1	AR	0	0	0	0	0.042	0.178	0	0.428	0.511
ABL1	GAPDH	0	0	0	0	0	0	0	0.521	0.521
ABL1	IGF1R	0	0	0	0.604	0.049	0	0	0.522	0.525
ABL1	IL6	0	0	0	0	0.085	0	0	0.506	0.529
ABL1	RAF1	0	0	0	0.590	0.044	0	0	0.531	0.532
ABL1	BCL2L11	0	0	0	0	0	0	0	0.542	0.542
ABL1	ESR1	0	0	0	0	0	0.071	0	0.528	0.543
ABL1	TNFSF13B	0	0	0	0	0.090	0.071	0	0.504	0.544
ABL1	CCNL2	0	0	0	0	0.056	0	0	0.544	0.551
[truncated: 265,933+ more rows]
