# Supplementary material for: Network Topology and Interactomic Analysis Reveal the Regulatory Framework of the Humanin Protein Family (MTRNR2Lx Class)
Source: Biomolecules. 2026 Jul 3;16(7):981. doi: 10.3390/biom16070981 (PMC13406609; doi:10.3390/biom16070981)
Supplement: Supplementary file 1 [file biomolecules-16-00981-s001.zip › Supplementary Dataset S1.xlsx]

## Sheet: Supplementary Dataset S1
Supplementary Dataset S1. Experimentally validated low‑throughput (LT) interactors for Humanin/Humanin‑like (MTRNR2Lx) proteins and associated modules.
node 1	node 2	in vivo/in vitro	Experimental evidence	Confidence score	Curated By	Reference	STRING score
MTRNR2L1	TSFM	in vivo	Two-hybrid	LT	BioGRID	Maskimov 2006	> 0.700
MTRNR2L1	EEF1A1	in vivo	Two-hybrid	LT	BioGRID	Maskimov 2006	> 0.700
MTRNR2L1	MPHOSPH8	in vivo	Two-hybrid	LT	BioGRID	Maskimov 2006	> 0.700
MTRNR2L1	PRDX1	in vivo	Two-hybrid	LT	BioGRID	Maskimov 2006	> 0.700
MTRNR2L1	PPA1	in vivo	Two-hybrid	LT	BioGRID	Maskimov 2006	> 0.700
MTRNR2L1	HSP90AA1	in vivo	Two-hybrid	LT	BioGRID	Maskimov 2006	> 0.700
MTRNR2L1	PSMA5	in vivo	Two-hybrid	LT	BioGRID	Maskimov 2006	> 0.700
MTRNR2L1	TRIM11	in vivo	TwoHyb/Aff.Capt.Western	LT	BioGRID	Niikura 2003	> 0.700
MTRNR2L1	TRIM2	in vivo	Affinity Capture-Western	LT	BioGRID	Niikura 2003	> 0.700
MTRNR2L8	TRIM25	in vivo	Aff,Capt.RNA/RT-PCR/Northern		BioGRID	Choudhury NR 2017	> 0.700
MTRNR2L10	SMC3	in vivo	Cross-Linking-MS and XL-MS		BioGRID	Gonzales-Lozano 2025	> 0.700
MTRNR2L1	MTRNRL8	in vivo	Cross-Linking-MS and XL-MS	0.8	IntAct	Aw JG 2016	> 0.700
EEF1A1	USP40	in vivo	Two-hybrid	LT	BioGRID	Takahashi S 2022	> 0.700
HSP90AA1	APP	in vivo	Aff.Capt.MS/Aff.Capt.West.	LT	BioGRID	Cottrell BA 2005/Kumar P 2007	> 0.700
HSP90AA1	IGFBP3	in vivo	Aff.Capt.MS/Aff.Capt.West.		BioGRID	Pan Z 2022	> 0.700
TSFM	TRIM25	in vivo	Aff,Capt.RNA/RT-PCR/Northern		BioGRID	Choudhury NR 2017	> 0.700
MPHOSPH8	MPHOSPH8	in vitro	Co-crystal	LT	BioGRID	Chang Y 2011	> 0.700
PRDX1	BAX	in vitro	Co-fract/Co-complex/MS		BioGRID	Wan C 2015	> 0.700
PRDX1	PRDX1	in vitro	Complex/CrossLink/XL-MS	LT	BioGRID	Mohammad A 2020/Bartolec TK 2023	> 0.700
PRDX1	TRIM25	in vivo	Aff.Capt.MS/Aff.Capt.West.		BioGRID	Choudhury 2017	> 0.700
PRDX1	USP40	in vivo	Aff.Capt.MS		BioGRID	Miao J 2024	> 0.700
PSMA5	APP	in vitro	Reconst.Complex		BioGRID	Olah J 2011	> 0.700
PSMA5	PSMA5	in vivo	Aff.Capt.West./Aff.Capt.MS	LT	BioGRID	Duan J 2021/Wang X 2017	> 0.700
PSMA5	SMC3	in vivo	Aff.Capt.MS		BioGRID	Duan J 2021	> 0.700
PSMA5	TRIM25	in vivo	Aff,Capt.RNA/RT-PCR/Northern		BioGRID	Choudhury NR 2017	> 0.700
PPA1	EEFA1	in vitro	Co-fract./complx		BioGRID	Havugimana PC 2022	> 0.700
TRIM11	TRIM11	in vitro	Co-crystal Struct	LT	BioGRID	Zhubi R 2025	> 0.700
TRIM2	BCL2L11	direct	Reconst.Complex	LT	BioGRID	Thompson S 2011	> 0.700
TRIM2	TRIM25	in vitro	Prox.Lab.MS		BioGRID	Perez-Borrajero C 2026	> 0.700
TRIM25	APP	in vivo	Aff,Capt.RNA/RT-PCR/Northern		BioGRID	Choudhury NR 2017	> 0.700
TRIM25	BAX	in vivo	Aff,Capt.RNA/RT-PCR/Northern		BioGRID	Choudhury NR 2017	> 0.700
TRIM25	EEF1A1	in vivo	Co-fract./MS	LT	BioGRID	Wan C 2015	> 0.700
TRIM25	HSP90AA1	in vivo	Aff.Capt.RNA		BioGRID	Choudhury 2017	> 0.700
TRIM25	IGFBP3	in vivo	Aff.Capt.MS/Aff.Cap.tWest	LT	BioGRID	Li B 2021/Yang F 2023	> 0.700
TRIM25	IL6ST	in vivo	Aff,Capt.RNA/RT-PCR/Northern		BioGRID	Choudhury NR 2017	> 0.700
TRIM25	NPRL3	in vivo	Aff,Capt.RNA/RT-PCR/Northern		BioGRID	Choudhury NR 2017	> 0.700
TRIM25	RBM38	in vivo	Aff.Capt.MS/Aff.Cap.tWest	LT	BioGRID	Tong J 2019/Choudhury NR 2017	> 0.700
TRIM25	TRIM25	in vivo/in vitro	Two-hybrid/Aff.Capt.West./Co-Crystal.	LT	BioGRID	Gack MU 2009/Zou W 2007/Marblestone JG 2012	> 0.700
TRIM25	TSFM	in vivo	Aff,Capt.RNA/RT-PCR/Northern	LT	BioGRID	Choudhury NR 2017	> 0.700
MTRNR2L8	MTRNR2L12	in vitro	Protein Complex Cryo-EM/NMR	direct	PubMed	Wang M 2022/Alsanousi N 2016	> 0.700
MTRNR2L8	FPR2	in vitro	Fluoresc.Lig.Binding/West.Blot	physical assoc.	PubMed	Ying G 2004/Harada M. 2004	> 0.700
MTRNR2L8	FPR1	in vitro	Fluoresc.Lig.Binding/West.Blot	physical assoc.	PubMed	Ying G 2004/Harada M. 2004	> 0.700
MTRNR2L12	FPR1	in vitro	Fluoresc.Lig.Binding/West.Blot	physical assoc.	PubMed	Ying G 2004/Harada M. 2004	> 0.700
MTRNR2L12	FPR2	in vitro	Fluoresc.Lig.Binding/West.Blot	physical assoc.	PubMed	Ying G 2004/Harada M. 2004	> 0.700
MTRNR2L12	GNB1	in vitro	Fluoresc.Lig.Binding/West.Blot	physical assoc.	PubMed	Ying G 2004/Harada M. 2004	> 0.700
MTRNR2L12	GNAI2	in vitro	Fluoresc.Lig.Binding/West.Blot	physical assoc.	PubMed	Ying G 2004/Harada M. 2004	> 0.700
BCL2L11	BAK1	in vivo/in vitro	GeneSilenc./Co-crystal struct.	very high/direct	IntAct/PDB	Zang H 2011/Brouwer JM 2017	> 0.700
BCL2L11	BAX	in vivo	Aff.Capt.West./MS	very high	IntAct	Ewings KE 2007	> 0.700
BAK1	BH3	in vitro	Co-crystal Struct/NMR	direct	PDB	Singh G 2022/Moldoveanu T 2013	> 0.700
FPR2	APP	in vivo	Two hybrid	physical assoc.	IntAct	Haenig C 2020	> 0.700
BAK1	BAX	in vitro	Co-immunoprecip.	physical assoc.	MINT	Postigo A 2006	> 0.700
BAK1	BCL1L11	in vitro	Fluoresc.polar.	physical assoc.	MINT	Chiara Maiuri M 2007	> 0.700
IGFBP3	BAX	in vitro	Electr.Microsc.	physical assoc.	PubMed	Morris DL 2025	> 0.700
CYCS	BCL2L11	in vitro	Aff.Capt.	physical assoc.	IntAct	Chen TC 2014	0.899
CTNFR	IL6ST/IL27RA	in vitro	Electr.Microsc.	physical assoc.	IntAct	Skiniotis G 2008	0.986
CYCS	BAX	In vivo	West./immunoblot	physical assoc.	Reactome	Song Z 2003	0.993
