# Supplementary material for: Network Topology and Interactomic Analysis Reveal the Regulatory Framework of the Humanin Protein Family (MTRNR2Lx Class)
Source: Biomolecules. 2026 Jul 3;16(7):981. doi: 10.3390/biom16070981 (PMC13406609; doi:10.3390/biom16070981)
Supplement: Supplementary file 1 [file biomolecules-16-00981-s001.zip › Supplementary Dataset S2.xlsx]

## Sheet: Supplementary Dataset S2
Supplementary Dataset S2. Node degree statistics for the 1041‑node interactome (confidence score 0.15, all channels open) and the 1033‑node interactome (confidence score 0.70, text‑mining disabled)
#node	node_degree			#node	node_degree				#node	node_degree
FPR2	10			GAPDH	1009	INTERACTOME-1041			UBA52	288	INTERACTOME-1033
MTRNR2L8	10			ACTB	988	conf. score 0.150			RPS27A	282	conf. Score 0.700
APP	9	INTERACTOME-42		AKT1	986	7 channels			RPS3	262	6 channels
HSP90AA1	9			TNF	984	500+500			RPS18	261	no text mining
CYCS	8			TP53	978	267,931 edges			RPS11	260	27,059 edges
PXDNL	8			STAT3	976				RPS15	259
BCL2L11	7	of functional seeds		NFKB1	968	avg. Node deg 514			RPL5	252
EEF1A1	7			CASP3	966	avg.loc.clust.coef. 0.731			RPL11	251	avg.node deg 52.4
MTRNR2L10	7			JUN	965				RPS2	250	avg.loc.clust.coef. 0.761
MTRNR2L12	7			MYC	965				RPS9	250
MTRNR2L6	7			BCL2	964				RPS16	249
MTRNR2L1	6			EGFR	962				RPS23	249
MTRNR2L11	6			IL6	962				RPL23	248
BAX	5	This is the initial set		PXDN	957				RPL23A	246
GNG2	5			IL1B	956				RPL35	246
BAK1	4	no pruning		PXDNL	954				RPL4	238
BH3	4			MAPK3	946				RPS20	238
CNTFR	4			ALB	945				RPL8	235
FPR1	4			CTNNB1	942				FAU	233
FPR3	4			IFNG	938				RPLP0	232
MTRNR2L4	4			HIF1A	937				RPS3A	232
MTRNR2L7	4			CD4	936				RPS8	232
IL27RA	3			SRC	931				RPS5	227
PPA1	3			INS	928				RPL9	226
TRIM11	3			BCL2L1	926				RPS24	225
CDH2	2			ANXA5	923				RPS6	225
IL6ST	2			STAT1	921				RPS7	225
MTRNR2L3	2			TLR4	919				RPS19	224
PSMA5	2			MTOR	918				RPS28	224
TSFM	2			IL10	917				RPS13	222
IGFBP3	1			CD8A	916				RPS21	222
SMC3	1			TGFB1	916				RPS29	222
TRIM2	1			EGF	913				RPL18	221
TRIM25	1			PTEN	913				RPS14	221
MPHOSPH8	0			NFKBIA	911				RPS25	221
NPRL3	0			JAK2	908				RPL19	219
RBM38	0			MMP9	905				RPS17	219
RDX	0			CCL2	902				RPL18A	218
SLF1	0			CASP8	899				RPL31	217
USP40	0			IL1A	897				RPS26	217
VIRMA	0			CXCL8	896				RPL13A	216
VSTM2L	0			IL2	894				RPL15	215
				FOS	892				RPL3	215
				HSP90AA1	891				RPL30	215
				FN1	887				RPL17	214
				HSP90AB1	886				RPL35A	214
				PPARG	886				RPSA	214
				CCND1	883				RPL13	213
				IL4	882				RPL24	212
				ESR1	877				RPL21	211
				MYD88	872				RPL34	211
				FASLG	871				RPL36	208
				CD44	868				RPL38	208
				PTGS2	867				MED1	207
				ERBB2	865				RPL26	207
				KRAS	865				RPL37A	206
				HSPA4	864				RPL29	204
				CREB1	863				RPL6	202
				CYCS	863				RACK1	198
				TNFRSF1A	862				RPL28	198
				PTPRC	861				RPS4X	198
				CASP1	856				RPL7	196
				RELA	855				RPL10A	194
				CDH1	850				RPL17-C18orf32	194
				ICAM1	850				RPL26L1	190
				IGF1	850				GNB1	189
				GSK3B	848				RPL10	188
				CDKN2A	843				MRPS5	185
				TLR2	843				MRPS12	184
				CXCR4	842				RPL27	184
				H3-3B	841				CD74	182
				RHOA	840				RPS10	180
				H3C12	836				RPS27	180
				CASP9	835				FLT3LG	179
				MCL1	835				MRPS10	179
				H3C13	831				RPL12	179
				CSF2	830				RPL14	179
				JAK1	827				RPL3L	176
				H3-4	824				RPS15A	176
				IKBKB	823				IMP3	175
				H3-2	822				RPL7A	175
				H3-5	821				MRTO4	174
				IFNB1	821				MRPS7	173
				MAPK14	817				MRNIP	172
				FGF2	816				RPL10L	172
				MAPK1	815				RPS12	172
				VCAM1	815				RPL27A	170
				IL18	813				RPLP1	170
				ITGAM	813				FANCE	169
				MAPK8	810				GNG2	168
				CXCL12	809				CCDC105	167
				STAT5A	809				MRPS11	167
				IL17A	808				RSAD1	167
				TRAF6	808				CUL7	166
				SOCS3	805				MRPL3	165
				IFNA1	804				MRPL22	164
				CDC42	802				RPLP2	164
				CD274	801				MRPL13	162
				SIRT1	800				MRPL4	161
				CCL5	799				RPL22	161
				APP	798				RPL7L1	161
				MMP2	798				EEF2	160
				STAT5B	796				MRPS14	160
				PECAM1	794				MRPS15	160
				APOE	792				RPL36AL	160
				CEBPB	791				RPL36A	159
				B2M	790				MRPL2	157
				CDKN1A	790				MRPL24	157
				FOXO1	789				RPS10-NUDT3	157
				HMGB1	789				CXorf66	155
				NOTCH1	789				H3BNC9_HUMAN	154
				REL	789				MRPL1	154
				IGF1R	788				RPS4Y1	154
				CD34	787				RPL37	153
				SCARB1	787				RPS4Y2	151
				SMAD3	787				RPL39	150
				PARP1	784				NPSR1	149
				ATM	783				SEC61A1	148
				MAP2K1	783				RPL32	145
				HSPA5	781				RPS27L	142
				ABL1	780				WDR31	141
				CTSS	779				EIF5B	140
				FOXP3	778				RPL22L1	130
				BRAF	777				MRPL17	129
				POTEF	777				EIF5A	128
				CDK4	776				IFI35	128
				BCL2L11	775				MRPL36	128
				FOXO3	775				RPL36A-HNRNPH2	128
				CD36	774				MRPS16	127
				CSF1	774				ARL6IP1	126
				CXCL10	774				MRPS2	126
				TLR3	774				HMGN1	125
				XIAP	773				HMGN2	125
				CD40	769				MRPS6	125
				KIT	769				MRPL19	124
				KDR	768				MRPL32	124
				THBS1	768				MRPS9	124
				HMOX1	764				POLR2C	123
				MDM2	764				MRPL21	122
				SMAD2	763				MRPL27	122
				NFE2L2	761				RPL39L	122
				CD68	758				TUFM	122
				SCARB2	756				EIF1AX	121
				AGT	755				H3BN98_HUMAN	121
				CSF3	755				MRPL11	121
				CTSB	755				MRPL33	121
				CXCL1	755				EIF2S1	120
				CHUK	754				MRPL16	120
				LEP	751				PPP1R26	120
				EGR1	750				HMGN4	119
				CYBB	746				TEX48	119
				EIF2AK3	745				EFTUD2	118
				TFRC	744				MRPL9	118
				IL13	743				SRP54	118
				LOX	742				MRPL20	117
				TNFSF11	742				NSA2	117
				HPRT1	736				SMKR1	117
				CDK2	735				H3C10	116
				RPS6KB1	735				PDCD11	116
				BDNF	733				EIF5A2	115
				CALM3	733				H3C1	115
				NLRP3	731				H3C4	115
				TGFBR2	731				H3C7	115
				BECN1	730				MRPL12	115
				CALR	730				RSRC1	115
				SOCS1	730				DOCK4	114
				STAT6	730				H3C11	114
				SYK	729				H3C2	114
				FGF7	728				H3C3	114
				PTPN11	728				H3C6	114
				TNFSF10	727				H3C8	114
				MET	724				EIF5AL1	113
				SPP1	724				GFM1	111
				CD86	722				AKNAD1	110
				CCK	721				SERBP1	110
				IRF1	719				ABCE1	109
				LCK	718				EEF1B2	109
				CTLA4	716				PA2G4	109
				RELB	716				HSPBP1	108
				SLC2A1	715				EFL1	107
				HDAC1	714				H3C14	107
				HRAS	714				H3C15	107
				PDGFRB	714				MTIF2	107
				XBP1	714				SIL1	106
				TLR9	713				GNAI1	105
				IRF3	712				EEF1A1	104
				CDK1	709				EIF1AY	103
				HGF	709				EIF3I	101
				SOD2	709				TPT1	101
				FAS	708				UBC	101
				NR3C1	708				ATP5F1C	100
				SOX2	708				POLR1C	99
				IL15	706				EEF1G	98
				NGF	706				SEC61A2	96
				CD80	705				GNAS	95
				EZH2	705				SEC61B	95
				LGALS3	705				ETF1	94
				SERPINE1	705				UBB	94
				EP300	704				CDH1	93
				CCL3	702				XBP1	92
				CSF1R	702				SRP19	91
				LYN	701				SRP68	91
				PRKACB	701				H3-3A	90
				GATA3	700				MRRF	90
				EPAS1	699				POLR2B	90
				FGF10	699				ATP5F1A	89
				GRB2	699				EIF2S3	89
				KLF4	698				GCN1	89
				CAV1	697				RSL24D1	89
				NTRK1	697				SRP9	88
				PRKACA	696				EDF1	87
				ATG5	694				SEC61G	87
				CALML3	693				SRP14	87
				CFLAR	693				BTF3	86
				DNMT1	693				GSPT1	86
				TLR7	693				LYAR	85
				IRAK1	692				COX7C	83
				ITGB1	692				EEFSEC	83
				CALML5	690				CCDC124	81
				CALML4	689				HABP4	81
				CD19	688				HBS1L	81
				FADD	687				PELO	81
				TXN	687				COX5A	80
				ARG1	686				NACA	80
				FGF9	686				COX4I1	79
				GFAP	686				SNU13	79
				PLAU	685				UQCRB	79
				TIMP1	684				COX5B	78
				AR	683				SECISBP2	78
				FGF20	683				UQCRQ	78
				IL6R	683				CYC1	77
				PPARA	683				EIF2S2	77
				GZMB	681				UQCRFS1	77
				IL3	681				UQCR10	76
				TGFB2	681				UQCRC2	75
				IRS1	680				UQCRH	75
				MMP3	680				EEF1D	73
				SMAD4	680				GNAI2	73
				AXL	679				H4-16	72
				FYN	679				H4C1	72
				ATG7	678				H4C11	72
				CCN2	678				H4C12	72
				DICER1	678				H4C13	72
				FGF16	678				H4C14	72
				BTK	677				H4C15	72
				FGF22	677				H4C2	72
				CALML6	676				H4C3	72
				FGF18	676				H4C4	72
				IL1R1	676				H4C5	72
				FGF4	675				H4C8	72
				FGF5	675				H4C9	72
				NRAS	675				NDUFA12	72
				PRKACG	674				UQCRC1	72
				SNAI1	674				MT-CO1	71
				TGFBR1	674				MT-CO3	71
				CEBPA	671				NDUFB9	71
				FGF17	671				UQCR11	71
				CD40LG	670				GNAI3	70
				CCR2	669				NDUFS3	69
				FGF3	668				EIF3F	68
				CDH2	667				IGHV3-16	68
				MUC1	667				MRPL58	68
				EIF2AK2	666				NDUFA5	68
				FGF6	666				NDUFB8	68
				DUSP1	664				NDUFV2	68
				SELE	663				NHP2	68
				ATF3	662				TP53	68
				FGF8	661				COX6B1	67
				CDKN1B	660				MT-CO2	67
				FLT1	660				NDUFS6	67
				MAPK11	660				NDUFS8	67
				SOD2-2	660				COX6C	66
				CDK6	659				EIF3M	66
				MPO	658				NDUFA13	66
				NCAM1	658				NDUFA6	66
				PDGFRA	658				NDUFB5	66
				APAF1	657				NDUFS2	66
				IDO1	657				COX6A2	65
				ITGAX	657				PSMA5	65
				CCR5	656				PSMD1	65
				PPARGC1A	656				PSMD14	65
				EDN1	654				ATP5PO	64
				IL5	652				NDUFB6	64
				MMP1	649				NDUFS4	64
				TJP1	649				NDUFV1	64
				BRCA1	648				COX7B	63
				PTK2	648				EIF3H	63
				SOD1	648				ENSP00000498801	63
				CCL20	647				ENSP00000499200	63
				CD28	647				HDDC3	63
				ERVW-1	647				NDUFA2	63
				ITGB2	647				NDUFA8	63
				EPO	646				NDUFA9	63
				FCGR3A	646				NDUFB10	63
				CD163	644				NDUFB11	63
				IL7	644				PSMA7	63
				CCL4	643				PSMC5	63
				CRP	643				QARS1	63
				GPT	643				SPDYE11	63
				HSPA8	641				SPDYE14	63
				PRKCA	640				SPDYE8P	63
				DDX58	639				SPDYE9P	63
				FCGR3B	639				MT-CYB	62
				NFKB2	639				NDUFS1	62
				TBK1	639				NDUFS5	62
				LAMP1	638				PSMD2	62
				MAP1LC3B	638				COX7A1	61
				LMNA	637				EIF3K	61
				RUNX2	637				PDF	61
				CASP7	636				UQCRHL	61
				PIK3CA	636				NACA2	60
				VWF	636				NDUFA10	60
				AIF1	635				PSMA3	60
				DNTT	634				PSMD12	60
				RIPK1	633				NDUFB3	59
				TERT	633				NDUFB4	59
				E2F1	632				PSMD11	59
				SQSTM1	632				EIF1	58
				CCNA2	631				MT-ND4L	58
				GPX3	631				PSMA1	58
				HDAC2	631				PSMA2	58
				NOS2	631				PSMA6	58
				OCLN	631				APP	57
				BIRC3	630				DAPL1	57
				JAG1	630				EIF3D	57
				TNFRSF10B	630				EIF3E	57
				HSP90B1	629				H2AC8	57
				PRF1	628				NDUFA1	57
				TYK2	628				NDUFA4	57
				CCNB1	627				NDUFC2	57
				COL1A1	627				PSMD4	57
				ADIPOQ	625				NDUFA3	56
				TGFA	625				PSMC2	56
				HSPB1	624				NDUFB1	55
				JAK3	624				NDUFV3	55
				MAPK13	624				EIF3L	54
				SLCO6A1	624				IFRD2	54
				IRF7	623				NDUFC1	54
				MX1	623				PSMA4	54
				THY1	623				PSMB1	54
				BCL6	622				PSMB3	54
				FLT3	622				PSMC1	54
				ANXA1	621				PSMD6	54
				CXCR2	620				PSMG1	54
				ABCB1	619				TSFM	54
				FGF13	618				GNB4	53
				KEAP1	616				H2BC11	53
				S100A4	616				IFRD1	53
				CTRL	615				NDUFB2	53
				GPX2	615				PMPCB	53
				CISH	614				PSMB2	53
				CXCL9	614				PSMB4	53
				HSPB3	614				PSMB7	53
				SELL	613				PSMC3	53
				CTSD	612				PSMC4	53
				CCR7	610				PSMD8	53
				IL33	610				CCT4	52
				POU5F1	610				GAGE12F	52
				AKT2	608				GAGE12G	52
				KITLG	608				GAGE13	52
				CRYGC	607				GAGE2A	52
				HSPA1B	607				PSMB5	52
				ZEB1	607				PSMC6	52
				ADAM17	606				ADRM1	51
				PROM1	604				CYCS	51
				PGR	603				GNB2	51
				SDHC	603				PSMD13	51
				RUNX1	602				PSMD7	51
				SNCA	602				ATP5PD	50
				DPP4	601				COX4I2	50
				IGF2	601				EIF3J	50
				GPX8	600				GAGE12C	50
				IKBKG	600				GAGE12D	50
				MAPK12	599				H2AC4	50
				MRC1	599				H2AC6	50
				LDHA	598				PSMB6	50
				VIM	598				PSMD3	50
				HDAC6	596				SRPRB	50
				CREBBP	595				ATP5F1D	49
				CTSL	595				GAGE1	49
				CXCL2	595				GAGE10	49
				STAT2	595				GAGE12E	49
				IRF4	594				GAGE12H	49
				ISG15	594				GAGE12J	49
				PDCD1	594				GAGE2E	49
				TNFAIP3	593				GNB3	49
				CD47	592				PSMB9	48
				LCN2	592				RPL41	48
				PKM	592				CCT7	47
				SPI1	592				UCHL5	47
				CD9	590				GNB5	46
				GPX7	590				H2BC12	46
				CD38	588				PSMB8	46
				ERVFRD-1	588				LTN1	45
				IDH1	588				NEMF	45
				IL4R	588				PRKN	45
				SDC1	588				BCL2	44
				TNFRSF1B	588				COX6A1	44
				CD24	587				EIF3CL	44
				IL22	587				H2BC4	44
				STK11	585				HSP90AA1	44
				ARG2	584				USP14	44
				TCHP	584				CCT2	43
				ACE	583				ENSP00000497305	43
				BIRC2	583				GNAQ	43
				ERV3-1	583				H2BC10	43
				IL7R	583				H2BC7	43
				NOS3	583				H2BC8	43
				ERN1	582				PSMA8	43
				ETS1	581				PSMB10	43
				YWHAZ	581				H2AC17	42
				BCL2A1	580				H2BC6	42
				MMP7	580				ABCF1	41
				TNFSF13B	580				LLPH	41
				ALK	579				WDR5	41
				LMNB1	579				BAX	40
				MAP3K5	579				H2AC11	40
				SELP	579				MAPK8	40
				MIF	578				BARD1	39
				AREG	577				C1orf198	39
				REN	577				CCT8	39
				CXCL11	576				KMT2A	38
				IL11	576				SPG7	38
				NANOG	576				TP53BP1	38
				VEGFC	576				DOT1L	37
				CD63	574				GNG4	37
				GPX5	574				MAPK9	36
				NES	574				PSMG2	36
				PIK3CG	573				ATP5ME	35
				PIK3R1	573				HSP90AB1	35
				SMAD7	573				BAK1	33
				SHC1	571				CCT5	33
				PLG	570				CSNK1E	33
				ROCK1	569				EIF1AD	33
				TLR8	569				EIF2D	33
				VCL	568				HBA2	33
				CCNL2	567				MCTS1	33
				EIF4E	567				NSD3	33
				GPX6	566				PBRM1	33
				LTF	566				SDHD	33
				MMP13	566				VDAC1	33
				RAF1	566				COX7A2	32
				KLF2	565				DNAJC9	32
				IRF8	564				H7C0C1_HUMAN	32
				TLR1	563				KMT5A	32
				CDH5	562				OTUD3	32
				CX3CL1	562				ATP5MG	31
				ANXA2	560				COX6B2	31
				HSPB2	559				H0YIJ7_HUMAN	31
				NOX4	559				H2AX	31
				BAX	558				SMARCD1	31
				ESR2	558				H1-4	30
				GCG	558				H2AC7	30
				MAP3K7	558				MT-ATP6	30
				NOD2	558				PHF10	30
				CANX	557				ASF1A	29
				IGFBP3	557				MLLT3	29
				TGFB3	557				VCP	29
				FCGR1A	556				GATC	28
				PGK1	556				GNA13	28
				ITGB3	555				H2AC1	28
				STUB1	554				ACTR5	27
				CCND2	553				BID	27
				CDH17	553				COX7B2	27
				TLR5	553				DDB2	27
				WNT5A	553				GNG3	27
				GJA1	550				INO80B	27
				NFATC1	550				IPO4	27
				PPIA	550				LCAT	27
				HAVCR2	549				MACROH2A1	27
				HBEGF	548				MCM2	27
				YAP1	548				PPIF	27
				DNMT3A	547				PSMD5	27
				ELANE	547				SLC25A4	27
				LIF	547				SLC25A5	27
				TIMP2	547				UBQLN4	27
				ADAM10	544				APOA1	26
				CD276	544				APOL1	26
				CX3CR1	544				BCL2L1	26
				ERBB3	544				CLU	26
				IL2RA	544				COX7A2L	26
				C3	543				HPR	26
				IL1RN	543				KDM4A	26
				SERPINA1	543				MTOR	26
				FGFR1	541				NASP	26
				SNAI2	541				OR10W1	26
				SP1	541				PLA2G7	26
				CCNA1	540				SELENOS	26
				CD81	540				SLC25A31	26
				CXCL13	540				APOA2	25
				DDIT3	540				APOA4	25
				EPCAM	540				APOA5	25
				IFNAR1	540				APOB	25
				PLAUR	540				APOC1	25
				CFL1	539				APOC2	25
				CD69	538				APOC3	25
				IFIH1	538				APOC4	25
				IFNA2	538				APOE	25
				ACE2	537				APOH	25
				MEFV	537				APOM	25
				MMP14	536				CCR5	25
				PLAT	536				CETP	25
				CXCL5	535				DBI	25
				PRKCD	535				H1-10	25
				ABCG2	534				LPA	25
				MAPK9	534				PCYOX1	25
				AGER	532				PEX3	25
				RIPK3	531				PLTP	25
				TRAF3	531				PON1	25
				MAPK7	530				PSME1	25
				SREBF1	529				PTGES3	25
				UBC	529				GNA11	24
				CADM1	528				GNGT1	24
				FOXM1	528				KIAA2012	24
				NCF1	528				PIK3CA	24
				TNFRSF10A	528				PIK3CB	24
				EPHA2	526				PIK3CD	24
				PDCD1LG2	526				PIK3R1	24
				CLU	525				PSMD10	24
				ENG	523				RDX	24
				TSC2	523				TRIR	24
				PTPN1	522				COA6	23
				RARA	522				H2AB2	23
				TBX21	522				H2AB3	23
				TEK	522				IL6ST	23
				ZAP70	522				PIK3R2	23
				2002-08-01	521				PIK3R3	23
				ANPEP	521				PREX1	23
				KRT18	521				AFDN	22
				ANXA8	520				APLNR	22
				FCGR2A	519				C6	22
				ATF6	517				DESI1	22
				MBP	517				GNA12	22
				CTSK	516				MTNR1B	22
				PRL	516				PARP6	22
				GDF15	515				PARP8	22
				CSF3R	514				POMC	22
				CCR1	513				PSME4	22
				HDAC4	513				STIP1	22
				CXCR3	511				ADAM10	21
				IKBKE	511				ATP5MGL	21
				FOSL1	510				C5	21
				IRF5	510				C7	21
				SLC2A4	510				C8A	21
				TWIST1	510				C8B	21
				F3	509				C9	21
				KLRK1	509				GCG	21
				PDGFB	509				HSF1	21
				BCL3	508				POMP	21
				CXCR1	508				PSMB11	21
				SPHK1	508				PSME2	21
				BSG	507				PSMF1	21
				CHEK1	507				CCDC74B	20
				IFNGR1	507				CCDC92	20
				ITGAV	507				CD34	20
				PMAIP1	507				DEPDC5	20
				FCGR2B	506				ECPAS	20
				MME	506				HSPA8	20
				OSM	506				HTR7	20
				MAPT	504				PDZD11	20
				PPARD	503				PLEKHA7	20
				BIRC5	502				PSMD9	20
				IDO2	502				TSPAN33	20
				BMP2	501				AKT2	19
				CLDN1	501				AKT3	19
				SIRPA	501				EZR	19
				TGM2	501				MSN	19
				PSMA7	500				NPRL2	19
				BNIP3	499				PSME3	19
				ENO1	499				PTGER2	19
				STAT4	498				SEM1	19
				RPTOR	497				SMC3	19
				AFP	496				ADCYAP1	18
				ITGA4	496				CDC37	18
				EZR	495				GNAO1	18
				HTT	495				GNG12	18
				AKT3	494				GNG13	18
				PTK2B	494				JAK2	18
				POMC	493				KAT2B	18
				BMI1	492				NPRL3	18
				CDKN3	492				BCL2L11	17
				NGFR	492				CALCRL	17
				S100A8	490				GNAT2	17
				TNFRSF9	490				GNG10	17
				VDAC1	490				GNG5	17
				KLK3	489				GRM1	17
				NOX1	489				LAMTOR3	17
				ZEB2	488				PIK3CG	17
				IRAK4	487				PIK3R5	17
				FGF1	485				RRAGC	17
				PXN	484				SMC1A	17
				ITGA5	483				TSHB	17
				NR4A1	483				CARM1	16
				SGK1	483				CBX5	16
				ANGPT1	482				CBX7	16
				IFNA17	481				GABBR1	16
				ILK	481				GABBR2	16
				LTA	481				GIP	16
				MMUT	481				GNG7	16
				CCRL2	480				GNGT2	16
				PRKN	480				JAK1	16
				CCL22	479				LAMTOR1	16
				ELN	479				LAMTOR2	16
				TIMP3	476				LAMTOR4	16
				GDNF	475				LAMTOR5	16
				IRS2	475				LIFR	16
				PLK1	475				MLLT1	16
				RPS6KB2	475				PPP5C	16
				CD33	474				PRKCE	16
				RPS6KA1	474				RAMP1	16
				TXNIP	474				RAMP3	16
				BRD4	473				RIPOR2	16
				CCL11	473				RRAGA	16
				NQO1	473				RRAGB	16
				MMP12	472				CALCR	15
				GAS6	471				CBX1	15
				DIABLO-2	470				CBX2	15
				MAVS	469				CBX3	15
				S100B	469				CDY1	15
				CCL21	467				CDY1B	15
				EIF2S1	466				CDY2A	15
				GADD45A	465				CDY2B	15
				IL9	465				CLIC5	15
				RIPK2	465				DRD2	15
				RHEB	464				EPB41L1	15
				ARNT	463				FSCN2	15
				IL2RG	463				GNAT1	15
				PRNP	463				GRXCR1	15
				CCND3	462				GRXCR2	15
				CFL2	462				KAT6A	15
				GSK3A	462				LHCGR	15
				PLCG1	462				MYH9	15
				PSEN1	462				MYO1C	15
				ANGPT2	461				MYO7A	15
				EIF4EBP1	461				PIK3R6	15
				INSR	461				PLK1	15
				MAP3K1	461				PLS1	15
				CLEC7A	460				PPID	15
				HSPA9	460				PTH1R	15
				IL10RA	460				RAD21	15
				DIABLO	459				RAMP2	15
				ELAVL1	459				SDF2	15
				ADRB2	458				SDF2L1	15
				NPM1	458				SGF29	15
				PI3	458				STAG2	15
				LOC102723407	457				TPRN	15
				RICTOR	457				TRAF2	15
				HSPD1	456				TSHR	15
				ATF4	455				TWF1	15
				CCL19	455				XIRP2	15
				PRKCB	455				ZZZ3	15
				PINK1	454				ADGRL1	14
				VTN	454				ADGRL2	14
				DNM1L	452				ADGRL3	14
				EEF1A1	452				ADORA2A	14
				ERBB4	452				BCL9	14
				ITIH4	452				CBX6	14
				LY96	452				CNR1	14
				RAG2	451				DRD1	14
				TLR6	451				EHMT1	14
				TMPRSS2	451				GNAZ	14
				CDKN2B	450				GNG8	14
				MITF	450				IRS4	14
				TSG101	450				KAT6B	14
				CASP2	449				MPHOSPH8	14
				IFNA13	448				PPIE	14
				CCL17	447				STAG1	14
				EEF2	447				WDR24	14
				IL17RA	446				ADM	13
				MLKL	446				BPTF	13
				SIRT3	446				BRPF1	13
				UCHL1	446				DIDO1	13
				VAV1	446				DNMT3L	13
				TRADD	445				DRD3	13
				ATG12	444				FSHB	13
				CBL	444				GIPR	13
				CCNE1	443				GLP1R	13
				FBXW7	443				HTR6	13
				CD1D	442				IAPP	13
				IFNA4	441				ING2	13
				JUND	441				ING4	13
				LAMP2	441				KCNJ9	13
				FLT4	439				NPPA	13
				IFIT1	439				PYGO1	13
				CLDN7	438				PYGO2	13
				CXCL16	438				SIRT3	13
				PIK3CD	438				SIRT5	13
				CGAS	437				SP100	13
				TRAF1	435				SPIN1	13
				TFAM	434				SPINDOC	13
				H2AX	433				TRIM33	13
				MAP1LC3A	433				VIP	13
				ALOX5	432				VIPR2	13
				CD209	432				ADRB1	12
				FOXO4	431				AIRE	12
				CD83	430				BBC3	12
				PIK3C3	430				CALCA	12
				BTRC	429				CALCB	12
				CASP4	428				CRHR1	12
				IFNA14	428				GNG11	12
				IFNA5	428				HDGFL2	12
				IFNA8	428				IGHV3-43D	12
				MAP2K3	428				ING1	12
				YWHAE	428				KCNJ3	12
				BACE1	427				KCNJ6	12
				DAPK1	427				KMT2E	12
				GSR	427				MC2R	12
				NOD1	427				MORC3	12
				PRDX1	427				NIPBL	12
				BAK1	426				PDCL	12
				PTPN6	426				PHF8	12
				CAMP	425				PTGER4	12
				PIK3CB	425				RRAGD	12
				CASP6	424				SLC25A6	12
				CUL1	424				TNPO1	12
				IFNA10	424				TRIM24	12
				IFNA21	424				TRIM66	12
				IFNA6	424				UHRF1	12
				LMNB2	424				VDAC2	12
				MAP2K4	424				WDR59	12
				PF4	422				ZCWPW2	12
				PYCARD	422				CDYL2	11
				IFNA16	420				CGA	11
				IFNA7	420				DRD5	11
				LTBR	420				FLCN	11
				RETN	420				FNIP2	11
				SFN	420				FOXO3	11
				FGF21	418				IGLL5	11
				IL17F	418				KCNJ5	11
				TNFRSF4	418				KPTN	11
				BGLAP	417				MIOS	11
				IFNAR2	417				PDS5A	11
				MFN2	417				PDS5B	11
				PSMB8	417				PHF1	11
				RET	417				RAD21L1	11
				COMMD3-BMI1	415				SLC38A9	11
				GABARAPL1	415				CBLB	10
				TFEB	414				DRD4	10
				TNFSF12	414				HTR1A	10
				PARK7	413				HTR1E	10
				GSTP1	412				LPAR1	10
				LEPR	412				MTNR1A	10
				SOCS2	412				SMC1B	10
				CCR3	411				THYN1	10
				HK2	411				VDAC3	10
				GABARAPL2	410				BAD	9
				IL12RB1	410				BDKRB2	9
				YBX1	410				CDCA5	9
				PDCD4	409				FPR2	9
				SOS1	409				GHRL	9
				ATF2	408				OPRM1	9
				CDK5	408				PMAIP1	9
				IGFBP2	408				PPA1	9
				IRF2	408				SEH1L	9
				LRP1	407				SGO2	9
				CCL7	406				STAG3	9
				MDK	406				SZT2	9
				PPIF	406				UBE2L6	9
				PRDX2	405				UCN	9
				CYLD	404				WAPL	9
				MSN	403				ZC3H13	9
				RETNLB	403				ATP6V1D	8
				TSLP	403				BCL2L2	8
				DUOX1	402				C12orf66	8
				IL6ST	402				CBLL1	8
				PRKCZ	402				CORT	8
				DDIT4	401				FKBP4	8
				OLR1	401				HTR1D	8
				AIM2	400				HTR1F	8
				SIRT2	400				IDE	8
				PSMB9	399				IL27RA	8
				YWHAQ	399				IL6R	8
				IL3RA	397				ITFG2	8
				PGF	397				KISS1R	8
				TNFRSF8	397				LPAR3	8
				GPX4	396				MCL1	8
				XDH	395				OPRD1	8
				BCL10	394				PTGER3	8
				CCL8	394				REC8	8
				SKP2	394				RGS9	8
				IL2RB	392				S1PR2	8
				NCF2	390				S1PR3	8
				RB1	388				TYK2	8
				MAP1A	386				ADRA2A	7
				DAXX	385				AHSA1	7
				MAP1B	383				BMT2	7
				BAG3	382				CCKAR	7
				CCR6	382				CGB3	7
				PDGFA	382				CGB5	7
				TNFRSF25	381				CGB8	7
				YWHAB	381				CTSL	7
				CYBA	380				DYNLL1	7
				LIFR	380				FPR1	7
				RPS6KA3	379				GAL	7
				TRAF2	379				GALR1	7
				IL10RB	378				GALR2	7
				ITPR1	378				GCGR	7
				UBE2N	377				GHSR	7
				THPO	376				HTR1B	7
				BCL2L2	375				HTR2A	7
				C5AR1	374				HTR2B	7
				VEGFD	374				HTR2C	7
				IFNGR2	373				METTL14	7
				PDIA3	373				METTL3	7
				GSN	372				MRGPRX2	7
				IL24	372				MTRNR2L8	7
				P4HB	372				NSMCE2	7
				ULK1	372				OXTR	7
				MAPKAPK2	371				PSEN1	7
				BBC3	368				PTH	7
				CXCL3	366				PTH2	7
				COX4I1	364				PTH2R	7
				IL13RA1	364				RBM15	7
				ITPR3	363				RBM15B	7
				IRAK2	361				RIC8A	7
				IRF9	360				S1PR5	7
				IL23R	359				SMC6	7
				CSF2RB	358				SSTR2	7
				CDC25A	356				STAM	7
				EPOR	354				VIPR1	7
				TRIM21	352				VIRMA	7
				PDPK1	351				WTAP	7
				ATG16L1	350				ZFAND2B	7
				DHX58	350				ADM2	6
				GSDMD	350				BDKRB1	6
				FPR2	349				BIK	6
				NLRP1	348				C8G	6
				DUOX2	347				CCR3	6
				MAP3K8	347				CENPS-CORT	6
				PIK3R2	347				CRH	6
				IL21R	346				CTNND1	6
				TIRAP	343				FKBP5	6
				NFKBIB	342				HK1	6
				ATG3	341				HK2	6
				CD82	339				HK3	6
				MALT1	339				HKDC1	6
				P2RX7	339				HTR5A	6
				GADD45B	338				MTRNR2L12	6
				HNRNPA2B1	338				NCSTN	6
				NLRC4	338				NPY1R	6
				C3AR1	337				NSMCE4A	6
				CXCL6	335				PPY	6
				CAPN1	334				PSMG3	6
				CNTF	334				SESN2	6
				EEF1A2	334				TRIM25	6
				MFN1	334				ADCYAP1R1	5
				UCP2	334				ADORA1	5
				B4E171_HUMAN	333				APH1A	5
				LIN28A	333				BCL2A1	5
				CASP10	331				CAPN1	5
				HNRNPC	322				CAPN2	5
				RDX	320				CDH2	5
				TAB2	319				CNTFR	5
				BNIP3L	318				CTNNA1	5
				CDC25C	317				DCTN2	5
				FPR1	317				DCTN3	5
				IL13RA2	316				DYNC1I2	5
				MT1E	316				EBI3	5
				IL21	314				FZD7	5
				TNFRSF12A	310				GHRH	5
				FSCN1	309				GHRHR	5
				SAA1	306				GLP2R	5
				RPSA	302				GRM2	5
				AKT1S1	299				HSPA1L	5
				ITCH	299				IL12RB2	5
				MAP1S	299				IL27	5
				TRAF5	297				MC1R	5
				CASP5	295				MMP14	5
				TOMM20	295				NELFB	5
				CDC37	292				NMUR1	5
				PNMA3	289				NMUR2	5
				IL12RB2	286				NSMCE3	5
				IFNL1	283				OSMR	5
				IL23A	283				PAPSS2	5
				NAIP	283				PSENEN	5
				MAP2K6	282				PTHLH	5
				HTRA2	281				RGP1	5
				IL5RA	280				RIPK2	5
				PRKCE	279				RIPK3	5
				TRIM25	279				S1PR1	5
				OSMR	278				SCT	5
				FIS1	274				SCTR	5
				VDAC2	273				SLF1	5
				SAA2	270				SLF2	5
				PSMD14	269				SMO	5
				VIRMA	269				ZNF597	5
				ENDOG	268				ADGRD1	4
				TP73	268				ADGRF1	4
				BID	267				APC2	4
				CAPN2	267				APH1B	4
				GNB1	267				AVPR2	4
				MT-CO1	267				CASTOR1	4
				USP14	262				CCL15	4
				OPA1	260				CHRM4	4
				NLRP12	259				CNR2	4
				IL27RA	257				CNTF	4
				PIK3R3	253				CRHR1-2	4
				BAD	251				CTSH	4
				TP53INP1	249				CTSK	4
				AIFM1	248				CTSV	4
				HSH2D	248				DDIT3	4
				GHR	246				DIABLO-2	4
				ATR	245				GANC	4
				IL19	243				GPR139	4
				MPL	242				GPR183	4
				ATG14	241				GPR52	4
				IFNL2	240				GRM4	4
				CRLF2	239				HCRTR2	4
				CCL23	235				HTR4	4
				RTL10	232				IGFBP3	4
				STIP1	232				IGLV10-54	4
				GNA12	231				IL17D	4
				HSPE1	230				MRAP	4
				BIRC7	228				MTRNR2L1	4
				IL22RA1	227				NMS	4
				TNFRSF21	226				NMU	4
				CCT2	224				NPY2R	4
				GPER1	224				NPY4R2	4
				CSH2	222				NTSR1	4
				BAG1	219				PAPSS1	4
				CCT4	219				PPARGC1B	4
				IFNLR1	218				SLC9A1	4
				IFNL3	214				SPX	4
				PCBP1	213				SSTR4	4
				P3H3	212				TACR1	4
				HSF1	211				TAS2R46	4
				BIK	209				TMBIM6	4
				GNAI2	208				ADCY2	3
				MT-CO2	208				ADGRG1	3
				PPID	207				ADGRG4	3
				LTB4R	205				AHR	3
				SLC25A5	205				APBB1	3
				BECN2	204				ATP4A	3
				CTF1	204				ATP4B	3
				IL12B	202				BCL2L10	3
				PSMA5	202				CARS1	3
				IL31	201				CCR6	3
				TP53BP2	201				CLCF1	3
				C5	200				CTF1	3
				PRLR	198				CTSC	3
				VDAC3	198				CTSF	3
				PSMD2	197				CTSO	3
				PDIA6	194				CTSW	3
				IAPP	193				CTSZ	3
				IL9R	193				EEF1AKMT1	3
				SMC3	193				ESCO1	3
				IL22RA2	191				FPR3	3
				BMF	187				GPR17	3
				IL27	186				GPR88	3
				PSMA2	185				HRH1	3
				PSMD1	185				IL11	3
				HSPB6	182				LHPP	3
				RNASE1	180				LTB4R	3
				CSH1	179				MAPK8IP1	3
				PPA1	179				MLKL	3
				GH1	178				MRGPRD	3
				IL20RA	177				MRGPRX1	3
				DRAM1	174				MRGPRX4	3
				TMBIM6	173				MTRNR2L6	3
				CNTFR	171				OSM	3
				TOMM40	170				PRSS3	3
				BOK	169				SDC2	3
				IL17D	169				SLC9A3R1	3
				PIR	169				TOMM70	3
				IFNK	168				TRHR	3
				HRK	167				TTLL12	3
				EIF5A	165				UCN2	3
				DFFA	161				ADGRG3	2
				IFNE	160				ADGRG5	2
				IL11RA	157				APBB2	2
				PSMD12	156				BACE1	2
				TOMM70	156				CASP10	2
				GH2	155				CAV2	2
				IL20RB	155				CBFB	2
				GHRH	152				CDC37L1	2
				BCL2L10	151				CDH4	2
				SLC25A4	147				CHORDC1	2
				DFFB	145				ESRRA	2
				EEF1B2	143				F11	2
				TOMM22	143				FKBP6	2
				FPR3	132				GSDME	2
				MT-ATP6	131				HTRA2	2
				PERP	128				IGFALS	2
				BCL2L13	126				IGFBP5	2
				AARS1	123				IGHV3OR16-9	2
				IL12A	122				IL11RA	2
				USP13	118				KCTD12	2
				MAU2	115				LIF	2
				PLEKHA7	115				MFN2	2
				CRADD	114				MOS	2
				GNG2	114				MTRNR2L10	2
				LRPPRC	109				NMT1	2
				TNFRSF10C	109				NRF1	2
				CLCF1	107				PBDC1	2
				IFNW1	105				PRSS1	2
				EBI3	97				PRSS2	2
				MPHOSPH8	94				SUGT1	2
				TRIM11	94				TRPM3	1
				GARS1	93				APBA1	1
				ATP6V1E1	91				APBA2	1
				PLEKHF1	79				APBB3	1
				BCL2L12	78				CASP2	1
				BFAR	78				CDK11A	1
				C9	77				CNTN3	1
				MPRIP	75				CNTN5	1
				SLF1	74				COX19	1
				IL20	72				EEF1AKMT2	1
				SLC25A31	68				ESCO2	1
				TP53AIP1	67				FKBPL	1
				PRIMA1	66				GSDMD	1
				TSFM	66				GULP1	1
				GPSM1	63				HEBP1	1
				RBM38	55				KCNH2	1
				CRLF1	53				KLK6	1
				NPRL3	50				LCN2	1
				TRIM2	50				MME	1
				MTRNR2L4	40				MOCOS	1
				MTRNR2L6	40				MTRNR2L11	1
				MID1	37				MTRNR2L4	1
				HEBP1	36				NAE1	1
				ADGRG3	34				PITRM1	1
				TSPAN33	34				RHOBTB2	1
				MTRNR2L8	33				SELPLG	1
				MTRNR2L5	32				SLC9A3R2	1
				USP40	32				SORL1	1
				VSTM2L	28				SPN	1
				BCL2L2-PABPN1	23				TMEM219	1
				MARVELD1	21				TNFRSF21	1
				MTRNR2L13	21				TNK2	1
				EEF1AKMT3	20				UNC45A	1
				MTRNR2L1	20				USP19	1
				MTRNR2L12	18				USP40	1
				MTRNR2L10	13				ZC3HAV1	1
				MTRNR2L11	13				TRIM2	1	PRUNED
				FAM135A	8				TRIM3	1	"
				MTRNR2L3	8				RBFOX2	1
				MTRNR2L7	8				RBM38	1
				MRGPRX4	7				MTRNR2L3	0
				RFPL4AL1	4				MTRNR2L7	0
				FAM25G	2				PXDNL	0
				KANTR	1				TRIM11	0
