# Supplementary material for: Network Topology and Interactomic Analysis Reveal the Regulatory Framework of the Humanin Protein Family (MTRNR2Lx Class)
Source: Biomolecules. 2026 Jul 3;16(7):981. doi: 10.3390/biom16070981 (PMC13406609; doi:10.3390/biom16070981)
Supplement: Supplementary file 1 [file biomolecules-16-00981-s001.zip › Supplementary Dataset S4.xlsx]

## Sheet: Supplementary Dataset S4
																																		Supplementary Dataset S4. Node-level topological and centrality metrics for the 1033-node interactome (confidence score 0.70, text-mining disabled).
#node	node_degree		name	degree	eccentricity		name	degree	stress		name	neigbhor connectivity	degree		name	avg Shortest path	degree		name	topological coeff	degree		name	betweenness centrality	degree		name	clustering coeff	degree		name	closeness centrality	degree		name	radiality	degree		name	eigenvector	degree		name	bridging unDir	degree
UBA52	288		NSD3	33	7		TP53	117	5469194		USP40	298.0	1		MTRNR2L4	5.2936046511627906	2		MTRNR2L4	1.0	2		GNB1	0.14708934768208817	195		MTRNR2L4	1.0	2		TP53	0.4826941066417212	117		TP53	0.9964036730659176	117		RPS3	0.09105487963922783	271		ADGRD1	6584.720722772249	4
RPS27A	282		PBRM1	33	7		GNB1	195	4465778		EIF1AD	232.8181818181818	33		CLCF1	4.337209302325581	5		TRPM3	0.9461538461538461	2		TP53	0.12139330036386395	117		TRPM3	1.0	2		HSP90AA1	0.43489254108723135	76		HSP90AA1	0.9956395348837209	76		RPS18	0.09094600816328867	266		UCN	2220.6221496147796	13
RPS3	262		H1-4	31	7		UBA52	298	3252798		GAGE12E	232.73469387755102	49		SLF2	4.3265503875969	5		ADGRG5	0.9461538461538461	2		APP	0.07974747063531824	68		ADGRG5	1.0	2		APP	0.43470935130581295	68		APP	0.9956362832318818	68		RPS11	0.09061349402759677	262		MMP14	1316.0908858609296	5
RPS18	261		H2AC7	31	7		RPS27A	285	3132954		GAGE10	232.73469387755102	49		RGP1	4.308139534883721	5		KCTD12	0.9461538461538461	2		FAU	0.06476030022642935	233		KCTD12	1.0	2		HSP90AB1	0.43125783535311324	71		HSP90AB1	0.9955745018469382	71		RPS15	0.09046855274533853	260		APBA2	1212.9244483638977	4
RPS11	260		PHF10	30	7		FAU	233	2176644		GAGE12H	232.73469387755102	49		CDH4	4.305232558139535	3		CDYL2	0.9454545454545454	11		UBA52	0.053095244874511345	298		CDYL2	1.0	11		GNB1	0.4303586321934946	195		GNB1	0.9955582435877426	195		RPL5	0.09017391082243559	259		CARM1	1209.3087067774136	19
RPS15	259		INO80B	27	7		NPSR1	161	1918158		GAGE12J	232.73469387755102	49		MTRNR2L11	4.2984496124031	2		AIRE	0.9291666666666667	12		RPS27A	0.046666742273365015	285		ZCWPW2	1.0	12		CCT8	0.42857142857142855	49		CCT8	0.9955257270693513	49		RPL11	0.09006162701699827	261		NMT1	1140.2817586623514	2
RPL5	252		ACTR5	27	7		APP	68	1790684		GAGE1	232.73469387755102	49		MTRNR2L10	4.295542635658915	4		HDGFL2	0.9291666666666667	12		HSP90AA1	0.03970392768438849	76		HDGFL2	1.0	12		CCT5	0.4269755895738519	46		CCT5	0.995496462202799	46		RPS2	0.08999242196134297	263		STAM	1093.67512305147	7
RPL11	251		MACROH2A1	27	7		UBC	115	1421026		GAGE2E	232.73469387755102	49		MTRNR2L6	4.295542635658915	4		ZCWPW2	0.9291666666666667	12		GNAS	0.038171923725939035	100		AIRE	1.0	12		UBC	0.4266225713104589	115		UBC	0.9954899588991207	115		RPS9	0.08994156128537964	257		NAE1	965.0260822257732	2
RPS2	250		H1-10	25	7		CYCS	71	1410638		PARP8	231.62962962962962	27		MTRNR2L1	4.294573643410852	5		CDH4	0.875	3		CYCS	0.0372779055444482	71		CDH4	1.0	3		CYCS	0.4179829890643985	71		CYCS	0.9953273763071641	71		RPS16	0.08969668113261732	257		IDE	855.022292824241	11
RPS9	250		H2AB2	23	7		ATP5F1C	130	1397586		PARP6	231.62962962962962	27		ZNF597	4.281976744186046	5		KMT2E	0.873266078184111	13		GNG2	0.03707931064322807	174		KMT2E	1.0	13		PRKN	0.41764467826790774	57		PRKN	0.9953208730034858	57		RPS23	0.08954080422454512	255		KCNH2	779.2813885742106	3
RPS16	249		H2AB3	23	7		MTOR	43	1336744		IFRD1	230.50943396226415	53		STAG3	4.256782945736434	13		TNPO1	0.8690400508582327	13		NPSR1	0.03348861172794955	161		TNPO1	1.0	13		UBB	0.4152917505030181	107		UBB	0.9952753498777379	107		RPL4	0.08940878608742603	252		SLF1	757.402190716122	7
RPS23	249		CBX3	21	7		HSP90AA1	76	1288614		GAGE12C	229.08	50		RAD21L1	4.252906976744186	13		PYGO1	0.8666666666666667	13		MTOR	0.032194244072829746	43		PYGO2	1.0	13		PSMD2	0.408389394538979	68		MAPK8	0.9951387805004943	45		RPL8	0.08881207479341735	255		CBFB	738.7360746556935	3
RPL23	248		SMC3	21	7		GNAS	100	1272628		GAGE12D	229.08	50		SMC1B	4.25	14		PYGO2	0.8666666666666667	13		RACK1	0.030917880118227943	211		PYGO1	1.0	13		MAPK8	0.408389394538979	45		PSMD2	0.9951387805004943	68		RPL23A	0.08877170436487569	250		IGLV10-54	729.7276541316126	4
RPL23A	246		RAD21	21	7		ATP5F1A	125	1144632		IFRD2	228.88888888888889	54		PDS5B	4.249031007751938	15		SPINDOC	0.8660256410256411	13		HSP90AB1	0.028688235311247815	71		SPINDOC	1.0	13		HSPA8	0.40822784810126583	41		HSPA8	0.9951355288486551	41		RPL23	0.08875630314861191	251		LCN2	715.0031709622772	2
RPL35	246		MIOS	21	7		MED1	219	1127666		MCTS1	227.91176470588235	34		NSMCE2	4.200581395348837	9		SPIN1	0.8660256410256411	13		CDH1	0.02157614368883891	98		SPIN1	1.0	13		MTOR	0.4064592359196534	43		MTOR	0.9950997606784246	43		RPL35	0.08825805551628776	246		ATP6V1D	692.2114536357008	12
RPL4	238		WDR24	21	7		CDH1	98	1124410		DAPL1	224.19298245614036	57		NSMCE4A	4.200581395348837	9		TRIM66	0.8639542275905913	13		PLK1	0.018936810440227447	22		TRIM66	1.0	13		VCP	0.4034401876465989	50		PSMC5	0.995037979293481	71		RPS20	0.08798134901823765	250		MTRNR2L8	689.0931792502046	9
RPS20	238		WDR59	21	7		HSP90AB1	71	1071732		EIF2D	223.25	36		SMC6	4.1773255813953485	16		DIDO1	0.8448928121059268	13		BCL2	0.01709919301204159	62		RGP1	1.0	5		PSMC5	0.4034401876465989	71		VCP	0.995037979293481	50		RPLP0	0.08728515585103706	245		SMO	681.0035548767221	6
RPL8	235		CBX5	19	7		RACK1	211	1052898		GAGE12F	222.8490566037736	53		NIPBL	4.146317829457364	19		RGP1	0.84	5		RPS6	0.01666571740872337	234		FKBPL	1.0	2		PSMA5	0.40233918128654966	73		PSMA5	0.9950152177306072	73		RPL9	0.08689564648679644	239		PLK1	628.5352528864967	22
FAU	233		NIPBL	19	7		UBB	107	997290		GAGE12G	222.8490566037736	53		ATP4B	4.135658914728682	3		CAV2	0.8352272727272727	2		CD74	0.01580379728130242	189		USP19	1.0	2		VDAC1	0.4004656577415599	52		VDAC1	0.9949761979085376	52		RPS5	0.08567326074225631	236		PRKCE	627.9269004727357	25
RPLP0	232		SEH1L	19	7		GNG2	174	910628		GAGE2A	222.34615384615384	52		METTL14	4.102713178294573	7		MOS	0.8352272727272727	2		MED1	0.015739362257170257	219		TNK2	1.0	2		PSMD4	0.40015509887553313	64		PSMD4	0.9949696946048594	64		RPL3	0.08537319513744239	229		IGFBP3	624.9798446907124	5
RPS3A	232		STAG2	18	7		ATP5PO	108	896874		GAGE13	222.34615384615384	52		RBM15B	4.102713178294573	7		TNK2	0.8352272727272727	2		UCN	0.015392704838868409	13		MOS	1.0	2		CCT2	0.3989176652493236	55		CCT2	0.9949436813901461	55		RPS14	0.08495966003865889	229		SESN2	617.3429336381083	17
RPS8	232		STAG1	18	7		H3C1	115	822360		HBA2	221.3235294117647	34		VIRMA	4.102713178294573	7		USP19	0.8352272727272727	2		ATP5F1A	0.015225092456164283	125		CAV2	1.0	2		PPID	0.39814814814814814	22		PPID	0.9949274231309505	22		RPS29	0.08440003557801448	228		SIRT3	553.6406877927751	16
RPS5	227		ITFG2	18	7		PIK3CA	31	818718		SECISBP2	217.9240506329114	79		WTAP	4.102713178294573	7		FKBPL	0.8352272727272727	2		PRKCE	0.014914293364205055	25		LTB4R	1.0	3		PSMA3	0.39692307692307693	72		PSMA3	0.9949014099162374	72		RPS13	0.08434367950860532	231		RIPOR2	492.8728520747683	16
RPL9	226		CASTOR1	18	7		H3C10	116	796900		CCDC124	217.53086419753086	81		ATP4A	4.099806201550388	4		MORC3	0.8130952380952381	14		VDAC1	0.014874141500288112	52		MRGPRD	1.0	3		PSMD11	0.39570552147239263	65		PSMA7	0.9948753967015244	67		RPL26	0.08403884354694523	220		MTOR	490.3543769068145	43
RPS24	225		PDS5A	17	7		H3C2	115	795582		PELO	214.29268292682926	82		FNIP2	4.026162790697675	11		TRIM33	0.8130952380952381	14		ATP5F1C	0.01465398122038295	130		GPR17	1.0	3		PSMA7	0.39570552147239263	67		PSMD11	0.9948753967015244	65		RPS3A	0.08393303118722772	236		SIRT5	485.3725234529974	14
RPS6	225		C12orf66	17	7		H3C3	115	795582		HABP4	214.26666666666668	90		KPTN	4.022286821705427	15		BCL9	0.8119047619047619	14		UBC	0.014548919007007511	115		MRGPRX1	1.0	3		PSMD14	0.39404352806414666	71		PSMD14	0.9948396285312938	71		RPL17	0.08387745472919204	219		FKBP6	476.45128299424493	3
RPS7	225		SMC6	16	7		H3C4	115	795582		LYAR	213.6705882352941	85		C12orf66	4.020348837209302	17		CBX6	0.80814639905549	14		IGHV3-16	0.013948229410435203	68		MRGPRX4	1.0	3		PSMA2	0.3931428571428572	68		PSMA2	0.994820118620259	68		RPL13A	0.08386193539271343	222		ZC3H13	474.24696718688296	9
RPS19	224		SZT2	16	7		H3C7	115	795582		CSNK1E	212.94117647058823	34		HEBP1	3.998062015503876	2		CBX1	0.7911845730027548	15		JAK2	0.013876983183316456	33		MTRNR2L11	1.0	2		PSMC2	0.39284354777312525	76		PSMC2	0.9948136153165807	76		RPS19	0.08333652077266529	232		PDCL	409.3642034582445	12
RPS28	224		KAT6B	16	7		H3C11	114	794272		EEFSEC	212.10344827586206	87		FPR3	3.9767441860465116	3		PHF8	0.7907103825136612	15		EZR	0.011836000929265369	25		BRPF1	1.0	14		PIK3R1	0.391353811149033	31		H3C1	0.9947810987981894	115		RPS8	0.08321843088151837	232		MTRNR2L12	393.56809143864945	6
RPS13	222		CBX1	15	7		H3C6	114	794272		RPL41	210.87692307692308	65		TMEM219	3.9544573643410854	1		MRGPRD	0.7904290429042904	3		EEF1A1	0.011430298961910983	124		ZZZ3	1.0	15		H3C1	0.391353811149033	115		PIK3R1	0.9947810987981894	31		RPS6	0.08315625350301735	234		CBLB	391.85836541135905	10
RPS21	222		CDCA5	15	7		H3C8	114	794272		GSPT1	210.54651162790697	86		IGFALS	3.953488372093023	2		LTB4R	0.7904290429042904	3		PRKN	0.011116840096652923	57		SGF29	1.0	15		MAPK9	0.3904653802497163	38		MAPK9	0.9947615888871546	38		RPS24	0.08310925749354808	228		SLC9A3R1	391.3111709244829	8
RPS29	222		REC8	15	7		PIK3R1	31	725266		EDF1	210.14772727272728	88		IGFBP5	3.953488372093023	2		GPR17	0.7904290429042904	3		GNAI3	0.010928058238729135	76		CDY2B	1.0	15		H3C10	0.3901701323251418	116		H3C10	0.9947550855834764	116		RPS7	0.08264293270639342	226		HBA2	386.6394743848398	34
RPL18	221		PDS5B	15	7		BCL2	62	723822		EEF1D	209.48809523809524	84		GANC	3.9282945736434107	4		MRGPRX1	0.7855946398659966	3		RRAGB	0.01089818517609688	28		CDY1	1.0	15		H3C7	0.3900226757369614	115		H3C2	0.9947518339316374	115		RPS25	0.08241105365552874	226		IL11	378.3487025907414	17
RPS14	221		KPTN	15	7		H3C14	108	711318		QARS1	209.38202247191012	89		NSMCE3	3.9263565891472867	8		MRGPRX4	0.7855946398659966	3		PSMD2	0.010802581121217049	68		CDY1B	1.0	15		H3C4	0.3900226757369614	115		H3C3	0.9947518339316374	115		FAU	0.08238831492830598	233		BCL2A1	365.3238832881689	12
RPS25	221		ZZZ3	15	7		H3C15	107	704114		NACA	209.33333333333334	81		C8G	3.867248062015504	7		MPHOSPH8	0.782258064516129	14		MAPK8	0.010705152807683391	45		CDY2A	1.0	15		H3C3	0.3900226757369614	115		H3C4	0.9947518339316374	115		RPS28	0.08225360411800982	225		MPHOSPH8	342.47980443217006	14
RPL19	219		SGF29	15	7		VDAC1	52	668028		LLPH	208.82926829268294	41		IGHV3OR16-9	3.8468992248062017	2		MTRNR2L11	0.7777777777777778	2		PIK3CA	0.01047791616591415	31		LLPH	1.0	41		H3C2	0.3900226757369614	115		H3C7	0.9947518339316374	115		RPS26	0.0822389231625541	224		CTSK	316.1479742363554	5
RPS17	219		UHRF1	15	7		POLR2C	142	650162		GCN1	208.1086956521739	92		ESCO2	3.8362403100775193	14		BRPF1	0.7738095238095238	14		CCT8	0.010071385150072497	49		FNIP2	1.0	11		TRAF2	0.3898753305629014	20		H3C11	0.9947485822797981	114		RPL18	0.08194026192108506	221		SMC1A	307.26461394065217	22
RPL18A	218		BPTF	15	7		GNB4	64	612292		SRP14	208.06666666666666	90		ESCO1	3.8343023255813953	13		ZZZ3	0.7723577235772358	15		PSMA5	0.010022421381325338	73		ADGRG4	1.0	3		H3C8	0.3898753305629014	114		H3C6	0.9947485822797981	114		RPL19	0.08163132007089123	220		PIK3CA	302.2208535973143	31
RPL31	217		CDY1	15	7		PLK1	22	608332		SRP9	208.06666666666666	90		FSHB	3.8313953488372094	18		SGF29	0.7723577235772358	15		PSMC2	0.009913437613406371	76		MACROH2A1	1.0	27		H3C6	0.3898753305629014	114		H3C8	0.9947485822797981	114		RPS21	0.08162088380153067	222		FPR2	300.4096310084353	10
RPS26	217		CDY2B	15	7		GNB5	64	592790		SEC61G	207.02173913043478	92		VIP	3.822674418604651	29		CDY1	0.7683333333333333	15		SMC1A	0.009069903165629023	22		H2AB3	1.0	23		H3C11	0.3898753305629014	114		TRAF2	0.9947485822797981	20		RPL18A	0.08159157981832693	220		MME	297.7550834355347	9
RPL13A	216		CDY2A	15	7		POLR2B	118	559804		BTF3	206.69767441860466	86		UCN2	3.7732558139534884	5		CDY2B	0.7683333333333333	15		FLT3LG	0.009011395306776433	186		H2AB2	1.0	23		PRKCE	0.38972809667673713	25		PRKCE	0.994745330627959	25		RPL31	0.08128130272024145	218		SP100	295.26198507508553	16
RPL15	215		CDY1B	15	7		GNB3	65	555360		NHP2	206.54444444444445	90		ZC3HAV1	3.7364341085271318	1		CDY2A	0.7683333333333333	15		PIK3R1	0.008995057103035761	31		H1-10	1.0	25		H4C9	0.3892870614862316	72		H4-16	0.9947355756724415	72		RPS17	0.0812439755439621	220		F11	289.54779970603954	2
RPL3	215		PHF8	15	7		JAK2	33	554310		SNU13	206.53608247422682	97		BMT2	3.7344961240310077	12		CDY1B	0.7683333333333333	15		GNAI2	0.008829971907536583	80		HTR4	1.0	4		H4C8	0.3892870614862316	72		H4C1	0.9947355756724415	72		RPL15	0.08113508700937608	219		RRAGB	279.0844806720774	28
RPL30	215		CBX6	14	7		MAPK8	45	540432		SERBP1	206.40178571428572	112		SZT2	3.729651162790698	16		LLPH	0.7379126088080669	41		CCT5	0.008755626204453875	46		IGFALS	1.0	2		H4C5	0.3892870614862316	72		H4C11	0.9947355756724415	72		RPSA	0.08111054359854586	223		CBLL1	271.2387032234113	8
RPL17	214		ESCO2	14	7		RPS3	271	527030		HBS1L	205.88372093023256	86		CASTOR1	3.7286821705426356	18		PARP8	0.73300515705579	27		MTRNR2L8	0.008685215678313377	9		GANC	1.0	4		H4C4	0.3892870614862316	72		H4C12	0.9947355756724415	72		RPL30	0.08106724598457518	216		HK2	263.1583790357359	8
RPL35A	214		SMC1B	14	7		CD74	189	525468		SRP68	205.0108695652174	92		ITFG2	3.727713178294574	18		PARP6	0.73300515705579	27		GNB5	0.008663570332395747	64		IGFBP5	1.0	2		H4C3	0.3892870614862316	72		H4C13	0.9947355756724415	72		RPL7	0.0808665129995537	211		PIK3R1	258.41199324547387	31
RPSA	214		BCL9	14	7		EZR	25	514538		SRP19	202.7127659574468	94		SEH1L	3.7267441860465116	19		FNIP2	0.7272727272727273	11		BCL2L1	0.00865520494517875	39		CLCF1	1.0	5		H4C2	0.3892870614862316	72		H4C14	0.9947355756724415	72		RPL13	0.08078493652184224	214		SDC2	256.51382218369116	4
RPL13	213		BRPF1	14	7		GNB2	60	493312		NACA2	202.24193548387098	62		MIOS	3.7248062015503876	21		ADGRG4	0.724709784411277	3		ATP5PO	0.008583391775678219	108		ADGRG3	1.0	3		H4C15	0.3892870614862316	72		H4C15	0.9947355756724415	72		RPL21	0.08072033087281182	214		EZR	248.6920062637269	25
RPL24	212		MPHOSPH8	14	7		GNAI3	76	484722		LTN1	202.0625	48		WDR24	3.7248062015503876	21		MACROH2A1	0.7243827160493828	27		GNB4	0.008575437617024813	64		GPR139	1.0	4		H4C14	0.3892870614862316	72		H4C2	0.9947355756724415	72		UBA52	0.08055015506449228	298		MTRNR2L10	242.67015706806282	4
RPL21	211		MORC3	14	7		RPS6	234	473292		AKNAD1	201.73684210526315	114		WDR59	3.7248062015503876	21		C12orf66	0.7221095334685599	17		GNB3	0.008480859180463813	65		ADGRF1	1.0	4		H4C13	0.3892870614862316	72		H4C3	0.9947355756724415	72		RPL34	0.08028897005039749	213		MTRNR2L6	242.67015706806282	4
RPL34	211		TRIM33	14	7		GNAI1	110	459754		TPT1	201.11111111111111	108		EBI3	3.7238372093023258	6		H2AB2	0.7217391304347827	23		GNAI1	0.008341621378460968	110		TAS2R46	1.0	4		H4C12	0.3892870614862316	72		H4C4	0.9947355756724415	72		RPL35A	0.08010287746243325	214		FOXO3	242.4110677866603	17
RPL36	208		ESCO1	13	7		EIF1AX	141	446800		XBP1	201.01052631578946	95		IL27	3.7238372093023258	6		H2AB3	0.7217391304347827	23		RPS3	0.008163215881726017	271		HEBP1	1.0	2		H4C11	0.3892870614862316	72		H4C5	0.9947355756724415	72		RPL24	0.08002557608229208	212		TP53	238.03375209416737	117
RPL38	208		STAG3	13	7		GNAI2	80	439562		SPDYE11	200.39080459770116	87		MFN2	3.681201550387597	2		KAT6B	0.7179878048780488	16		EIF1AX	0.007981088042900243	141		VIRMA	1.0	7		H4C1	0.3892870614862316	72		H4C8	0.9947355756724415	72		RPL38	0.07981648696708132	210		CCT8	234.39478911936243	49
MED1	207		RAD21L1	13	7		FLT3LG	186	437706		ETF1	200.009900990099	101		IL17D	3.681201550387597	6		BMT2	0.7155172413793104	12		COX4I1	0.007805854158049448	84		METTL14	1.0	7		H4-16	0.3892870614862316	72		H4C9	0.9947355756724415	72		RPL26L1	0.07975144884483623	199		TRIM25	232.0487341892997	8
RPL26	207		WAPL	13	7		CCT5	46	434046		SPDYE8P	199.97674418604652	86		SGO2	3.6724806201550386	11		KPTN	0.7149425287356321	15		H3C14	0.007688465960078277	108		WTAP	1.0	7		BCL2	0.3885542168674699	62		BCL2	0.994719317413246	62		RPL36	0.07957985862430095	209		CCT5	231.7652729716983	46
RPL37A	206		PYGO1	13	7		PSMA5	73	420878		SPDYE9P	199.97674418604652	86		CLIC5	3.6705426356589146	15		H1-10	0.7106666666666667	25		POLR2C	0.007654075226739886	142		RBM15B	1.0	7		GNB4	0.3884079789235981	64		GNB4	0.9947160657614068	64		RPL10A	0.0795774072675273	203		NPSR1	230.66270693452083	161
RPL29	204		PYGO2	13	7		CARM1	19	417518		ENSP00000498801	199.97674418604652	86		EPB41L1	3.6705426356589146	15		HTR4	0.7095588235294118	4		SESN2	0.007616501800688496	17		AHR	1.0	3		GNB5	0.3872420262664165	64		GNB5	0.9946900525466937	64		RPL6	0.07926131835405424	216		KAT2B	222.45716656490924	25
RPL6	202		DIDO1	13	7		BCL2L1	39	395028		ENSP00000499200	199.97674418604652	86		FSCN2	3.6705426356589146	15		SEH1L	0.7017543859649122	19		H3C15	0.007605875075923447	107		PHF10	1.0	30		H2AX	0.38608305274971944	40		H2AX	0.9946640393319807	40		RPL17-C18orf32	0.07924834779988088	198		JAK2	221.18371834035597	33
RACK1	198		SPINDOC	13	7		PSMC2	76	386908		SPDYE14	199.97674418604652	86		GRXCR1	3.6705426356589146	15		GANC	0.7	4		H3C1	0.00749293337841938	115		CDK11B	1.0	2		PSMD1	0.38550616361598805	67		PSMD1	0.9946510327246241	67		RPL10	0.0792150623365328	199		MYH9	216.42221031697937	17
RPL28	198		SPIN1	13	7		EEF1A1	124	386252		SEC61B	199.60204081632654	98		GRXCR2	3.6705426356589146	15		IGFBP5	0.7	2		UBB	0.007464754515029561	107		S1PR1	1.0	5		PSMA6	0.38521836506159013	63		PSMA6	0.9946445294209458	63		RPL29	0.07901838490619978	205		S1PR2	212.81684631866202	9
RPS4X	198		KMT2E	13	7		COX4I1	84	382924		NEMF	199.59183673469389	49		MYO1C	3.6705426356589146	15		IGFALS	0.7	2		GNAQ	0.007188385804909248	69		CTSF	1.0	3		H2BC11	0.38450074515648286	53		H2BC11	0.9946282711617502	53		RPL37A	0.07885786308557034	207		RBM15	209.8490334745143	8
RPL7	196		TRIM66	13	7		MTRNR2L8	9	379986		HDDC3	198.421875	64		MYO7A	3.6705426356589146	15		CLCF1	0.696	5		POLR2B	0.007111221232706017	118		CTSO	1.0	3		H2AC8	0.3839285714285714	58		H2AC8	0.9946152645543938	58		MED1	0.07837439627492448	219		H2AX	187.15509085745876	40
RPL10A	194		BMT2	12	7		CCT8	49	379290		DOCK4	197.60162601626016	123		PLS1	3.6705426356589146	15		BPTF	0.6955882352941176	15		MT-CO1	0.007050439454934084	74		CTSZ	1.0	3		CARM1	0.3837857939754556	19		CARM1	0.9946120129025545	19		RPL28	0.07819698494398675	205		PIK3CG	181.9847285576658	20
RPL17-C18orf32	194		AIRE	12	7		PRKCE	25	369096		RSRC1	196.74603174603175	126		TPRN	3.6705426356589146	15		MIOS	0.6952380952380952	21		H3C10	0.007001719804658928	116		CTSC	1.0	3		BARD1	0.38278931750741835	44		BARD1	0.9945892513396807	44		RPL12	0.0781965331765233	199		SELPLG	181.72364083070136	5
RPL26L1	190		HDGFL2	12	7		RPL11	261	367566		RPL36A-HNRNPH2	196.54074074074074	135		TWF1	3.6705426356589146	15		WDR24	0.6952380952380952	21		H3C4	0.006960028515125088	115		CTSW	1.0	3		PSMD7	0.38264738598442716	61		PSMD7	0.9945859996878414	61		EEF2	0.0778101893595447	201		NSMCE3	179.19524345455298	8
GNB1	189		ZCWPW2	12	7		H7C0C1_HUMAN	73	367530		PDF	196.25396825396825	63		XIRP2	3.6705426356589146	15		WDR59	0.6952380952380952	21		H3C2	0.006960028515125088	115		CNR2	1.0	4		GNB3	0.38250555967383243	65		GNB3	0.9945827480360023	65		RACK1	0.07724250108870484	211		DDIT3	178.83711381800404	6
RPL10	188		SGO2	11	7		GNAQ	69	367434		RPL39L	195.67441860465115	129		REC8	3.6598837209302326	15		CASTOR1	0.6915708812260536	18		H3C3	0.006960028515125088	115		EIF1AD	1.0	33		H2AC4	0.3822222222222222	52		H2AC4	0.9945762447323241	52		RPL3L	0.07710870730008629	190		FPR1	174.77681374307986	9
MRPS5	185		FNIP2	11	7		RPL5	259	365982		RSL24D1	195.26530612244898	98		WAPL	3.6598837209302326	13		UHRF1	0.6892156862745098	15		H3C7	0.006960028515125088	115		NPY4R2	1.0	4		PSMA1	0.3815157116451017	62		PSMA1	0.9945599864731284	62		RPS4X	0.07697834443882798	201		CTSL	166.73992434714162	7
MRPS12	184		CDYL2	11	7		TUFM	132	354148		PA2G4	194.98319327731093	119		NMT1	3.6531007751937983	2		ITFG2	0.6888888888888889	18		H3C11	0.006932558949091388	114		SSTR4	1.0	4		TP53BP1	0.38109305760709006	43		PPIF	0.994550231517611	33		RPS10	0.07657160245765922	197		PPA1	166.63836201720892	16
RPL27	184		NSMCE2	9	7		RPS18	266	353922		SRPRB	194.5	52		PDS5A	3.6521317829457365	17		ADGRG3	0.6870748299319728	3		H3C6	0.006932558949091388	114		HCRTR2	1.0	5		PSMA4	0.38109305760709006	59		PSMA4	0.994550231517611	59		MRTO4	0.07644564206085694	192		MFN2	164285195255031	2
CD74	182		NSMCE4A	9	7		PSMD2	68	351032		H3BN98_HUMAN	193.8582089552239	134		STAG1	3.6511627906976742	18		SZT2	0.68125	16		H3C8	0.006932558949091388	114		GAGE12J	1.0	49		PPIF	0.38109305760709006	33		TP53BP1	0.994550231517611	43		MRPS5	0.07631696815597246	197		CSNK1E	164.2851952550313	34
RPS10	180		WTAP	7	7		NDUFA5	75	348434		SIL1	193.60344827586206	116		STAG2	3.6511627906976742	18		COX7A2L	0.6788177339901478	29		NDUFA5	0.0069069100675118456	75		GAGE12H	1.0	49		IDE	0.38095238095238093	11		GNB2	0.9945469798657718	60		MRPS10	0.07617244534857036	195		SPG7	163.0249235446456	38
RPS27	180		VIRMA	7	7		COX7C	84	333382		RPL22L1	193.32394366197184	142		RAD21	3.645348837209302	21		COX19	0.6756756756756757	2		RIPOR2	0.006845202456232801	16		GAGE1	1.0	49		GNB2	0.38095238095238093	60		IDE	0.9945469798657718	11		CD74	0.0760117387489891	189		TRAF2	160.35588290139853	20
FLT3LG	179		METTL14	7	7		RRAGB	28	330240		NSA2	193.18852459016392	122		SLC9A3R2	3.6424418604651163	5		COX7B2	0.6753978779840849	29		GNB2	0.006780764986745334	60		GAGE2E	1.0	49		PSMB6	0.3808118081180812	53		BAX	0.9945437282139326	45		IMP3	0.07547065127774734	188		MAPK8	159.81315846956699	45
MRPS10	179		RBM15B	7	7		PRKN	57	329626		EIF5A2	193.07751937984497	129		SDC2	3.623062015503876	4		TRIR	0.6609686609686609	26		IL11	0.006470680005858588	17		GAGE12E	1.0	49		BAX	0.3808118081180812	45		PSMB6	0.9945437282139326	53		MRPS12	0.07546617292273129	194		IGLL5	159.7243001483476	11
RPL12	179		SLF1	7	7		RPL8	255	327178		OTUD3	192.97435897435898	39		CDCA5	3.5988372093023258	15		NSD3	0.6606561482594541	33		BAX	0.006399487799211466	45		GAGE10	1.0	49		PIK3CA	0.37997054491899857	31		KMT2A	0.9945242183028978	47		FLT3LG	0.07508682664850837	186		CDH1	149.8597990106832	98
RPL14	179		RGP1	5	7		ATP6V1D	12	326102		ARL6IP1	192.95620437956205	137		METTL3	3.5823643410852712	8		PBRM1	0.6575757575757576	33		RPS27	0.006242314265937512	193		UNC45A	1.0	3		KMT2A	0.37997054491899857	47		PIK3CA	0.9945242183028978	31		RPL14	0.07508096106666515	190		BPTF	148.47507207596172	15
RPL3L	176		SLF2	5	7		SELENOS	28	316214		IFI35	192.5851851851852	135		MMP14	3.5310077519379846	5		GPR139	0.6574519230769231	4		IGFBP3	0.006026710887776309	5		MCTS1	1.0	34		PSMC4	0.37913299044819987	70		H2BC12	0.994504708391863	48		RPL27	0.07488646331027571	192		VDAC1	143.91286767516812	52
RPS15A	176		ZNF597	5	7		IL11	17	306406		SMKR1	192.45528455284554	123		COX7B2	3.5251937984496124	29		ADGRF1	0.6574519230769231	4		CARM1	0.00544766993374646	19		HRH1	1.0	4		H2BC12	0.37913299044819987	48		PSMC4	0.994504708391863	70		RPL10L	0.07461370736251309	181		SELENOS	142.51496117590654	28
IMP3	175		ATP4A	4	7		RPS2	263	303202		EIF5AL1	192.29545454545453	132		COX7A2L	3.52422480620155	29		H1-4	0.656891495601173	31		TUFM	0.00519604091293687	132		IFRD1	1.0	53		WDR5	0.3781604983510443	47		WDR5	0.9944819468289892	47		RPS27	0.07461360380486205	193		FAU	142.3766344078126	233
RPL7A	175		CTSH	4	7		H4-16	72	289564		CDH1	191.8877551020408	98		COA6	3.5213178294573644	31		TAS2R46	0.6548780487804878	4		H2AX	0.005101985898693925	40		GAGE12C	1.0	50		PSMC6	0.3776070252469813	57		PSMC6	0.9944689402216326	57		MRPS7	0.07392918055056129	179		JAK1	138.50250415309097	23
MRTO4	174		CTSV	4	7		H4C1	72	289564		HMGN4	191.78169014084506	142		IL12RB2	3.508720930232558	12		H2AC7	0.6548387096774193	31		APOE	0.005011942769855557	36		GAGE12D	1.0	50		SLC25A4	0.37719298245614036	30		SLC25A4	0.9944591852661151	30		MRPL13	0.07351938463421316	183		HTRA2	137.1407244301594	8
MRPS7	173		GANC	4	7		H4C11	72	289564		HMGN2	191.6993006993007	143		IL11RA	3.506782945736434	11		COA6	0.6522273425499232	31		SPG7	0.005000434331939654	38		EIF2D	1.0	36		COX4I1	0.37650492520977746	84		COX4I1	0.9944429270069195	84		MRPL3	0.0733750133560898	185		COX19	136.20684792412706	2
MRNIP	172		CTSZ	3	7		H4C12	72	289564		ABCF1	191.6046511627907	43		CTSC	3.505813953488372	3		HEBP1	0.65	2		MT-CYB	0.0049479885170323834	67		DAPL1	1.0	57		GNAS	0.3762304046664236	100		GNAS	0.9944364237032413	100		MRNIP	0.07306777118730955	177		CDH2	132.7244347638182	7
RPL10L	172		CTSC	3	7		H4C13	72	289564		HMGN1	190.55172413793105	145		CTSF	3.505813953488372	3		ABCF1	0.6473130106851037	43		MT-ND4L	0.004768539698689231	61		GAGE13	1.0	52		PSMC1	0.3758193736343773	62		PSMC1	0.9944266687477238	62		MRPL4	0.0727158043307369	184		CRHR1-2	131.61415053158828	8
RPS12	172		ATP4B	3	7		H4C14	72	289564		EFL1	190.28346456692913	127		CTSO	3.505813953488372	3		WTAP	0.6428571428571429	7		RPL5	0.004649350913135056	259		GAGE2A	1.0	52		BCL2L1	0.37540923972353585	39		BCL2L1	0.9944169137922064	39		MRPS11	0.0726487308191012	180		PSMD2	130.26115594852433	68
RPL27A	170		CDH4	3	7		H4C15	72	289564		EIF5A	189.73426573426573	143		CTSW	3.505813953488372	3		VIRMA	0.6428571428571429	7		COX7C	0.0045223701715338994	84		SUGT1	1.0	3		GNG2	0.3751363140676118	174		GNG2	0.9944104104885282	174		MRPL22	0.07243279994759978	181		METTL3	130.21631778481645	8
RPLP1	170		CTSF	3	7		H4C2	72	289564		PPP1R26	189.34615384615384	130		CTSZ	3.505813953488372	3		METTL14	0.6428571428571429	7		POMC	0.004480389709532106	51		GRXCR2	1.0	15		PSMC3	0.37404856832185573	61		PSMC3	0.9943843972738151	61		RPL22	0.07216715947562827	175		PRKN	129.52534872131324	57
FANCE	169		CTSW	3	7		H4C3	72	289564		SRP54	189.32575757575756	132		CNTF	3.50484496124031	14		RBM15B	0.6428571428571429	7		ATP6V1D	0.00441981818574704	12		FSCN2	1.0	15		PSMD12	0.3731019522776573	66		PSMD12	0.994361635710941	66		RPL7L1	0.07205477544874563	170		SPN	129.03447400807846	7
GNG2	168		CTSO	3	7		H4C4	72	289564		TEX48	189.17518248175182	137		CTF1	3.50484496124031	14		IPO4	0.6425834701696771	29		PPIF	0.004365180991608557	33		EPB41L1	1.0	15		CD34	0.37242872609166366	26		CD34	0.9943453774517456	26		FANCE	0.07201974868242908	174		TMBIM6	125.47855819704915	6
CCDC105	167		MTRNR2L4	2	7		H4C5	72	289564		RPS4Y2	188.47368421052633	152		OSMR	3.50484496124031	12		AHR	0.6407407407407407	3		RPL11	0.004360109547610818	261		TPRN	1.0	15		USP14	0.37202595529920696	53		USP14	0.9943356224962281	53		RPS27A	0.0719771124395874	285		PPID	123.83143741279093	22
MRPS11	167		ZC3HAV1	1	7		H4C8	72	289564		WDR31	187.84246575342465	146		LIF	3.503875968992248	13		PHF10	0.6394444444444445	30		JAK1	0.004214589723778986	23		XIRP2	1.0	15		PSMB3	0.37175792507204614	56		PSMB2	0.9943291191925497	55		RPL27A	0.07187750637206705	184		GPR183	119.00540510087328	4
RSAD1	167		ATP5F1C	130	6		H4C9	72	289564		MTIF2	187.203125	128		CDYL2	3.502906976744186	11		MCM2	0.6312516896458502	27		HSPA8	0.004153877605859276	41		CLIC5	1.0	15		PSMB2	0.37175792507204614	55		PSMB3	0.9943291191925497	56		RSAD1	0.07187062131860089	174		AKT3	117.58918240636065	20
CUL7	166		H3C10	116	6		RPS15	260	287990		MRPL11	186.9558823529412	136		IL27RA	3.502906976744186	15		CDK11B	0.6296296296296297	2		VCP	0.0040600723162286375	50		PLS1	1.0	15		PSMB4	0.3716240547353259	54		PSMB1	0.9943258675407107	55		CCDC105	0.07182408194551018	172		PTHLH	117.02804775486884	9
MRPL3	165		UBC	115	6		RPLP0	245	287930		HSPBP1	186.68852459016392	122		AIRE	3.501937984496124	12		S1PR1	0.625615763546798	5		RPS18	0.0039782001796488204	266		GRXCR1	1.0	15		PSMB1	0.3716240547353259	55		PSMB4	0.9943258675407107	54		MRPS15	0.0712672405624445	176		CD34	113.74745957788343	26
MRPL22	164		H3C4	115	6		IGHV3-16	68	279458		GFM1	186.4148148148148	135		CNTFR	3.501937984496124	15		RAD21L1	0.6210826210826211	13		CCR5	0.0039027284880584793	30		MYO7A	1.0	15		PSMB7	0.3714902807775378	54		PSMB7	0.9943226158888715	54		RPS15A	0.07115564243596388	186		CASP10	113.40951545236393	4
RPLP2	164		H3C7	115	6		ATP5F1D	68	276432		RPS27L	186.01307189542484	153		HDGFL2	3.501937984496124	12		CTSZ	0.6190476190476191	3		BID	0.003878793833883822	29		MYO1C	1.0	15		H3C14	0.3704235463029433	108		H3C14	0.9942966026741584	108		RPL36AL	0.07111613174370321	171		CYCS	109.16063896369941	71
MRPL13	162		H3C3	115	6		RPL23	251	275730		MRPS2	185.52447552447552	143		OSM	3.501937984496124	15		CTSC	0.6190476190476191	3		ZC3H13	0.0038489282787611367	9		TWF1	1.0	15		H3C15	0.37002509860164934	107		H3C15	0.9942868477186412	107		CUL7	0.0710019706098914	181		PSMA5	109.11622213999648	73
MRPL4	161		H3C2	115	6		SMC1A	22	271434		EIF3H	185.3943661971831	71		ZCWPW2	3.501937984496124	12		CTSF	0.6190476190476191	3		CUL7	0.003787484965198096	181		MC1R	1.0	5		PSMD8	0.3697599426728771	56		PSMB5	0.9942803444149628	52		RPS10-NUDT3	0.07097433678734387	169		DNAJC9	109.04432693090718	32
RPL22	161		H3C1	115	6		RPS11	262	262878		RPS4Y1	185.24528301886792	159		PYGO1	3.500968992248062	13		CTSW	0.6190476190476191	3		IDE	0.0037852932042655584	11		IGHV3OR16-9	1.0	2		PSMB5	0.3697599426728771	52		PSMD8	0.9942803444149628	56		EIF5B	0.07082715317507943	170		CCR5	106.31102330396318	30
RPL7L1	161		H3C8	114	6		UCN	13	258954		MRPL58	184.66197183098592	71		PYGO2	3.500968992248062	13		CTSO	0.6190476190476191	3		MRTO4	0.0037265741153552985	192		CCDC124	1.0	81		PSMD3	0.3693629205440229	54		PSMD3	0.9942705894594454	54		RPLP1	0.07081988623506968	173		NASP	104.38900260862391	29
EEF2	160		H3C11	114	6		RPL23A	250	251846		TRPM3	184.5	2		SPIN1	3.500968992248062	13		CNR2	0.6138613861386139	4		KAT2B	0.003693722621698114	25		GSDME	1.0	2		ADRM1	0.36896675008938146	55		ADRM1	0.9942608345039281	55		RPL7A	0.0705358516103046	180		FKBP5	103.97584217587598	13
MRPS14	160		H3C6	114	6		CUL7	181	250780		ADGRG5	184.5	2		SPINDOC	3.500968992248062	13		CARS1	0.6104651162790697	4		SELENOS	0.003679127358835533	28		MRAP	1.0	4		FOXO3	0.3681769532643596	17		FOXO3	0.9942413245928933	17		MRPS14	0.07051458000631765	176		PSMC2	103.0716673864869	76
MRPS15	160		ATP5PO	108	6		RPS9	257	250106		KCTD12	184.5	2		BCL9	3.5	14		EIF1AD	0.6094716801523085	33		MRPS12	0.003610100996430821	194		ATP4B	1.0	3		PSMB10	0.36660746003552397	49		PSMB10	0.9942023047708236	49		RPL36A	0.07043680857476009	170		PPARGC1B	103.00198348633873	4
RPL36AL	160		H3C14	108	6		MT-ATP6	59	249080		EFTUD2	184.4468085106383	141		BRPF1	3.5	14		PHF1	0.6082887700534759	12		FPR2	0.0035840334030242823	10		SLF2	1.0	5		SLC25A6	0.3664772727272727	15		SLC25A6	0.9941990531189844	15		RPS12	0.07041641239961223	184		PIK3CB	101.77287789490052	27
RPL36A	159		UBB	107	6		H2AX	40	248974		EIF2S3	184.37735849056602	106		MORC3	3.5	14		HDDC3	0.6067947247706422	64		PSMD4	0.0035824446517754853	64		PBDC1	1.0	2		PSMD13	0.3655685441020191	56		PSMD13	0.9941762915561105	56		MRPL2	0.06938815145267799	171		IGHV3-43D	101.05679684456146	12
MRPL2	157		H3C15	107	6		RPS27	193	248894		EIF3E	184.33823529411765	68		TRIM33	3.5	14		NPY4R2	0.6059113300492611	4		RPL8	0.003566406865595849	255		EEF1AKMT2	1.0	2		TRIM25	0.3653097345132743	8		TRIM25	0.9941697882524323	8		RPS4Y1	0.06895812911767286	159		HSPA8	96.22077863768796	41
MRPL24	157		MRRF	102	6		RPS20	250	243166		EIF2S2	184.26666666666668	90		CDY1	3.499031007751938	15		SSTR4	0.6039603960396039	4		RPLP0	0.0035336590369556653	245		ADGRG1	1.0	5		PSMD6	0.36505129112133	58		PSMD6	0.9941632849487541	58		MRPL1	0.06886301940162329	165		AKT2	95.82133612837728	19
RPS10-NUDT3	157		TSFM	92	6		RPL35	246	239336		EIF3J	183.85185185185185	54		CDY1B	3.499031007751938	15		HCRTR2	0.6028708133971292	5		EEF1G	0.003506937158591356	123		CCDC74B	1.0	20		HSF1	0.3649222065063649	22		HSF1	0.9941600332969148	22		RPLP2	0.06883900475786844	167		CTNNA1	94.35194614654777	7
CXorf66	155		H3-3A	90	6		PSMC5	71	237462		EEF1B2	183.83464566929135	127		CDY2A	3.499031007751938	15		PDF	0.6020060375888596	63		RPS2	0.003464313591750311	263		CCDC92	1.0	20		PLK1	0.3642781503706318	22		PLK1	0.9941437750377192	22		MRPL24	0.06879327801262149	166		CTNND1	94.35194614654777	7
H3BNC9_HUMAN	154		COX7C	84	6		IPO4	29	231428		NPSR1	183.57142857142858	161		CDY2B	3.499031007751938	15		THYN1	0.6	10		EIF2S1	0.0034303097976261646	132		SPX	1.0	5		PSMB9	0.3629968343299332	53		PSMB9	0.9941112585193277	53		CXorf66	0.06861381641773982	161		APP	93.00018033986937	68
MRPL1	154		H0YIJ7_HUMAN	82	6		XBP1	95	226914		CXorf66	183.32919254658384	161		CBX6	3.498062015503876	14		GAGE12E	0.5998316852514202	49		GNG4	0.0034084720843978143	48		SLC9A1	1.0	4		JAK2	0.3628691983122363	33		JAK2	0.9941080068674887	33		SEC61A1	0.06739809823176014	163		UHRF1	92.24298674579462	15
RPS4Y1	154		CYC1	81	6		RPS16	257	223572		ABCE1	183.27118644067798	118		H2AB2	3.491279069767442	23		GAGE10	0.5998316852514202	49		CD34	0.0033914985457495998	26		NMS	1.0	4		MCL1	0.36274165202108966	21		IGLV10-54	0.9941047552156494	4		NPSR1	0.0673534395179078	161		PPIF	90.41664387229102	33
RPL37	153		UQCRFS1	81	6		NDUFA9	69	223060		EIF3D	183.0909090909091	66		H2AB3	3.491279069767442	23		GAGE12H	0.5998316852514202	49		PSMC5	0.003390904558731072	71		CENPS-CORT	1.0	6		IGLV10-54	0.36274165202108966	4		MCL1	0.9941047552156494	21		RPS4Y2	0.06691836406330004	152		RACK1	88.96884213100678	211
RPS4Y2	151		COX5A	81	6		ADGRD1	4	220512		EIF3L	182.36666666666667	60		H1-10	3.489341085271318	25		GAGE12J	0.5998316852514202	49		MYH9	0.0033682573791298564	17		CTSH	1.0	4		UCHL5	0.3612180609030452	51		UCHL5	0.9940657353935799	51		RPS27L	0.0663742902564566	153		ATP5F1A	88.72186850935827	125
RPL39	150		UQCRC2	80	6		MRPS12	194	216438		EIF3K	182.30882352941177	68		TRIM66	3.489341085271318	13		GAGE1	0.5998316852514202	49		PSMD12	0.0033472897886454253	66		CTSV	1.0	4		NDUFA5	0.3610916724982505	75		NDUFA5	0.9940624837417408	75		RPL39	0.06624040060405473	161		IL6R	88.6630621902011	18
NPSR1	149		UQCRB	80	6		BAX	45	216170		H3BNC9_HUMAN	182.2774193548387	155		CBX1	3.487403100775194	15		GAGE2E	0.5998316852514202	49		PSMD14	0.003334909565285203	71		CDC37L1	1.0	5		CBLB	0.36058700209643607	10		CBLB	0.9940494771343843	10		H3BNC9_HUMAN	0.06567247239193971	155		TP53BP1	88.47406539126186	43
SEC61A1	148		UQCRC1	79	6		RPL9	239	216092		RPL7L1	181.8764705882353	170		MACROH2A1	3.487403100775194	27		GPR88	0.599009900990099	4		TRAF2	0.0032641731288243735	20		PSMG3	1.0	10		PTGES3	0.360461054837583	26		PTGES3	0.9940462254825451	26		RPL37	0.06446834352375314	156		LHPP	87.34388691641487	7
RPL32	145		UQCRQ	79	6		RPL4	252	215574		H0YIJ7_HUMAN	181.82926829268294	82		SGF29	3.48546511627907	15		UNC45A	0.5984848484848485	3		PPA1	0.0032532171250415865	16		DDB2	1.0	27		PSMB8	0.3599581444018138	48		PSMB8	0.9940332188751885	48		RPL22L1	0.06391617721553058	142		KISS1R	87.2231592171631	10
RPS27L	142		COX5B	78	6		RPL3	229	213278		EIF3CL	181.3	50		ZZZ3	3.48546511627907	15		NDUFB1	0.5978428351309707	55		SLF1	0.0032295949540050027	7		MTNR1A	1.0	11		GNAQ	0.3598326359832636	69		GNAQ	0.9940299672233495	69		WDR31	0.0637993924987201	146		MT-ND4L	86.36893929630513	61
WDR31	141		UQCR10	78	6		MAPK9	38	208996		EEF1G	180.6341463414634	123		KAT6B	3.4844961240310077	16		MCTS1	0.5966276562981213	34		ATP5ME	0.003216477720164982	52		PRSS2	1.0	3		AKT3	0.35920640445527324	20		AKT3	0.9940137089641538	20		HMGN1	0.06347687228114851	145		NDUFA5	84.55073347655338	75
EIF5B	140		NDUFB8	78	6		RPS23	255	208628		SEC61A1	180.1840490797546	163		PHF10	3.4844961240310077	30		NDUFB2	0.5952234206471495	55		TP53BP1	0.0031718109054048663	43		PRSS3	1.0	3		DNAJC9	0.35908141962421714	32		DNAJC9	0.9940104573123146	32		HMGN2	0.06299445214346133	143		VCP	83.43023990327303	50
RPL22L1	130		NDUFV2	76	6		SESN2	17	208180		MRPL1	179.72727272727272	165		H2AC7	3.483527131782946	31		HRH1	0.59375	4		UQCRC1	0.0031242009568659113	79		PRSS1	1.0	3		VDAC2	0.3587069864442127	19		STIP1	0.9940007023567972	24		HMGN4	0.06253292700732453	142		PSEN1	81.91055076121269	19
MRPL17	129		UQCRH	75	6		MT-CO1	74	206992		MRPL16	179.70212765957447	141		MPHOSPH8	3.483527131782946	14		GPR183	0.5935960591133005	4		MAPK9	0.0030843990084358885	38		ESRRA	1.0	3		STIP1	0.3587069864442127	24		VDAC2	0.9940007023567972	19		EIF5A	0.06251655700975725	143		HK1	81.2973930207063	8
EIF5A	128		NDUFA5	75	6		PSMD4	64	205796		CCDC105	179.65697674418604	172		RIC8A	3.483527131782946	9		SMC1B	0.5918367346938775	14		PIK3CB	0.0030480559749364953	27		PTH2R	1.0	8		AKT2	0.35833333333333334	19		AKT2	0.9939909474012799	19		RPL36A-HNRNPH2	0.061482024033502614	135		ZNF597	80.56374560889358	5
IFI35	128		NDUFA12	75	6		JAK1	23	205414		FANCE	179.08620689655172	174		PBRM1	3.481589147286822	33		IFRD1	0.5910498306724722	53		ATP5F1D	0.003032999351467623	68		PTH2	1.0	8		VDAC3	0.3578363384188627	18		MT-ND4L	0.9939779407939233	61		MRPS2	0.061065039197486064	143		APOE	78.55910882018313	36
MRPL36	128		NDUFS3	74	6		RPS5	236	205154		TSFM	178.92391304347825	92		KMT2E	3.4786821705426356	13		GAGE12C	0.5904123711340206	50		RPL23	0.0030206270005242327	251		CGB8	1.0	7		MT-ND4L	0.3578363384188627	61		VDAC3	0.9939779407939233	18		ARL6IP1	0.06049542887054061	137		ATP5F1C	77.63067594666592	130
RPL36A-HNRNPH2	128		NDUFB9	74	6		GNG4	48	205082		EIF5B	178.8235294117647	170		PHF8	3.4767441860465116	15		GAGE12D	0.5904123711340206	50		UQCRFS1	0.002953274059246387	81		CGB3	1.0	7		SLC25A5	0.3569699066067105	28		SLC25A5	0.9939551792310494	28		IFI35	0.059708648752659646	135		PIK3R2	76.82316295720116	25
MRPS16	127		NDUFS8	74	6		HBA2	34	204546		RPS10-NUDT3	178.68639053254438	169		SLC9A1	3.4748062015503876	4		NDUFC1	0.5873349339735895	56		RPL18A	0.0029524936841028213	220		PON1	1.0	25		MT-CO1	0.35647668393782384	74		MT-CO1	0.9939421726236928	74		TEX48	0.05961189154401495	137		IPO4	76.34080623835612	29
ARL6IP1	126		H7C0C1_HUMAN	73	6		PSMD12	66	194390		MRPL24	178.47590361445782	166		SMC3	3.4738372093023258	21		IFRD2	0.5868945868945868	54		FOXO3	0.0029495652558062164	17		DBI	1.0	25		CDC37	0.35610766045548653	26		CDC37	0.9939324176681755	26		H3BN98_HUMAN	0.05936442154859432	134		SLC25A6	75.9912069325223	15
MRPS2	126		UQCR11	73	6		MRTO4	192	191196		RSAD1	177.77011494252875	174		H1-4	3.4718992248062017	31		PDS5B	0.5857142857142857	15		PSEN1	0.002939747022329125	19		APOA2	1.0	25		PSME3	0.3551273227804542	41		PSME3	0.9939064044534625	41		RPL32	0.05928920109647974	147		C6	75.95990126855035	22
HMGN1	125		COX6A2	72	6		RPL26	220	190686		EIF1	177.1060606060606	66		NSD3	3.4699612403100777	33		NDUFV3	0.5855816010614773	57		NDUFA9	0.0028694610763836865	69		APOC4	1.0	25		BAK1	0.3545173479903813	39		BAK1	0.9938901461942666	39		EFTUD2	0.059218666961357226	141		NCSTN	74.99483379613855	8
HMGN2	125		COX6B1	72	6		AFDN	28	189400		MRPS7	177.00558659217876	179		BPTF	3.4670542635658914	15		STAG3	0.583554376657825	13		RDX	0.00282109328598899	24		APOC3	1.0	25		ADAM10	0.35439560439560436	28		ADAM10	0.9938868945424276	28		RPL39L	0.05843414295244701	129		MT-CO1	74.95811371164793	74
MRPS6	125		COX6C	72	6		EEFSEC	87	187272		PDCD11	176.9758064516129	124		LHPP	3.4641472868217056	7		FZD7	0.5826923076923077	5		PSMA3	0.002808049681655379	72		APOH	1.0	25		GNAI3	0.35427394438722964	76		GNAI3	0.9938836428905884	76		MRPL11	0.05841377962604882	136		COX4I1	73.37866383713566	84
MRPL19	124		NDUFS6	72	6		SIRT3	16	186296		MRRF	176.85294117647058	102		IGHV3-43D	3.4602713178294575	12		NDUFA1	0.5822128851540617	60		RPS15	0.002791271382715783	260		CETP	1.0	25		GNAI2	0.3535457348406989	80		GNA11	0.9938641329795536	37		EIF5AL1	0.05832527972950777	132		ATP5ME	73.31073718268811	52
MRPL32	124		H4C9	72	6		RPL17	219	184080		RPL10L	176.52486187845304	181		SLF1	3.4486434108527133	7		EIF2D	0.5813802083333334	36		RPS3A	0.0027463810589559608	236		PLTP	1.0	25		GNA11	0.3535457348406989	37		GNAI2	0.9938641329795536	80		MRPL16	0.05788777472301546	141		MAPK9	72.6353681227522	38
MRPS9	124		H4-16	72	6		SECISBP2	79	181852		EIF3F	176.2375	80		DIDO1	3.436046511627907	13		DAPL1	0.5808108353786019	57		H7C0C1_HUMAN	0.002721370819378575	73		APOA5	1.0	25		DOT1L	0.35282051282051285	40		DOT1L	0.9938446230685187	40		GFM1	0.05748765228231893	135		AFDN	72.03160916069628	28
POLR2C	123		H4C5	72	6		PIK3CB	27	180768		MRNIP	176.22033898305085	177		UHRF1	3.434108527131783	15		GAGE12F	0.5743532386695196	53		RPS9	0.00268099450179942	257		PEX3	1.0	25		PSME1	0.35269993164730007	40		PSME1	0.9938413714166797	40		EIF5A2	0.05731804422321804	129		IAPP	71.47787541924686	22
MRPL21	122		H4C8	72	6		PPA1	16	180160		RPL36AL	176.1812865497076	171		CTSH	3.433139534883721	4		GAGE12G	0.5743532386695196	53		PSMD11	0.002677970968473038	65		APOA4	1.0	25		BCL2L11	0.3524590163934426	21		BCL2L11	0.9938348681130015	21		SRP54	0.057283641364785635	132		SMC3	71.03006757841385	21
MRPL27	122		H4C11	72	6		UQCRFS1	81	178728		RPL36A	175.6764705882353	170		CTSV	3.433139534883721	4		GAGE2A	0.5730570975416336	52		EIF3H	0.002672104204097728	71		APOC2	1.0	25		PSEN1	0.3520982599795292	19		PSEN1	0.993825113157484	19		RSRC1	0.05717654615541807	126		CRHR1	71.02472973298012	18
RPL39L	122		H4C12	72	6		PSMC4	70	178436		RPL39	175.38509316770185	161		APC2	3.427325581395349	4		GAGE13	0.5730570975416336	52		MT-ATP6	0.0026602051678792623	59		PCYOX1	1.0	25		H2AC6	0.3511398434841783	50		H2AC6	0.9937990999427709	50		PPP1R26	0.056345290887251626	130		MT-CYB	70.85582880385297	67
TUFM	122		H4C13	72	6		BID	29	177126		RPL37	175.37179487179486	156		TRIR	3.4263565891472867	26		SUGT1	0.571969696969697	3		EEF2	0.0026570571119889164	201		APOC1	1.0	25		CCR5	0.3509010540632438	30		CCR5	0.9937925966390926	30		DOCK4	0.05615158254491359	123		CBX5	68.79407195749589	19
EIF1AX	121		H4C1	72	6		PSMD14	71	175562		EIF1AY	175.34375	128		CBX3	3.4224806201550386	21		CLIC5	0.5644444444444444	15		HBA2	0.0026451104397646674	34		APH1B	1.0	5		SPG7	0.3507817811012916	38		SPG7	0.9937893449872536	38		EIF1AX	0.055741594598759596	141		MT-ATP6	68.5774197262009	59
H3BN98_HUMAN	121		H4C14	72	6		PIK3R2	25	171216		RPLP2	175.2754491017964	167		CBX5	3.4186046511627906	19		EPB41L1	0.5644444444444444	15		XBP1	0.0026295729405003726	95		CAPN1	1.0	5		PSMG2	0.3506625891946993	39		PSMG2	0.9937860933354143	39		MTIF2	0.055330720474280545	128		IL27	68.16522530317667	6
MRPL11	121		H4C3	72	6		TRAF2	20	170628		MRPL2	174.69590643274853	171		FLCN	3.4166666666666665	13		MYO1C	0.5644444444444444	15		PSMG1	0.0025388216514467283	67		CAPN2	1.0	5		H2AC17	0.3504244482173175	44		GNG4	0.9937795900317361	48		EFL1	0.05516821517541251	127		EBI3	68.16522530317665	6
MRPL33	121		H4C15	72	6		HSPA8	41	168108		EEF1A1	174.5241935483871	124		SLC38A9	3.4166666666666665	13		TWF1	0.5644444444444444	15		DNAJC9	0.0025010366553390403	32		APC2	1.0	4		GNG4	0.3504244482173175	48		H2AC17	0.9937795900317361	44		NSA2	0.05457736405602225	122		NELFB	67.94782131674805	5
EIF2S1	120		H4C4	72	6		IL6ST	24	166842		SEC61A2	174.45192307692307	104		TNPO1	3.4166666666666665	13		FSCN2	0.5644444444444444	15		AFDN	0.002479558591871734	28		ADM2	1.0	12		ATP5ME	0.35030549898167	52		ATP5ME	0.9937763383798971	52		SMKR1	0.05423449696427807	123		ATP5PO	67.41280205118905	108
MRPL16	120		H4C2	72	6		EEF2	201	162952		RPL22	174.32	175		CBLL1	3.4118217054263567	8		GRXCR1	0.5644444444444444	15		BCL2A1	0.0024633101663499384	12		DCTN3	1.0	5		H2AC11	0.34994913530010174	40		H2AC11	0.9937665834243796	40		AKNAD1	0.05283717388389854	114		EIF3H	66.82216016530732	71
PPP1R26	120		MRPL58	71	6		UQCRC1	79	162774		RPL3L	173.7842105263158	190		DRD5	3.4108527131782944	11		XIRP2	0.5644444444444444	15		RPS20	0.0023627496991200864	250		DYNC1I2	1.0	5		H2BC4	0.3488843813387424	44		H2BC4	0.9937373185578274	44		SERBP1	0.05272058134281651	112		CD74	65.6862323874119	189
HMGN4	119		MT-CO3	71	6		PSMA3	72	162500		MRPS11	173.70555555555555	180		LAMTOR1	3.4098837209302326	20		PLS1	0.5644444444444444	15		APBA2	0.002347007678338187	4		H2AC1	1.0	28		SIRT3	0.3480607082630691	16		COX7C	0.9937145569949535	84		PA2G4	0.05268119778823729	119		SLC25A4	64.6459171232262	30
TEX48	119		NDUFA6	71	6		RPS3A	236	162344		RPLP1	173.4277456647399	173		DEPDC5	3.4069767441860463	23		MYO7A	0.5644444444444444	15		PSMA7	0.002316427503047564	67		PDZD11	1.0	20		COX7C	0.3480607082630691	84		SIRT3	0.9937145569949535	16		EEF1B2	0.05237445671264478	127		GSDMD	64.24619997914395	3
EFTUD2	118		NDUFA8	71	6		EEF1G	123	162058		EIF2S1	173.22727272727272	132		NPRL3	3.4069767441860463	23		GRXCR2	0.5644444444444444	15		NDUFB8	0.0023143015026313874	78		TSPAN33	1.0	20		SEM1	0.3475917817446952	25		H2BC10	0.9937015503875969	44		EIF1AY	0.0519920284915486	128		ADAM10	63.41058564967147	28
MRPL9	118		NDUFS2	71	6		DNAJC9	32	161774		MRPS15	173.17045454545453	176		RRAGD	3.4069767441860463	23		TPRN	0.5644444444444444	15		GNA11	0.0023084968362445434	37		SDF2	1.0	15		PPP5C	0.3475917817446952	17		H2BC7	0.9937015503875969	44		EIF2S1	0.05120567880085513	132		HSP90AB1	62.52513651834687	71
SRP54	118		PSMC4	70	6		PIK3CG	20	160948		FLT3LG	173.13978494623655	186		LAMTOR4	3.4060077519379846	24		CBX5	0.563801590306702	19		PIK3CG	0.0022740525533436248	20		SDF2L1	1.0	15		H2BC7	0.3475917817446952	44		PPP5C	0.9937015503875969	17		HSPBP1	0.05119773047927554	122		CBX3	62.08612442405037	21
MRPL20	117		MT-CO2	70	6		IDE	11	160760		EIF3M	172.89333333333335	75		NPRL2	3.4060077519379846	24		ING1	0.5618792971734148	14		RPS19	0.0022713351171893452	232		SRPRB	0.9992458521870287	52		H2BC10	0.3475917817446952	44		SEM1	0.9937015503875969	25		PDCD11	0.05090009072033429	124		NRF1	61.6345885395508	6
NSA2	117		NDUFB5	69	6		CCT4	69	160604		MRPS14	172.76136363636363	176		RRAGA	3.4060077519379846	24		MC1R	0.56	5		RPS11	0.0022572884166939715	262		GAGE12F	0.9985486211901307	53		H2BC8	0.3474747474747475	43		H2BC6	0.9936982987357577	43		SIL1	0.050893275825306984	116		EIF1AX	61.173427314889466	141
SMKR1	117		NDUFA13	69	6		PSMG1	67	158904		IMP3	172.38297872340425	188		RRAGC	3.4040697674418605	26		COX7A1	0.5586296056884292	65		RPS5	0.0022555479903835296	236		GAGE12G	0.9985486211901307	53		H2BC6	0.3474747474747475	43		H2BC8	0.9936982987357577	43		EEF1G	0.05031457393485839	123		CCR6	60.63896332549747	7
H3C10	116		NDUFA9	69	6		PPIF	33	158366		CD74	172.32275132275132	189		HK3	3.397286821705426	6		IGHV3OR16-9	0.5563380281690141	2		RPL23A	0.0022055247644636347	250		IFRD2	0.9958071278825996	54		IGHV3-16	0.3467741935483871	68		IGHV3-16	0.9936787888247228	68		MRPL17	0.0494757293377715	132		GHRH	60.07658500350845	23
PDCD11	116		NDUFB6	69	6		CCT7	66	156652		RPL32	172.06802721088437	147		HKDC1	3.397286821705426	6		CCDC124	0.5549256739732931	81		ADAM10	0.002205361493969919	28		NDUFB1	0.9946127946127946	55		MT-CYB	0.34654130288784424	67		MT-CYB	0.9936722855210446	67		MRPS6	0.04935351915652754	130		BCL2L1	58.94809855018734	39
EIF5A2	115		ATP5PD	68	6		SPG7	38	156362		EIF3I	171.68269230769232	104		MOCOS	3.391472868217054	1		GSDME	0.5529411764705883	2		SIRT3	0.0021764717171392023	16		SRP14	0.9902621722846442	90		PSMD10	0.3464249748237664	26		PIK3CB	0.9936690338692056	27		MRPL36	0.049295892713089116	132		TACR1	58.84533573923848	7
H3C1	115		NDUFA4	68	6		CYC1	81	154970		MRPL22	171.64088397790056	181		PBDC1	3.3885658914728682	2		HBA2	0.5437924555571615	34		CLU	0.0021530349208502353	31		SRP9	0.9902621722846442	90		PIK3CB	0.3464249748237664	27		PSMD10	0.9936690338692056	26		MRPS16	0.049125052191122995	130		UBC	57.93567102899929	115
H3C4	115		NDUFV1	68	6		EIF2S1	132	153038		MRPL13	171.61748633879782	183		COX19	3.385658914728682	2		FPR3	0.5384615384615384	3		RPS16	0.0021511003696328183	257		MORC3	0.989010989010989	14		SP100	0.34596044250754276	16		SP100	0.993656027261849	16		TPT1	0.049118554375738296	108		LCAT	57.7309470197609	28
H3C7	115		NDUFS4	68	6		ZC3H13	9	151998		CUL7	171.09944751381215	181		EEF1AKMT2	3.38468992248062	2		LTN1	0.5374002659574468	48		CSNK1E	0.002141516749993774	34		TRIM33	0.989010989010989	14		PIK3R2	0.34549715433545364	25		PIK3R2	0.9936430206544925	25		ABCE1	0.048959705097837876	118		CCR3	57.06891306438925	8
MRPL12	115		ATP5F1D	68	6		RPS19	232	150278		EIF1AX	170.90070921985816	141		TTLL12	3.383720930232558	3		PELO	0.5343957180220181	82		PPID	0.002049007653040311	22		BCL9	0.989010989010989	14		PSMD5	0.34526597524255603	32		PSMD5	0.9936365173508143	32		MRPS9	0.04874905163711293	127		PIK3R3	56.174457069668165	25
RSRC1	115		NDUFA2	67	6		RIPOR2	16	149942		POLR1C	170.6864406779661	118		NDUFB1	3.382751937984496	55		HABP4	0.5343308395677473	90		RPL35	0.0020286841174606343	246		CBX6	0.989010989010989	14		JAK1	0.3451505016722408	23		JAK1	0.993633265698975	23		MRPL21	0.048253359395680616	125		CLU	55.87498464389576	31
DOCK4	114		NDUFB10	67	6		RPS14	229	149404		MRPL3	170.30810810810812	185		NDUFB2	3.382751937984496	55		MRAP	0.5332512315270936	4		EFTUD2	0.0019996142041506402	141		PBRM1	0.9886363636363636	33		PDCL	0.3448045439358503	12		PDCL	0.9936235107434577	12		MRPL32	0.04823639219069277	125		HSP90AA1	55.08453890921736	76
H3C11	114		PSMD12	66	6		RPSA	223	148114		RPL26L1	170.26633165829145	199		MSN	3.381782945736434	22		SIRT5	0.5325355272999253	14		RPS28	0.001982469267314078	225		PELO	0.988256549232159	82		EZR	0.34468937875751504	25		EZR	0.9936202590916184	25		MRPL20	0.04795408363251575	122		BCL2	55.07579733941528	62
H3C2	114		COX7B	66	6		PSMD11	65	147924		RPL17-C18orf32	170.06565656565655	198		NDUFC1	3.380813953488372	56		TRIM24	0.5320855614973262	14		SMC3	0.0019798964127323605	21		COX7B2	0.9876847290640394	29		GNAI1	0.3444592790387183	110		GNAI1	0.9936137557879402	110		MRPL19	0.047948202212095906	126		SECISBP2	54.425627953689336	79
H3C3	114		NDUFB4	65	6		MT-CYB	67	147514		MRTO4	169.609375	192		NDUFV3	3.37984496124031	57		EDF1	0.5320195627157652	88		HSPBP1	0.0019767212668946638	122		NDUFB2	0.9872053872053872	55		PMAIP1	0.34411470490163387	14		PMAIP1	0.9936040008324228	14		EEF1A1	0.04789205103634532	124		PTH1R	53.894958931416774	19
H3C6	114		COX7A1	65	6		H2AC8	58	147456		MRPL4	169.30978260869566	184		NDUFA1	3.376937984496124	60		GSPT1	0.5316831101714823	86		TRIM25	0.0019607031450722084	8		CALCB	0.9871794871794872	13		APOE	0.34388537154281906	36		APOE	0.9935974975287446	36		MRPL9	0.047872631468128306	123		SLC9A3R2	53.523043916143415	5
H3C8	114		NDUFS1	65	6		VCP	50	147318		RPL10	169.1859296482412	199		ACTR5	3.375	27		NACA	0.5313028764805414	81		SLC25A4	0.0019292026782745915	30		PARP6	0.9857549857549858	27		UQCRFS1	0.34377081945369753	81		UQCRFS1	0.9935942458769054	81		MRPL27	0.04767091809043048	124		VDAC3	53.257877635741345	18
EIF5AL1	113		NDUFB11	65	6		LIFR	20	145868		RPL10A	167.3743842364532	203		CTNNA1	3.375	7		NEMF	0.5308293530178029	49		PIK3R2	0.0019283244214793962	25		PARP8	0.9857549857549858	27		STAM	0.3431992018623212	7		SLC25A31	0.9935779876177099	26		POLR2C	0.04756810412930355	142		IRS4	53.160918135487925	14
GFM1	111		NDUFS5	65	6		RPS29	228	145114		RPL12	167.321608040201	199		CTNND1	3.375	7		CBX3	0.5305164319248826	21		CBLL1	0.0019226354789589422	8		COX7A2L	0.9852216748768473	29		SLC25A31	0.3431992018623212	26		STAM	0.9935779876177099	7		MRPL33	0.04739722369977966	122		H7C0C1_HUMAN	53.04829417865512	73
AKNAD1	110		HDDC3	64	6		MRPS5	197	144756		EEF2	167.14427860696517	201		INO80B	3.375	27		BTF3	0.5299940369707812	86		CCT4	0.0018999624493164118	69		LYAR	0.9851540616246499	85		UBE2L6	0.34308510638297873	12		UBE2L6	0.9935747359658706	12		TUFM	0.046982988024793344	132		GNB4	52.14589028728496	64
SERBP1	110		PSMD4	64	6		NASP	29	143796		MRPL20	166.98360655737704	122		COX7A1	3.372093023255814	65		SRPRB	0.5299727520435967	52		KMT2A	0.0018925201674678644	47		PDF	0.9851510496671787	63		HSPA1L	0.34297108673978066	9		HSPA1L	0.9935714843140315	9		POLR1C	0.04678386118664952	118		GNB5	52.08077317760269	64
ABCE1	109		PDF	63	6		PSMA2	68	143436		MRPS10	166.95384615384614	195		ESRRA	3.364341085271318	3		RPL41	0.529841515268651	65		RPL26	0.0018467228999759036	220		HDDC3	0.9851190476190477	64		BID	0.34274327465958154	29		BID	0.9935649810103533	29		MRPL12	0.04656153662622891	121		POLR2B	51.86887079608712	118
EEF1B2	109		NDUFB3	63	6		KAT2B	25	142604		MRPS12	166.81958762886597	194		IL6ST	3.36046511627907	24		ATP4B	0.5294117647058824	3		IL6R	0.001844135885542276	18		HABP4	0.9837702871410736	90		ATP5F1D	0.3426294820717132	68		ATP5F1D	0.9935617293585141	68		ETF1	0.045473616322634684	101		LIFR	51.39068736384653	20
PA2G4	109		PSMC1	62	6		UQCRC2	80	142086		MRPL12	166.54545454545453	121		RBM15	3.3575581395348837	8		LYAR	0.5288875946418171	85		RPSA	0.0018412780996204157	223		NACA	0.9830246913580247	81		UQCRC1	0.34240212342402127	79		UQCRC1	0.9935552260548358	79		SNU13	0.04495747387934774	97		VDAC2	50.86373180588704	19
HSPBP1	108		NDUFC2	62	6		H2BC11	53	141542		MRPL9	166.46341463414635	123		GSDMD	3.3556201550387597	3		NDUFA3	0.5283437826541275	58		BAK1	0.0018092073387368434	39		SERBP1	0.9826254826254827	112		BCL2L2	0.3421750663129974	14		BCL2L2	0.9935487227511576	14		SEC61B	0.044262339045150395	98		RDX	50.859486405369516	24
EFL1	107		UQCRHL	62	6		MRPS14	176	141444		RPL14	166.44210526315788	190		PSMG3	3.3556201550387597	10		GPR52	0.5278048780487805	5		EEFSEC	0.0018058593028931161	87		EDF1	0.9822361546499477	88		NDUFB8	0.34194831013916505	78		NDUFB8	0.9935422194474792	78		RSL24D1	0.04407789166021318	98		LAMTOR3	50.78712887958537	21
H3C14	107		BCL2	62	6		SIRT5	14	141302		RPL7A	166.0388888888889	180		MCM2	3.3498062015503876	27		SRP14	0.5267510548523207	90		RPL9	0.0017641991595059268	239		CBX1	0.9809523809523809	15		IAPP	0.3412698412698413	22		IAPP	0.9935227095364445	22		EIF2S3	0.04396063476050691	106		GNAS	50.6895880967989	100
H3C15	107		NACA2	62	6		PSMA7	67	138914		MRPS5	165.75634517766497	197		LIFR	3.3468992248062017	20		SRP9	0.5267510548523207	90		RPS23	0.0017543105849563403	255		H2AC7	0.978494623655914	31		CASP2	0.3408190224570674	7		CASP2	0.9935097029290879	7		GCN1	0.04328103713042172	92		LAMTOR2	50.598506699333974	20
MTIF2	107		PSMC3	61	6		GNA11	37	138802		RPL27	165.484375	192		RDX	3.3459302325581395	24		KCNH2	0.5242718446601942	3		IGLL5	0.0017438443662503053	11		SMARCD1	0.9778225806451613	32		POMC	0.3402571711177052	51		AFDN	0.9934934446698923	28		HABP4	0.043272754477821467	90		LAMTOR5	50.598506699333974	20
SIL1	106		COX6A1	61	6		RPS13	231	136560		RPL27A	165.22282608695653	184		PAPSS1	3.3449612403100777	5		SEC61G	0.524105668684645	92		LCAT	0.0017190101567312857	28		GCN1	0.9775441949354993	92		AFDN	0.3402571711177052	28		POMC	0.9934934446698923	51		SRP19	0.042906639900194644	94		EHMT1	50.222489616785225	16
GNAI1	105		NDUFA10	61	6		RPL18	221	134544		MRPL33	165.22131147540983	122		NDUFA3	3.3391472868217056	58		EEF1D	0.523720238095238	84		AKT3	0.0017154163945182	20		SRP68	0.9763497372193024	92		KAT2B	0.3391390075583306	25		KAT2B	0.993460928151501	25		SEC61G	0.04281291233493304	92		GNB3	49.92461421683927	65
EEF1A1	104		COX4I2	61	6		RPL10A	203	130344		RPS27	165.0984455958549	193		NDUFC2	3.3352713178294575	62		SECISBP2	0.5213494034280177	79		CCT7	0.0017148715109348445	66		NDUFC1	0.9753246753246754	56		PIK3CG	0.3390275952693824	20		PIK3CG	0.9934576764996618	20		XBP1	0.042761166322491086	95		PIK3CD	49.7339535482055	25
EIF1AY	103		NDUFA1	60	6		RPL35A	214	129180		RPS15A	164.7741935483871	186		CARS1	3.3236434108527133	4		HBS1L	0.5212246099499559	86		RPL4	0.0017141650628632685	252		SECISBP2	0.9750081142486205	79		SELENOS	0.3388049901510177	28		FKBP5	0.9934511731959835	13		SRP68	0.04239790780574951	92		APOL1	49.485429840447175	27
EIF3I	101		MT-ATP6	59	6		RPL31	218	128882		MRPL21	164.72	125		ADGRG5	3.3217054263565893	2		NACA2	0.5212005320917859	62		PSMB10	0.0017073690225674907	49		KAT6B	0.975	16		FKBP5	0.3388049901510177	13		SELENOS	0.9934511731959835	28		SRP14	0.04201703374149907	90		ATP5F1D	49.40705339036044	68
TPT1	101		PSMD6	58	6		RPL18A	220	126312		MRPL32	164.424	125		KCTD12	3.3217054263565893	2		NDUFC2	0.520772238514174	62		RPL3	0.0016827570316177718	229		AKNAD1	0.9748486259897532	114		SDF2L1	0.3384716300426369	15		SDF2	0.9934414182404662	15		SRP9	0.04201703374149907	90		EEFSEC	48.452325112270394	87
UBC	101		NDUFA3	58	6		MRPL3	185	126288		RPS10	164.04060913705584	197		TRPM3	3.3217054263565893	2		SRP68	0.5177042160737813	92		IL6ST	0.001670978939677391	24		SEC61G	0.9746774964166268	92		SDF2	0.3384716300426369	15		SDF2L1	0.9934414182404662	15		SEC61A2	0.04193906144254702	104		BAX	46.90044700599522	45
ATP5F1C	100		H2AC8	58	6		MT-ND4L	61	126212		MRPL27	163.68548387096774	124		ADGRG3	3.3197674418604652	3		GCN1	0.5176833225178455	92		MPHOSPH8	0.00167019150229366	14		PSMD9	0.974025974025974	22		IGFBP3	0.3383606557377049	5		IGFBP3	0.9934381665886269	5		QARS1	0.04192985387212772	89		GNB2	46.78956180402129	60
POLR1C	99		PSMC6	57	6		RPS28	225	125762		MRPS9	163.36220472440945	127		NMS	3.3197674418604652	4		SLF2	0.5157894736842106	5		PSMA2	0.0016628969415782564	68		TRIR	0.9723076923076923	26		CASP10	0.337696335078534	4		CASP10	0.9934186566775922	4		NHP2	0.04187526730721248	90		RPS27A	45.44860959595833	285
EEF1G	98		NDUFV3	57	6		MRPL4	184	125564		RPL7	163.18009478672985	211		LAMTOR2	3.317829457364341	20		SERBP1	0.5147176701104382	112		MRPS14	0.0016272232823968302	176		UBQLN4	0.9715099715099715	27		ZFAND2B	0.33747547416612167	8		ZFAND2B	0.993412153373914	8		MRRF	0.04174930246439325	102		CRH	44.31523334130009	24
SEC61A2	96		PSMD13	56	6		MRPS10	195	125526		RPS12	163.0108695652174	184		LAMTOR5	3.317829457364341	20		F11	0.5131578947368421	2		SECISBP2	0.0016179847116997816	79		PHF1	0.9696969696969697	12		KDM4A	0.33725490196078434	29		KDM4A	0.9934056500702356	29		EDF1	0.04167103983508395	88		PSMD4	44.17888949089313	64
GNAS	95		PSMD8	56	6		COX5A	81	123784		RPS4X	162.76616915422886	201		ATP6V1D	3.316860465116279	12		PBDC1	0.5120967741935484	2		MSN	0.0016067269203242662	22		MCM2	0.9686609686609686	27		PSME2	0.3371447239464227	37		PSME2	0.9934023984183966	37		CDH1	0.04126364731725986	98		COX7C	43.3252807914921	84
SEC61B	95		PSMB3	56	6		MYH9	17	122768		MRPS6	162.53076923076924	130		LAMTOR3	3.316860465116279	21		EEF1AKMT2	0.512	2		PSMB6	0.0016050378578306987	53		ING1	0.967032967032967	14		BCL2A1	0.3370346178967995	12		BCL2A1	0.9933991467665574	12		EEFSEC	0.04114944493877739	87		GIPR	43.04831831659476	15
ETF1	94		NDUFC1	56	6		RPL7	211	122712		MRPL19	162.5079365079365	126		HRH1	3.314922480620155	4		SRP19	0.5119009241349667	94		HK2	0.001560434793518626	8		NDUFV3	0.9667919799498746	57		KMT5A	0.33692458374143	33		KMT5A	0.9933958951147184	33		LYAR	0.040506336821460764	85		MCL1	43.01527514851932	21
UBB	94		ADRM1	55	6		SLC25A4	30	122418		RPL17	162.17808219178082	219		ADGRG1	3.313953488372093	5		OTUD3	0.5091671740748258	39		RPS13	0.0015470731071687996	231		EEFSEC	0.9657845495856723	87		SMARCD1	0.3368146214099217	32		NDUFA9	0.9933926434628791	69		GSPT1	0.04035724439746418	86		IL6ST	42.92079633545187	24
CDH1	93		PSMB2	55	6		SP100	16	121726		RPL26	161.95454545454547	220		BCL2L10	3.313953488372093	11		ADGRG1	0.509	5		IGHV3-43D	0.0015239872398606056	12		PSMB11	0.9655172413793104	30		NDUFA9	0.3368146214099217	69		SMARCD1	0.9933926434628791	32		BTF3	0.039984210179249656	86		EEF1AKMT1	42.68533194351025	4
XBP1	92		PSMB1	55	6		KMT2A	47	120392		MRPS16	161.41538461538462	130		BIK	3.313953488372093	11		ING2	0.5089760638297872	16		NSMCE3	0.0015160279663619298	8		EIF3CL	0.9648979591836735	50		HK2	0.33659491193737767	8		HK2	0.9933861401592009	8		EEF1D	0.03942098271626619	84		CASP2	42.60008326222301	7
SRP19	91		NDUFB2	55	6		RPS17	220	119164		RPL29	160.98536585365855	205		GPR17	3.313953488372093	3		LCN2	0.508695652173913	2		GHRL	0.0015132884015986192	30		ZFAND2B	0.9642857142857143	8		KAT6A	0.33648516465601563	20		KAT6A	0.9933828885073618	20		HBS1L	0.039387460292762876	86		POLR2C	42.01403964230372	142
SRP68	91		NDUFB1	55	6		RPL34	213	115940		MRPL17	160.95454545454547	132		LTB4R	3.313953488372093	3		IL17D	0.5085470085470085	6		PSMC4	0.0015067835377705118	70		SRP19	0.9633951040951727	94		DDB2	0.3362658846529814	27		DDB2	0.9933763852036835	27		POLR2B	0.03935561117682425	118		PTGER2	41.281940057285354	19
H3-3A	90		PMPCB	55	6		TP53BP1	43	115910		MRPL36	160.29545454545453	132		MRGPRD	3.313953488372093	3		KIAA2012	0.5085217391304347	25		H3-3A	0.001506668808375366	90		KIAA2012	0.9633333333333334	25		EHMT1	0.33615635179153097	16		EHMT1	0.9933731335518443	16		CCDC124	0.03912644259756667	81		XBP1	40.59437167314873	95
MRRF	90		PSMD3	54	6		APOE	36	115658		MRGPRD	159.66666666666666	3		CNR2	3.312984496124031	4		ADGRD1	0.50764192139738	4		C6	0.0015023451560599772	22		BTF3	0.9627906976744186	86		RIPOR2	0.3359375	16		RIPOR2	0.9933666302481661	16		PELO	0.039008876524326476	82		FLT3LG	40.57912063520453	186
POLR2B	90		PSMB4	54	6		RPL27	192	113646		LTB4R	159.66666666666666	3		GPR88	3.312984496124031	4		MTIF2	0.50732554200542	128		GHRH	0.001502025985943492	23		PHF8	0.9619047619047619	15		ING2	0.33571893298633704	16		ING2	0.9933601269444878	16		SPDYE11	0.038930236440987066	87		RIPK3	39.67730688747932	8
ATP5F1A	89		PSMB7	54	6		POMC	51	113260		GPR17	159.66666666666666	3		KISS1R	3.312984496124031	10		CCDC92	0.50625	20		ADGRD1	0.0014868701443885705	4		FLCN	0.9615384615384616	13		GSDME	0.33560975609756094	2		GSDME	0.9933568752926487	2		EIF3I	0.03868369097738946	104		GNB1	39.264330187408724	195
EIF2S3	89		USP14	53	6		LAMTOR3	21	111590		RPL28	159.64878048780488	205		SSTR4	3.312984496124031	4		CCDC74B	0.50625	20		RBM15	0.0014796014614666076	8		SEC61B	0.9612876078266358	98		CYC1	0.33528265107212474	81		CYC1	0.9933471203371312	81		SPDYE8P	0.03841286867943599	86		UBA52	38.43570885350843	298
GCN1	89		PSMB9	53	6		HSPBP1	122	111542		RPL13A	159.4144144144144	222		BDKRB1	3.312015503875969	6		EEFSEC	0.5062134803719859	87		IAPP	0.0014782523891956655	22		NDUFA3	0.9594676346037507	58		UQCRC2	0.33517375771354335	80		BBC3	0.9933438686852922	14		SPDYE9P	0.03841286867943599	86		GNG4	38.340084975196696	48
RSL24D1	89		PSMB6	53	6		RPL6	216	111540		TUFM	159.32575757575756	132		NPY4R2	3.312015503875969	4		COX6B2	0.5054789678331566	41		PIK3R3	0.0014440561791703786	25		LTN1	0.9592198581560284	48		BBC3	0.33517375771354335	14		UQCRC2	0.9933438686852922	80		ENSP00000498801	0.03841286867943599	86		KCNJ5	38.27450547270438	16
SRP9	88		COX7A2	53	6		MRPL22	181	109698		RPL37A	158.88888888888889	207		CHRM4	3.310077519379845	7		NHP2	0.503739837398374	90		LIFR	0.0014265041366817667	20		NEMF	0.9583333333333334	49		ING4	0.33506493506493507	16		ING4	0.993340617033453	16		ENSP00000499200	0.03841286867943599	86		PSMB10	38.12015154940011	49
EDF1	87		H2BC11	53	6		PSMC1	62	109160		RPL36	158.79425837320574	209		THYN1	3.310077519379845	10		NAE1	0.5036764705882353	2		IPO4	0.0014244179806835037	29		NACA2	0.958223162347964	62		TRIM24	0.3348475016223232	14		ING1	0.9933341137297748	14		SPDYE14	0.03841286867943599	86		CALCR	37.43804564275181	19
SEC61G	87		PSMB5	52	6		H3-3A	90	108084		RPL38	158.43333333333334	210		CDH2	3.309108527131783	7		ING4	0.5030080213903744	16		H4C4	0.0014242578741923953	72		TRIM24	0.9560439560439561	14		ING1	0.3348475016223232	14		TRIM24	0.9933341137297748	14		SECISBP2	0.0380451310615523	79		TUFM	37.316689757769815	132
SRP14	87		SRPRB	52	6		RPL13A	222	107374		RPL3	158.40174672489084	229		GALR1	3.308139534883721	8		SEC61B	0.5027759214517041	98		H4C8	0.0014242578741923953	72		RPL41	0.9557692307692308	65		PHF1	0.3346303501945525	12		PHF1	0.9933276104260964	12		NACA	0.03794507494303418	81		MED1	37.119779091344896	219
BTF3	86		H2AC4	52	6		PSMD1	67	107264		MED1	158.3013698630137	219		NTSR1	3.3052325581395348	8		AKNAD1	0.5005876975316703	114		H4C3	0.0014242578741923953	72		PSMD5	0.9556451612903226	32		UBQLN4	0.3345218800648298	27		UBQLN4	0.9933243587742574	27		EIF2S2	0.03757279204299724	90		MLKL	37.09691501800179	6
GSPT1	86		UCHL5	51	6		PSMA6	63	106314		RPL13	157.5981308411215	214		MTRNR2L12	3.304263565891473	6		MFN2	0.500600	2		H4C5	0.0014242578741923953	72		THYN1	0.9555555555555556	10		PSMA8	0.33419689119170987	45		PSMA8	0.9933146038187399	45		TSFM	0.03753463033378808	92		SLC25A5	37.090721625404235	28
LYAR	85		C1orf198	50	6		EIF3H	71	105386		RPL34	157.55868544600938	213		ADRA2A	3.3032945736434107	11		NMT1	0.5	2		H4C1	0.0014242578741923953	72		DOCK4	0.9542849526855924	123		MME	0.33408870184525735	9		CRHR1	0.9933113521669009	18		ATP5F1A	0.034332885966357474	125		PSMG1	37.06770504907248	67
COX7C	83		H2AC6	50	6		EFTUD2	141	105226		RACK1	157.45023696682463	211		ATP5MGL	3.3013565891472867	23		MTRNR2L1	0.5	5		H4C9	0.0014242578741923953	72		GSPT1	0.9532147742818058	86		CRHR1	0.33408870184525735	18		MME	0.9933113521669009	9		H0YIJ7_HUMAN	0.03378691541189531	82		TRIM24	36.60603313112703	14
EEFSEC	83		PSMB10	49	6		CD34	26	105092		RPL35A	157.31308411214954	214		MTRNR2L8	3.300387596899225	9		MTRNR2L10	0.5	4		H4C15	0.0014242578741923953	72		EIF3J	0.9517819706498952	54		PARP8	0.3336566440349175	27		PARP6	0.9932983455595443	27		ATP5F1C	0.03206724010139642	130		PSMD12	36.39109338427711	66
CCDC124	81		NEMF	49	6		H2AC4	52	104336		RPL24	157.2688679245283	212		NPPA	3.300387596899225	15		MTRNR2L6	0.5	4		H4C14	0.0014242578741923953	72		ECPAS	0.9507692307692308	26		PARP6	0.3336566440349175	27		PARP8	0.9932983455595443	27		RPL41	0.030480851709206776	65		MSN	36.24068309675857	22
HABP4	81		PSMB8	48	6		PIK3CD	25	104314		RPL21	157.14953271028037	214		APBB3	3.2994186046511627	1		EHMT1	0.4990079365079365	16		H4C12	0.0014242578741923953	72		EEF1D	0.9500860585197934	84		FPR2	0.3333333333333333	10		FPR2	0.9932885906040269	10		EIF3F	0.030288877010112677	80		RPS6	36.21366521946227	234
HBS1L	81		ENSP00000497305	48	6		LAMTOR2	20	103748		RPS14	156.85152838427948	229		CNTN3	3.2994186046511627	1		SGO2	0.4987012987012987	11		H4C2	0.0014242578741923953	72		ING4	0.95	16		GNG12	0.3330106485963214	35		GNG12	0.9932788356485094	35		MRPL58	0.029816500120469526	71		DIDO1	35.958362837395484	13
PELO	81		ATP5MG	48	6		LAMTOR5	20	103748		RPL30	156.8101851851852	216		CNTN5	3.2994186046511627	1		S1PR5	0.4968332160450387	7		H4C11	0.0014242578741923953	72		ING2	0.95	16		SESN2	0.3323671497584541	17		SESN2	0.9932593257374746	17		EIF3H	0.028856120675042795	71		GHRHR	35.72501938970096	11
COX5A	80		LTN1	48	6		PIK3R3	25	102366		RPS29	156.4517543859649	228		GULP1	3.2994186046511627	1		SNU13	0.4940807971193213	97		H4-16	0.0014242578741923953	72		NDUFA1	0.9497175141242938	60		PIK3CD	0.3322601416613007	25		PIK3CD	0.9932560740856355	25		HDDC3	0.02884597371483783	64		APOA1	35.47124075229577	27
NACA	80		H2BC12	48	6		PSMD7	61	102356		MRGPRX1	156.33333333333334	3		KLK6	3.2994186046511627	1		RSL24D1	0.49182645350331566	98		H4C13	0.0014242578741923953	72		RPL36A-HNRNPH2	0.9467108899944721	135		PIK3R3	0.3317261330761813	25		CRH	0.9932398158264397	24		NACA2	0.028335155155035614	62		NIPBL	35.457403196764105	19
COX4I1	79		WDR5	47	6		BAK1	39	102296		MRGPRX4	156.33333333333334	3		PITRM1	3.2994186046511627	1		SPX	0.491	5		RPL17	0.0014136711212293955	219		MRPL58	0.9444668008048289	71		CRH	0.3317261330761813	24		PIK3R3	0.9932398158264397	25		PDF	0.02810934605874593	63		UBB	35.15371341598424	107
SNU13	79		KMT2A	47	6		MRPS11	180	102210		POLR2B	155.90677966101694	118		TNFRSF21	3.2994186046511627	1		INO80B	0.4901308494122865	27		QARS1	0.001387742236869358	89		KDM4A	0.9433497536945813	29		COX5A	0.33161953727506427	81		COX5A	0.9932365641746007	81		DAPL1	0.028100180676351495	57		KMT2A	34.851145654074884	47
UQCRB	79		PSME4	45	6		MRPL36	132	101264		RPSA	155.7443946188341	223		CDK11A	3.298449612403101	1		ACTR5	0.4901308494122865	27		NDUFB5	0.001385314692785827	69		OTUD3	0.9433198380566802	39		NDUFS3	0.33119383825417203	74		NDUFS3	0.9932235575672441	74		EIF3K	0.027915712729786893	68		PSMC5	34.676764657420016	71
COX5B	78		PSMA8	45	6		CSNK1E	34	100242		RPL31	155.63302752293578	218		DNMT3L	3.298449612403101	14		SLC9A1	0.4897959183673469	4		RPS17	0.0013817245912828033	220		KPTN	0.9428571428571428	15		IL11	0.3310875842155919	17		IL11	0.993220305915405	17		EIF3M	0.0275084364216855	75		PSMA3	34.584681440391506	72
SECISBP2	78		BAX	45	6		SLF1	7	99938		RPL15	155.54337899543378	219		MRAP	3.298449612403101	4		SPDYE8P	0.48894069483140956	86		MME	0.0013785963625728248	9		H0YIJ7_HUMAN	0.9409816320385426	82		SLC9A3R1	0.3308752805386342	8		GNG3	0.9932138026117266	41		EIF3E	0.02740996828660047	68		NDUFA9	34.573659531047376	69
UQCRQ	78		BARD1	44	6		AKT3	20	99924		RPL19	155.44545454545454	220		RHOBTB2	3.298449612403101	1		SPDYE9P	0.48894069483140956	86		APOL1	0.001362798355895851	27		BMT2	0.9393939393939394	12		GNG3	0.3308752805386342	41		SLC9A3R1	0.9932138026117266	8		IFRD2	0.0268226188056801	54		DYNLL1	34.52817507431488	8
CYC1	77		H2AC17	44	6		PSMA1	62	98700		RPL18A	155.0590909090909	220		NMUR1	3.2974806201550386	6		ENSP00000498801	0.48894069483140956	86		SLC9A3R1	0.0013445764556130942	8		PTGER4	0.9393939393939394	12		PIK3R5	0.3306632489586671	18		NCSTN	0.9932072993080484	8		IFRD1	0.02645385634274926	53		SGO2	34.39306825327393	11
EIF2S2	77		H2BC7	44	6		RPL19	220	98454		RPS17	155.04090909090908	220		NMUR2	3.2974806201550386	6		ENSP00000499200	0.48894069483140956	86		CRH	0.0013426953733634858	24		QARS1	0.9387129724208376	89		NDUFS8	0.3306632489586671	74		NDUFS8	0.9932072993080484	74		EIF3D	0.026445423095028207	66		GNA11	33.97224452569293	37
UQCRFS1	77		H2BC10	44	6		IMP3	188	98326		RPL18	154.88235294117646	221		PRSS1	3.2974806201550386	3		SPDYE14	0.48894069483140956	86		CYC1	0.0013198186068165332	81		RPL39L	0.9387112403100775	129		NCSTN	0.3306632489586671	8		PIK3R5	0.9932072993080484	18		EIF1	0.02597758843014962	66		ADRB1	33.791657713542705	13
UQCR10	76		H2BC4	44	6		RPS8	232	98200		RPS13	154.6839826839827	231		PRSS2	3.2974806201550386	3		SPDYE11	0.48875805999439303	87		RPL18	0.0013182918513001784	221		ETF1	0.9384158415841584	101		PIK3R6	0.33055733504164	17		PIK3R6	0.9932040476562094	17		GAGE12F	0.02564506558648402	53		ADCY2	33.67109468771747	16
UQCRC2	75		ABCF1	43	6		CCT2	55	98078		RPL6	154.24537037037038	216		PRSS3	3.2974806201550386	3		NMS	0.48846153846153845	4		RPL35A	0.0013057076301995882	214		NSD3	0.9375	33		CAPN2	0.3304514889529299	5		CAPN1	0.9932007960043702	5		GAGE12G	0.02564506558648402	53		MLLT1	33.49610087140592	19
UQCRH	75		TP53BP1	43	6		PSMC3	61	96284		RPS5	154.13983050847457	236		SPN	3.2974806201550386	7		QARS1	0.48804379141457793	89		PIK3CD	0.0013009828457005402	25		RSRC1	0.9367619047619048	126		CAPN1	0.3304514889529299	5		CAPN2	0.9932007960043702	5		ATP5PO	0.025604351669360204	108		RAD21	33.48480248394179	21
EEF1D	73		H2BC8	43	6		PSMC6	57	95980		RPL9	153.8326359832636	239		TMBIM6	3.2974806201550386	6		CENPS-CORT	0.4861111111111111	6		RPL31	0.0012640669223216046	218		COX6B2	0.9341463414634147	41		IGLL5	0.33034571062740076	11		IGLL5	0.9931975443525312	11		GAGE2A	0.025116948848156788	52		PSMD11	33.4534504418046	65
GNAI2	73		H2BC6	43	6		MRPL12	121	95006		POLR2C	153.74647887323943	142		SELPLG	3.294573643410853	5		DOCK4	0.48550768062963184	123		LAMTOR3	0.0012293688875181657	21		PPP5C	0.9338235294117647	17		NDUFS2	0.329923273657289	71		MT-CO2	0.9931845377451746	70		GAGE13	0.025116948848156788	52		GNAI3	33.42068050312374	76
H4-16	72		SDHD	42	6		NDUFB8	78	95004		RPS21	153.36936936936937	222		CBFB	3.2936046511627906	3		RSRC1	0.4834054834054834	126		CCT2	0.001218466609662864	55		EHMT1	0.9333333333333333	16		MT-CO2	0.329923273657289	70		NDUFS2	0.9931845377451746	71		GAGE12C	0.024805333768732632	50		HK3	33.418326076695216	6
H4C1	72		PSME3	41	6		RPL15	219	93940		RPS26	153.20535714285714	224		GRM1	3.2916666666666665	17		RPL39L	0.48314671260407693	129		AKT2	0.0012165220574098061	19		IL17D	0.9333333333333333	6		SMO	0.3296071542638135	6		PLEKHA7	0.9931747827896571	23		GAGE12D	0.024805333768732632	50		HKDC1	33.418326076695216	6
H4C11	72		COX6B2	41	6		SMC3	21	92772		RPS28	153.10222222222222	225		NMU	3.2906976744186047	10		CTSH	0.4823943661971831	4		SIRT5	0.0011796902586378572	14		CCL15	0.9333333333333333	6		PLEKHA7	0.3296071542638135	23		SMO	0.9931747827896571	6		GAGE12E	0.0246555381394398	49		PSMB6	33.229645211604186	53
H4C12	72		LLPH	41	6		MPHOSPH8	14	92144		RPS25	153.00884955752213	226		NPY2R	3.2906976744186047	6		CTSV	0.4823943661971831	4		EIF3F	0.0011734652073772482	80		BDKRB1	0.9333333333333333	6		PPARGC1B	0.32950191570881227	4		IRS4	0.9931715311378181	14		GAGE10	0.0246555381394398	49		EEF1A1	32.75058572329628	124
H4C13	72		PSME1	40	6		CCR5	30	91402		RPS7	152.89823008849558	226		CDK11B	3.2887596899224807	2		RPL36A-HNRNPH2	0.48053970841256904	135		IFI35	0.0011724000130104665	135		TPT1	0.9305988231221876	108		IRS4	0.32950191570881227	14		PPARGC1B	0.9931715311378181	4		GAGE12H	0.0246555381394398	49		APLNR	32.255899225256755	24
H4C14	72		H2AC11	40	6		PSEN1	19	91122		RPS24	152.5482456140351	228		SMC1A	3.2887596899224807	22		DNMT3L	0.4794973544973545	14		RPL34	0.0011560675545467455	213		PSMF1	0.9292307692307692	26		RRAGB	0.3291866028708134	28		RRAGB	0.9931617761823005	28		GAGE12J	0.0246555381394398	49		UQCRC1	31.96437675631824	79
H4C15	72		DOT1L	40	6		APOA1	27	90436		RPLP0	151.1061224489796	245		HTR1D	3.2858527131782944	12		RPL22L1	0.4749974045748694	142		RPS14	0.0011542405865538536	229		RPL22L1	0.9288782339426631	142		PSME4	0.32908163265306123	45		PSME4	0.9931585245304615	45		GAGE1	0.0246555381394398	49		IGHV3-16	31.875303361230003	68
H4C2	72		H2AX	40	6		MRPL2	171	90282		RPS8	150.83189655172413	232		HTR1F	3.2858527131782944	12		PSMB11	0.4742296918767507	30		RPL27	0.0011454785803854184	192		ACTR5	0.9287749287749287	27		H2AC1	0.3288718929254302	28		H2AC1	0.9931520212267833	28		GAGE2E	0.0246555381394398	49		BID	31.609020622551984	29
H4C3	72		OTUD3	39	6		RPS7	226	90152		RPL35	150.78861788617886	246		APBB2	3.2839147286821704	4		C8G	0.47416413373860183	7		RPS29	0.0011335049881988845	228		INO80B	0.9287749287749287	27		GNG11	0.3286624203821656	35		CRHR1-2	0.993145517923105	8		EIF3L	0.02376212101403138	60		HTR6	31.603374697257184	13
H4C4	72		BAK1	39	6		RPL10	199	89832		RPS19	150.75	232		GATC	3.2829457364341086	32		XBP1	0.4740814299900695	95		MRPL36	0.0011162680782547277	132		C5	0.9285714285714286	21		CRHR1-2	0.3286624203821656	8		GNG11	0.993145517923105	35		SRPRB	0.023270249783469223	52		APOB	31.27165608048208	26
H4C5	72		BCL2L1	39	6		MT-CO2	70	89556		FAU	150.38197424892704	233		HTR1E	3.2819767441860463	16		EIF5A2	0.47322921416628666	129		LAMTOR5	0.001114156288388341	20		C8A	0.9285714285714286	21		GCG	0.328453214513049	34		GCG	0.9931390146194267	34		NEMF	0.022120719789638872	49		PPIE	31.14062750308483	14
H4C8	72		SPG7	38	6		RPS15A	186	86526		RPS6	150.04700854700855	234		EEF1AKMT1	3.2810077519379846	4		PSMF1	0.47190635451505014	26		LAMTOR2	0.001114156288388341	20		OR10W1	0.9285714285714286	29		DDIT3	0.3283487114222081	6		DDIT3	0.9931357629675874	6		EIF3J	0.02199903016808642	54		REC8	31.075323262135814	15
H4C9	72		PSME2	37	6		RPS24	228	86218		RPS20	149.536	250		PPY	3.2771317829457365	13		ETF1	0.4717214645992901	101		STAM	0.0011098207154027044	7		KMT5A	0.928030303030303	33		APOB	0.3282442748091603	26		APOB	0.9931325113157484	26		LTN1	0.021886565154983686	48		LAMTOR4	31.05392770245235	24
NDUFA12	72		MLLT3	33	6		WDR5	47	84954		RPL23A	149.532	250		GNAZ	3.2761627906976742	21		EIF3J	0.4714150047483381	54		MRPL12	0.001101881736421703	121		NHP2	0.9268414481897628	90		CTSL	0.32813990461049286	7		CTSL	0.9931292596639092	7		H7C0C1_HUMAN	0.02058966059150806	73		BCL2L11	30.821557647108467	21
UQCRC1	72		KMT5A	33	6		LAMTOR4	24	84906		CCT7	149.4848484848485	66		COX7A2	3.2732558139534884	53		CHRM4	0.471004243281471	7		NASP	0.0010951054807668127	29		TSFM	0.9266602962255136	92		PTH1R	0.32803560076287347	19		PTH1R	0.9931260080120702	19		EIF3CL	0.020125099861986795	50		DNMT3L	29.764017611894406	14
MT-CO1	71		PSMD5	32	6		AKT2	19	84126		RPL4	149.06746031746033	252		S1PR1	3.272286821705426	5		S1PR3	0.4702669902912621	8		UQCRC2	0.001094185400283693	80		APOB	0.9261538461538461	26		ADCY2	0.32793136320305055	16		ADCY2	0.993122756360231	16		LLPH	0.01953075010775471	41		UQCRFS1	29.4900227050795	81
MT-CO3	71		GATC	32	6		RPL3L	190	84072		RPL23	149.04780876494024	251		GRM4	3.2713178294573644	6		CSNK1E	0.4700038955979743	34		PSMC6	0.0010636690361404647	57		HPR	0.9261538461538461	26		NDUFV2	0.3278271918678526	76		LCAT	0.9931195047083919	28		CCT7	0.01951900827443746	66		GLP2R	29.312132952394794	7
NDUFB9	71		SMARCD1	32	6		UQCRB	80	83942		RPS3A	148.9364406779661	236		S1PR5	3.270348837209302	7		EIF3CL	0.4672680412371134	50		PSMD1	0.001062524658109319	67		ASF1A	0.9261083743842364	29		LCAT	0.3278271918678526	28		NDUFV2	0.9931195047083919	76		CCT4	0.018775153689713397	69		PIK3R6	29.292349564255606	17
UQCR11	71		COA6	31	6		PSMB3	56	83824		H7C0C1_HUMAN	148.24657534246575	73		GRM2	3.2693798449612403	8		CDC37L1	0.4666666666666667	5		APOA1	0.0010485772102108448	27		NDUFC2	0.925965097831835	62		DYNLL1	0.32772308669418865	8		DYNLL1	0.9931162530565527	8		ABCF1	0.01843937968544245	43		ESCO2	29.04721825859194	14
GNAI3	70		PSMB11	30	6		RPL39	161	83152		RPL8	147.4470588235294	255		F11	3.268410852713178	2		MRPL58	0.46514350587150105	71		RPS8	0.0010418320879068473	232		SZT2	0.925	16		GNGT2	0.3276190476190476	35		GNGT2	0.9931130014047136	35		EIF2D	0.017434127415534684	36		CCT7	28.863515330687182	66
NDUFS3	69		POMP	30	6		COX5B	78	82816		RPS23	147.38823529411764	255		NDUFB11	3.268410852713178	65		ECPAS	0.46449704142011833	26		MRPS5	0.0010341193220804448	197		SNU13	0.9248281786941581	97		UQCRB	0.32741116751269034	80		UQCRB	0.9931064981010354	80		MCTS1	0.016710752838788565	34		CCT4	28.80115901823078	69
EIF3F	68		VIP	29	6		RPL17-C18orf32	198	82324		RPS9	147.28793774319067	257		CCL15	3.2674418604651163	6		COX7B	0.46217345872518284	66		TPT1	0.001026160972063367	108		OSMR	0.9242424242424242	12		PTH	0.3273073263558516	20		PTH	0.9931032464491961	20		OTUD3	0.016625025996151163	39		PIK3R5	28.2418061153835	18
IGHV3-16	68		COX7B2	29	6		RPL30	216	82264		RPS16	147.1011673151751	257		APBA1	3.266472868217054	4		IFI35	0.4618349764632738	135		USP14	0.0010153661161294326	53		HTR1D	0.9242424242424242	12		COX5B	0.3272035510462904	78		COX5B	0.9930999947973571	78		EIF1AD	0.016553878142294476	33		EEF1G	27.655921605847603	123
MRPL58	68		OR10W1	29	6		PSMB6	53	81680		RPL5	146.97683397683397	259		CAV2	3.266472868217054	2		SRP54	0.46177014042867703	132		SLC25A5	0.0010103746522502435	28		NDUFB3	0.9237071172555044	63		NDUFA12	0.32689261957554644	75		CCR3	0.9930902398418396	8		MT-ATP6	0.01644561563312337	59		CDCA5	27.621115131040437	15
NDUFA5	68		COX7A2L	29	6		RPL26L1	199	80892		RPL11	146.455938697318	261		FKBPL	3.266472868217054	2		NSA2	0.46107046441566574	122		RAD21	9.99446338663189E-4	21		LPA	0.9230769230769231	26		CCR3	0.32689261957554644	8		NDUFA12	0.9930902398418396	75		HBA2	0.016088708013148743	34		LAMTOR1	27.410571692477	20
NDUFB8	68		BID	29	6		MRPL13	183	80882		RPS15	146.20384615384614	260		MOS	3.266472868217054	2		PA2G4	0.46095317559647975	119		RPL10A	9.85245611531116E-4	203		PLA2G7	0.9230769230769231	26		CCR6	0.3265822784810126	7		CCR6	0.9930804848863223	7		PSMG1	0.016063171238026797	67		DEPDC5	27.37526239516374	23
NDUFV2	68		ASF1A	29	6		PSMA4	59	80424		RPS11	145.87786259541986	262		MTNR1A	3.266472868217054	11		DESI1	0.4606782106782107	22		IGLV10-54	9.847849635327896E-4	4		APOM	0.9230769230769231	26		UQCRQ	0.32647896235368556	79		GNGT1	0.993077233234483	36		CSNK1E	0.01522640243575665	34		NPRL3	27.37526239516374	23
NHP2	68		NASP	29	6		RRAGC	26	80014		ADGRG4	145.66666666666666	3		NDUFA2	3.266472868217054	67		SMKR1	0.45932048819294874	123		RPS7	9.81432018550491E-4	226		RAD21L1	0.9230769230769231	13		NDUFS5	0.32647896235368556	65		NDUFS5	0.993077233234483	65		PARP8	0.013669620424640738	27		PSMA7	27.212261104548645	67
TP53	68		KDM4A	29	6		RPS26	224	79036		RPS2	144.97718631178708	263		S1PR3	3.266472868217054	8		EIF5AL1	0.45893903232805383	132		LAMTOR4	9.754802132564912E-4	24		XBP1	0.922060470324748	95		GNGT1	0.32647896235368556	36		UQCRQ	0.993077233234483	79		PARP6	0.013669620424640738	27		GHRL	27.058955333718128	30
COX6B1	67		RRAGB	28	6		ATP5ME	52	78260		HTR4	144.75	4		TNK2	3.266472868217054	2		PSMG3	0.4588709677419355	10		MTRNR2L6	9.680523913713645E-4	4		HBS1L	0.9198358413132695	86		UQCR10	0.32637571157495254	78		UQCR10	0.993073981582644	78		CCT2	0.011713976493339447	55		NPPA	26.944951878571356	15
MT-CO2	67		AFDN	28	6		RPS25	226	77750		RPS18	144.59022556390977	266		USP19	3.266472868217054	2		WDR31	0.4581523554961577	146		MTRNR2L10	9.680523913713645E-4	4		C12orf66	0.9191176470588235	17		NASP	0.32616940581542353	29		CLU	0.9930674782789658	31		UBC	0.010427925109431335	115		NDUFB8	26.630515067949393	78
NDUFS6	67		H2AC1	28	6		CBLB	10	77238		MT-ATP6	144.01694915254237	59		APH1B	3.2655038759689923	5		EIF3K	0.45806237067691397	68		RPL6	9.674099549909524E-4	216		PSME1	0.9141025641025641	40		CLU	0.32616940581542353	31		NASP	0.9930674782789658	29		PSMC2	0.010156539351703965	76		PSMD14	26.57532614764886	71
NDUFS8	67		UBQLN4	27	6		RPS21	222	76982		RPS3	142.99261992619927	271		BDKRB2	3.2655038759689923	9		CHORDC1	0.45738636363636365	4		MTRNR2L12	9.642929646087573E-4	6		H1-4	0.9139784946236559	31		NDUFA4	0.3260663507109005	68		NDUFA4	0.9930642266271266	68		UBB	0.00985323164969657	107		PDS5A	26.096131708956023	17
COX6C	66		PARP8	27	6		FPR2	10	76688		ATP5F1A	140.128	125		SUGT1	3.2655038759689923	3		H3BN98_HUMAN	0.45721275696986763	134		PSMD7	9.61025833917809E-4	61		H2BC6	0.9125138427464009	43		AHSA1	0.32596336070751736	11		AHSA1	0.9930609749752874	11		MAPK9	0.009008408645387553	38		ING4	25.795934138742243	16
EIF3M	66		PARP6	27	6		PSMD6	58	76442		CCT4	139.36231884057972	69		UNC45A	3.2655038759689923	3		RPS4Y2	0.4563527462724608	152		RPS24	9.591279104130654E-4	228		H2BC8	0.9125138427464009	43		GNG7	0.32586043574360596	42		GNG7	0.9930577233234482	42		CCT5	0.008588512947008456	46		APBB1	25.645166393042956	8
NDUFA13	66		MCM2	27	6		RPS4X	201	76408		GPR139	136.75	4		ADGRG4	3.26453488372093	3		H0YIJ7_HUMAN	0.4557124518613607	82		PTH1R	9.52354787860432E-4	19		LPAR3	0.9111111111111111	10		NDUFS1	0.32575757575757575	65		COX6C	0.9930544716716092	72		MAPK8	0.008526637568033731	45		EIF3F	25.51760149660468	80
NDUFA6	66		DDB2	27	6		UCHL5	51	75986		ADGRF1	136.75	4		CHORDC1	3.26453488372093	4		ARL6IP1	0.45508538768764634	137		MRPL3	9.462535374554564E-4	185		RSL24D1	0.9110035766884074	98		COX6C	0.32575757575757575	72		NDUFS1	0.9930544716716092	65		ATP5F1D	0.00846637682929043	68		GNAT1	25.27791077176116	23
NDUFB5	66		PSMF1	26	6		ADRM1	55	75588		TRIM25	134.75	8		ADORA1	3.2635658914728682	8		DDB2	0.45494157258863144	27		MRPL4	9.408951101027288E-4	184		WAPL	0.9102564102564102	13		GNG13	0.3254493850520341	37		GNG13	0.9930447167160917	37		PSMC4	0.008408151317165472	70		ESCO1	25.264160591449016	13
NDUFS2	66		ECPAS	26	6		MRPL17	132	74726		ADGRG3	134.66666666666666	3		AHR	3.2635658914728682	3		WAPL	0.4536489151873767	13		METTL3	9.268183692613914E-4	8		STAG3	0.9102564102564102	13		COX6B1	0.32534678436317777	72		ATP5PD	0.9930414650642527	68		CCT8	0.007976276947078474	49		BACE1	25.062752043373543	12
COX6A2	65		PSMD10	26	6		RBM15	8	74682		ATP5F1C	134.56923076923076	130		DCTN3	3.262596899224806	5		KDM4A	0.45247217661010763	29		PDCL	9.24609035002387E-4	12		CALCA	0.9102564102564102	13		C6	0.32534678436317777	22		C6	0.9930414650642527	22		TP53	0.007948228737585147	117		PLEKHA7	24.938962359280982	23
PSMA5	65		TRIR	26	6		PSMB7	54	74596		TAS2R46	134.25	4		DYNC1I2	3.262596899224806	5		NPY2R	0.45215311004784686	6		CRHR1	9.206537963755273E-4	18		LIF	0.9102564102564102	13		ATP5PD	0.32534678436317777	68		COX6B1	0.9930414650642527	72		SPG7	0.0072907248031696915	38		NPRL2	24.682914090326495	24
PSMD1	65		CD34	26	6		FOXO3	17	74442		ATP5PO	133.32407407407408	108		CDC37L1	3.261627906976744	5		EIF5A	0.45174825174825173	143		COX5A	9.158633959126145E-4	81		NDUFA10	0.9098360655737705	61		COX6A2	0.32524424834541443	72		COX6A2	0.9930382134124135	72		PSMA3	0.007255180237834978	72		CCT2	24.620313219604093	55
PSMD14	65		RRAGC	26	6		RPL21	214	74228		ZFAND2B	130.125	8		APBA2	3.260658914728682	4		RPS27L	0.45148803858112824	153		CBLB	9.076859211308431E-4	10		IL11RA	0.9090909090909091	11		HTRA2	0.3249370277078085	8		HTRA2	0.9930284584568961	8		PSMC5	0.007127497081452585	71		C9	24.49723028591168	23
ATP5PO	64		KIAA2012	25	6		SLC9A3R1	8	73612		UBA52	129.36577181208054	298		RGS9	3.260658914728682	8		HMGN4	0.4512510356255178	142		MRPS10	8.956168210205128E-4	195		ITFG2	0.9084967320261438	18		GNG10	0.32463038691412394	31		APOA1	0.9930187035013787	27		HSPA8	0.006899517940001321	41		PMAIP1	24.433304376824406	14
NDUFB6	64		SEM1	25	6		RPL13	214	73606		S1PR1	127.0	5		NDUFB3	3.25968992248062	63		HMGN2	0.45105717811600166	143		RPL7	8.898336959784423E-4	211		H2BC7	0.9069767441860465	44		CALCR	0.32463038691412394	19		CALCR	0.9930187035013787	19		PSMA5	0.006469638399002549	73		PTH	24.11810844665383	20
NDUFS4	64		KAT2B	25	6		RPL24	212	72894		HCRTR2	126.0	5		CGB3	3.257751937984496	7		EIF2S2	0.4505297473512632	90		RPS15A	8.799974328643821E-4	186		H2BC10	0.9069767441860465	44		APOA1	0.32463038691412394	27		GNG10	0.9930187035013787	31		HSP90AA1	0.005870285312548148	76		GNAQ	24.023761673160447	69
NDUFV1	64		RRAGA	24	6		PSMD8	56	72878		STAM	125.57142857142857	7		CGB8	3.257751937984496	7		UQCRHL	0.45050055617352613	62		FKBP5	8.776570799014893E-4	13		SEM1	0.9066666666666666	25		PREX1	0.3243243243243243	23		COX6A1	0.9930089485458614	61		HSP90AB1	0.00582949314403206	71		ADORA2A	23.9543767544229	16
COX7B	63		LAMTOR4	24	6		RPL38	210	72876		RPS27A	124.7298245614035	285		ADGRF1	3.256782945736434	4		TACR1	0.4491758241758242	7		SP100	8.727028384120216E-4	16		PSME3	0.9048780487804878	41		COX6A1	0.3243243243243243	61		PREX1	0.9930089485458614	23		PSMC1	0.005299079509574791	62		DRD1	23.944720643574584	16
EIF3H	63		NPRL2	24	6		PTGER2	19	72312		CNR2	124.0	4		GNAT1	3.256782945736434	23		EIF3H	0.4488626675306074	71		CTSL	8.573390627551211E-4	7		APH1A	0.9047619047619048	7		KCNH2	0.3242224316682375	3		KCNH2	0.9930056968940222	3		PSMD1	0.00508086704039126	67		QARS1	23.703400459766474	89
ENSP00000498801	63		ATP5MGL	23	6		RPL36	209	71994		NPY4R2	123.0	4		GPR139	3.256782945736434	4		EIF2S3	0.44860671165587845	106		ATP5PD	8.570627919137716E-4	68		NDUFB11	0.9043269230769231	65		H3-3A	0.32412060301507534	90		ADGRD1	0.9930024452421831	4		PSMA2	0.0044595124481739135	68		RPS27	23.445665510447082	193
ENSP00000499200	63		PLEKHA7	23	6		RPL12	199	71982		SSTR4	122.0	4		NDUFB10	3.255813953488372	67		EIF3E	0.44742290119931466	68		CDC37	8.455656552581349E-4	26		NSA2	0.9027232082373662	122		GNG5	0.32412060301507534	28		COX4I2	0.9930024452421831	61		PSMD2	0.004377280600257295	68		RRAGC	23.320743292345288	26
HDDC3	63		C9	23	6		MRPS15	176	71960		FZD7	121.2	5		ADGRL1	3.25484496124031	14		TSFM	0.44730978260869564	92		CDH2	8.449000364400916E-4	7		SMC1B	0.9010989010989011	14		COX4I2	0.32412060301507534	61		GNG5	0.9930024452421831	28		COX7C	0.004220268003043801	84		GNAI2	23.093082173143774	80
NDUFA2	63		RRAGD	23	6		UQCRQ	79	71306		GPR88	121.0	4		ADGRL2	3.25484496124031	14		AVPR2	0.4459084604715673	7		H2AC8	8.393540003663011E-4	58		COA6	0.9010752688172043	31		ADGRD1	0.32412060301507534	4		H3-3A	0.9930024452421831	90		PSMD14	0.00401989938549319	71		HSPA1L	22.849908938905713	9
NDUFA8	63		NPRL3	23	6		C6	22	70918		PSMG1	120.95522388059702	67		ADGRL3	3.25484496124031	14		EIF3L	0.4458842705786471	60		RPL15	8.381455567630971E-4	219		H2BC4	0.9006342494714588	44		UCN	0.3240188383045526	13		UCN	0.9929991935903438	13		PSMA7	0.0034850867351198093	67		STAG1	22.792467344345543	18
NDUFA9	63		DEPDC5	23	6		MRPL16	141	70716		GPR183	120.75	4		GLP2R	3.25484496124031	7		MRRF	0.44547340346718034	102		MRPL22	8.295339815105543E-4	181		FZD7	0.9	5		HPR	0.3239171374764595	26		HPR	0.9929959419385048	26		COX4I1	0.0033817592820514298	84		STAG2	22.792467344345543	18
NDUFB10	63		DESI1	22	6		SEC61A1	163	69958		HRH1	118.75	4		NDUFS4	3.25484496124031	68		ABCE1	0.4416173167245252	118		RSL24D1	8.284303324154448E-4	98		UCN2	0.9	5		TOMM70	0.3238155004706621	7		APLNR	0.9929926902866656	24		PSMA6	0.0033074353571790997	63		HPR	22.66545681190193	26
NDUFB11	63		PSMD9	22	6		IFI35	135	69928		MC1R	117.6	5		CGB5	3.253875968992248	8		IL11RA	0.44155844155844154	11		RPL10	8.217668515630878E-4	199		SDHD	0.8989547038327527	42		APLNR	0.3238155004706621	24		TOMM70	0.9929926902866656	7		PSMD11	0.0032292661063311008	65		BCL2L2	22.457425398021975	14
PSMA7	63		MSN	22	6		PSMB1	55	69810		ADGRD1	116.5	4		IL6R	3.253875968992248	18		MRPL20	0.43943054357204486	122		RPS4X	8.191492270727175E-4	201		MRRF	0.8974956319161328	102		GNG8	0.3237139272271016	25		GNG8	0.9929894386348266	25		PSMD7	0.0031579111904600247	61		SLC25A31	22.320148333065497	26
PSMC5	63		PLK1	22	6		PSMB2	55	68984		CCT2	114.89090909090909	55		NDUFB6	3.253875968992248	69		HMGN1	0.4380499405469679	145		MCL1	8.14510706311641E-4	21		PSME2	0.8963963963963963	37		PSMD9	0.3236124176857949	22		GLP1R	0.9929861869829874	24		PSMD12	0.0031027317567713535	66		BAK1	22.063185971282152	39
QARS1	63		SMC1A	22	6		RPL37A	207	68758		PHF1	113.75	12		ATP5MG	3.251937984496124	48		MRPL11	0.43681280923584387	136		RPS25	8.103052019293584E-4	226		DESI1	0.8961038961038961	22		GLP1R	0.3236124176857949	24		PSMD9	0.9929861869829874	22		PSMA1	0.002738696010897922	62		CDC37	21.77647197867805	26
SPDYE11	63		C6	22	6		CBX3	21	67148		CDYL2	113.45454545454545	11		NDUFA8	3.250968992248062	71		OR10W1	0.4358122143747403	29		RRAGC	7.9413158679973E-4	26		NDUFB10	0.8950701040253279	67		BACE1	0.32340958947038545	12		BACE1	0.9929796836793091	12		H4C9	0.0026644156960052142	72		EIF2S1	21.67079259884762	132
SPDYE14	63		C7	22	6		NDUFA4	68	67004		AIRE	111.5	12		OPRD1	3.25	8		UQCRH	0.4357077625570776	75		MRPS11	7.745945835541361E-4	180		ENSP00000497305	0.8945035460992907	48		GHRH	0.3233082706766917	23		C1orf198	0.99297643202747	50		H4-16	0.0026644156960052142	72		MLLT3	21.449331529144548	33
SPDYE8P	63		C8B	22	6		HPR	26	66946		HDGFL2	111.5	12		NPY1R	3.248062015503876	8		EIF3D	0.4348952709997841	66		FPR1	7.741210662560543E-4	9		IPO4	0.8940886699507389	29		C1orf198	0.3233082706766917	50		GHRH	0.99297643202747	23		H4C5	0.0026644156960052142	72		POMC	21.212011529055324	51
SPDYE9P	63		BCL2L11	21	6		RPL28	205	66466		ZCWPW2	111.5	12		SORL1	3.244186046511628	5		TPT1	0.4343652507799376	108		NIPBL	7.538516035574232E-4	19		GATC	0.8931451612903226	32		RAMP1	0.32320701534606955	19		ADCYAP1	0.9929731803756308	28		H4C8	0.0026644156960052142	72		NDUFB5	21.063657064911503	69
MT-CYB	62		MCL1	21	6		RPL7A	180	66450		MAPK9	111.42105263157895	38		GABBR1	3.243217054263566	18		OSMR	0.43410852713178294	12		PSMG2	7.514466076626166E-4	39		PSMD10	0.8923076923076924	26		NRF1	0.32320701534606955	6		GIPR	0.9929731803756308	15		H4C11	0.0026644156960052142	72		MAPK8IP1	20.986811671385134	4
NDUFS1	62		LAMTOR3	21	6		QARS1	89	66168		CCT5	111.28260869565217	46		DRD4	3.239341085271318	19		EIF1	0.43408348187759954	66		BCL2L11	7.458082949136274E-4	21		NDUFA2	0.8909995477159657	67		GIPR	0.32320701534606955	15		NRF1	0.9929731803756308	6		H4C12	0.0026644156960052142	72		GCGR	20.9742182359516	13
NDUFS5	62		C5	21	6		IGFBP3	5	66116		PPIE	109.0	14		KCNJ6	3.239341085271318	18		NPY1R	0.4318720379146919	8		WDR5	7.389344724040902E-4	47		SGO2	0.8909090909090909	11		ADCYAP1	0.32320701534606955	28		RAMP1	0.9929731803756308	19		H4C13	0.0026644156960052142	72		TYK2	20.76897631326936	18
PSMD2	62		C8A	21	6		PPID	22	66116		MRAP	108.25	4		DRD3	3.237403100775194	17		ATP4A	0.4318181818181818	4		GNAT1	7.388202905768364E-4	23		BIK	0.8909090909090909	11		GIP	0.3231058234189104	27		GIP	0.9929699287237918	27		H4C1	0.0026644156960052142	72		DESI1	20.524200312890947	22
COX7A1	61		CCDC92	20	6		CDH2	7	66040		GPR52	108.2	5		GNAT2	3.237403100775194	20		KMT5A	0.4312105007292173	33		RPL19	7.305223919990162E-4	220		PSME4	0.8898989898989899	45		NAE1	0.3230046948356808	2		NAE1	0.9929666770719525	2		H4C14	0.0026644156960052142	72		IL12RB2	20.233810486067938	12
EIF3K	61		CCDC74B	20	6		CTNNA1	7	65456		KMT2E	106.53846153846153	13		HTR1B	3.237403100775194	19		BDKRB1	0.43034825870646765	6		PSMA6	7.291374277105076E-4	63		RPS4Y2	0.8897699546880447	152		CALCRL	0.32290362953692114	17		CALCRL	0.9929634254201135	17		H4C3	0.0026644156960052142	72		USP14	20.0995694304116	53
PDF	61		LAMTOR5	20	6		CTNND1	7	65456		TNPO1	105.15384615384616	13		LCN2	3.237403100775194	2		CXorf66	0.42734077516686214	161		APOB	7.290804434027796E-4	26		IFI35	0.8896627971254837	135		SCT	0.3228026274632468	22		PTHLH	0.9929601737682743	9		H4C15	0.0026644156960052142	72		RRAGA	19.96671534911295	24
UQCRHL	61		LAMTOR2	20	6		NPRL2	24	65312		ING1	105.07142857142857	14		KCNJ3	3.2364341085271318	21		OPRD1	0.4270334928229665	8		RPS26	7.240074272934445E-4	224		KAT6A	0.8894736842105263	20		PTHLH	0.3228026274632468	9		SCT	0.9929601737682743	22		H4C4	0.0026644156960052142	72		HSPBP1	19.881113810794155	122
NACA2	60		TSPAN33	20	6		DEPDC5	23	65286		CARS1	105.0	4		MLKL	3.2364341085271318	6		PAPSS1	0.4268456375838926	5		RPL13A	7.170256960590382E-4	222		EIF3K	0.888937664618086	68		MLLT3	0.3227016885553471	33		MLLT3	0.9929569221164353	33		H4C2	0.0026644156960052142	72		PSMA2	19.858083004276853	68
NDUFA10	60		PDZD11	20	6		NPRL3	23	65286		TRIM66	104.53846153846153	13		TYK2	3.2364341085271318	18		KAT6A	0.42682291666666666	20		MRPL13	7.148140865784323E-4	183		HBA2	0.8859180035650623	34		C9	0.3226008127539856	23		C9	0.992953670464596	23		PSMD4	0.0026562488136985182	64		RRAGD	19.698452271831236	23
PSMA3	60		LAMTOR1	20	6		USP14	53	64794		PYGO1	104.0	13		KCNJ9	3.23546511627907	22		SEC61A2	0.4265328192589806	104		NDUFS3	7.09251090805227E-4	74		PDS5B	0.8857142857142857	15		TSHR	0.3225	17		TSHR	0.9929504188127569	17		H3C14	0.0026442872320377765	108		MC2R	19.612806340974164	13
PSMD12	60		KAT6A	20	6		UQCR10	78	64140		PYGO2	104.0	13		PAPSS2	3.23546511627907	6		SMO	0.4263888888888889	6		HBS1L	7.089094403954465E-4	86		NDUFS5	0.8850961538461538	65		VIPR2	0.32239925023430177	18		ADM	0.9929471671609177	18		H3C15	0.00263512190643827	107		PLA2G7	19.543282135274804	26
NDUFB3	59		MLLT1	19	6		MTRNR2L10	4	63340		SPINDOC	103.92307692307692	13		CNR1	3.2344961240310077	17		SLC9A3R2	0.4260869565217391	5		CALCR	7.066869817676334E-4	19		SLC38A9	0.8846153846153846	13		TSHB	0.32239925023430177	21		SDHD	0.9929471671609177	42		VCP	0.002626323598182752	50		PSMG2	19.42586239971219	39
NDUFB4	59		FSHB	18	6		MTRNR2L6	4	63340		SPIN1	103.92307692307692	13		ASF1A	3.233527131782946	29		MRGPRX2	0.42441054091539526	7		PSMC1	7.045420046010522E-4	62		SEH1L	0.8830409356725146	19		SDHD	0.32239925023430177	42		TSHB	0.9929471671609177	21		H2BC11	0.0025716863573302644	53		ATP4A	19.34170372446174	4
PSMD11	59		MYH9	17	6		MTRNR2L12	6	63328		DNMT3L	103.64285714285714	14		MTNR1B	3.233527131782946	22		MTNR1A	0.42409314823107924	11		MT-CO2	7.039662443195241E-4	70		COX7A1	0.8822115384615384	65		ADM	0.32239925023430177	18		VIPR2	0.9929471671609177	18		PSMC3	0.0025021129272407646	61		DOT1L	19.081213832591157	40
EIF1	58		SESN2	17	6		PSMD13	56	62582		DIDO1	103.15384615384616	13		GABBR2	3.2325581395348837	21		CCL15	0.42394822006472493	6		MMP14	7.016679220342651E-4	5		DOT1L	0.882051282051282	40		GAL	0.3222985633978763	15		GAL	0.9929439155090787	15		BARD1	0.0024090860350298796	44		C7	18.57790707013173	22
MT-ND4L	58		EHMT1	16	6		MRPL24	166	62360		HSPA8	102.82926829268293	41		DRD2	3.2306201550387597	23		RPS4Y1	0.4239022494710937	159		RPS21	6.95933223961143E-4	222		EIF5A2	0.8809350775193798	129		LHCGR	0.3221979394317827	18		LHCGR	0.9929406638572394	18		PSMA4	0.0023923219859581643	59		C8B	18.57790707013173	22
PSMA1	58		SP100	16	6		COX6C	72	62212		UBE2L6	102.66666666666667	12		DCTN2	3.229651162790698	7		SP100	0.42390167364016734	16		GSPT1	6.931212887331473E-4	86		MTIF2	0.8779527559055118	128		HTR7	0.3220973782771535	21		HTR7	0.9929374122054004	21		PRKN	0.0022729371474192028	57		SLC38A9	18.525029226316125	13
PSMA2	58		PPA1	16	6		RPL29	205	61820		SMO	102.5	6		APH1A	3.2286821705426356	7		SIL1	0.4236399305817551	116		VDAC3	6.929950901807422E-4	18		COX7B	0.8773892773892774	66		GHRL	0.321996879875195	30		ADORA2A	0.9929341605535612	16		PSMB7	0.0021653094342508734	54		ING2	18.48049318502489	16
PSMA6	58		CBX7	16	6		PSMB10	49	61274		ADGRG1	101.8	5		CCDC74B	3.2286821705426356	20		NSMCE2	0.4222222222222222	9		RPL39	6.835535073995769E-4	161		WDR31	0.8768068020784129	146		DRD1	0.321996879875195	16		DRD1	0.9929341605535612	16		H2AC8	0.002139225087695854	58		DIABLO-2	18.465971255539714	12
APP	57		ING4	16	6		RRAGA	24	60844		SIRT5	101.78571428571429	14		CCDC92	3.2286821705426356	20		NSMCE4A	0.4222222222222222	9		NPRL2	6.806348610516463E-4	24		CBX2	0.8761904761904762	15		ADORA2A	0.321996879875195	16		GHRL	0.9929341605535612	30		H2AC4	0.0021077812194074696	52		TSHR	18.419488554001585	17
DAPL1	57		SIRT3	16	6		PSMB4	54	60838		ATP5F1D	101.6470588235294	68		HTR1A	3.2286821705426356	20		BDKRB2	0.42179072276159657	9		NPRL3	6.768312895050843E-4	23		PSMA8	0.8757575757575757	45		GCGR	0.32179607109448083	13		GCGR	0.992927657249883	13		H2AC6	0.0020774005409356887	50		PSMC4	18.184086952379687	70
EIF3D	57		ING2	16	6		RPL10L	181	60462		SP100	101.3125	16		PMPCB	3.2267441860465116	55		REC8	0.4216666666666667	15		DEPDC5	6.768312895050843E-4	23		RIPOR2	0.875	16		RAMP2	0.32169576059850374	18		RAMP2	0.9929244055980438	18		PSMD6	0.0020449178414249634	58		KAT6A	17.82901834556335	20
EIF3E	57		CLIC5	15	6		RSAD1	174	60196		S1PR5	100.85714285714286	7		S1PR2	3.2267441860465116	9		EEF1B2	0.42163909557176915	127		SNU13	6.581718726204951E-4	97		H2AC17	0.8731501057082452	44		VIPR1	0.3214953271028037	14		HTR6	0.9929179022943656	13		PSMD8	0.00203625292663318	56		LPA	17.676145749377152	26
H2AC8	57		EPB41L1	15	6		CBX5	19	59590		CCT8	100.44897959183673	49		PSENEN	3.2248062015503876	8		PTGER4	0.4206539074960128	12		UCHL5	6.571783098480032E-4	51		EIF3L	0.8728813559322034	60		RAMP3	0.3214953271028037	17		RAMP3	0.9929179022943656	17		PSMD13	0.0020343093345956127	56		SCTR	17.504417409370966	10
NDUFA1	57		MYO1C	15	6		RPL27A	184	59384		CBX2	100.2	15		GHSR	3.2218992248062017	13		SDC2	0.42063492063492064	4		NDUFS8	6.543477358374434E-4	74		ADRA2A	0.8727272727272727	11		HTR6	0.3214953271028037	13		VIPR1	0.9929179022943656	14		H2AC17	0.0020327961634359357	44		H3C15	17.372122265842535	107
NDUFA4	57		TWF1	15	6		RSL24D1	98	59302		CBX7	99.5	16		HK1	3.2131782945736433	8		PPIE	0.4205736348593491	14		CBX3	6.381183128695932E-4	21		COX7A2	0.872278664731495	53		MT-CO3	0.3213952039862971	71		MT-CO3	0.9929146506425264	71		H2AC11	0.001991692262300992	40		H3C14	17.298485813490462	108
NDUFC2	57		FSCN2	15	6		BPTF	15	58888		TRIM24	99.5	14		GNA13	3.2093023255813953	37		TRHR	0.420249653259362	7		MRPS15	6.377186924827848E-4	176		PA2G4	0.8713858424725822	119		CCKAR	0.3211951447245565	10		C7	0.9929081473388481	22		PSMB2	0.001956551245261529	55		WDR5	17.238875208793157	47
PSMD4	57		GRXCR1	15	6		H2BC12	48	58488		CARM1	99.26315789473684	19		GNAO1	3.2083333333333335	35		TEX48	0.41945716736530336	137		H2BC11	6.282148477266892E-4	53		NDUFB4	0.8701923076923077	65		CALCA	0.3211951447245565	13		C8B	0.9929081473388481	22		PSMB4	0.0019533267341613797	54		PSMD10	17.224351039309447	26
NDUFA3	56		XIRP2	15	6		MCL1	21	58486		CENPS-CORT	99.16666666666667	6		ZC3H13	3.2063953488372094	9		NASP	0.41903313049357677	29		VDAC2	6.248050244977136E-4	19		EIF1	0.8699300699300699	66		C8B	0.3211951447245565	22		CALCA	0.9929081473388481	13		PSMB3	0.0019454533118552944	56		TOMM70	17.11625123046845	7
PSMC2	56		PLS1	15	6		CBLL1	8	58390		SPG7	98.3157894736842	38		APOA2	3.2044573643410854	25		SMARCD1	0.4189505347593583	32		GCG	6.246795878847904E-4	34		EIF5AL1	0.8691880638445524	132		C7	0.3211951447245565	22		CCKAR	0.9929081473388481	10		PSMB1	0.00194398167784559	55		ADCYAP1R1	17.083040594264137	11
NDUFB1	55		MYO7A	15	6		PSMB5	52	57954		SPX	98.2	5		APOA4	3.2044573643410854	25		MRPL33	0.4182818012035692	122		SEC61A1	5.997004436774652E-4	163		MT-ND4L	0.8677595628415301	61		CGA	0.32109520846297446	12		CALCB	0.9929048956870091	13		PSMC6	0.0018661239836157974	57		AVPR2	17.02356846053497	7
NDUFV3	55		GRXCR2	15	6		RPS12	184	57776		CBX6	97.78571428571429	14		APOA5	3.2044573643410854	25		PSMD9	0.4182449494949495	22		CTNNA1	5.94945789081434E-4	7		HMGN2	0.8677238254703044	143		CALCB	0.32109520846297446	13		CGA	0.9929048956870091	12		PSMB6	0.001860263244615448	53		EFTUD2	16.858759964818027	141
EIF3L	54		TPRN	15	6		MRPS16	130	57620		MORC3	97.57142857142857	14		APOC1	3.2044573643410854	25		ADORA1	0.416866028708134	8		CTNND1	5.94945789081434E-4	7		NASP	0.8669950738916257	29		PTGER2	0.32099533437014	19		ADM2	0.9929016440351699	12		PSMD3	0.0018581047206998804	54		TPT1	16.611998765057418	108
IFRD2	54		OSM	15	6		FANCE	174	57128		TRIM33	97.57142857142857	14		APOC2	3.2044573643410854	25		RPLP2	0.4163312330208941	167		PSMA1	5.948076314239749E-4	62		BPTF	0.8666666666666667	15		OPRM1	0.32099533437014	20		OPRM1	0.9929016440351699	20		ADRM1	0.0018505844596354653	55		CUL7	16.529835809918993	181
NDUFC1	54		IL27RA	15	6		MRPS7	179	57118		BCL9	97.42857142857143	14		APOC3	3.2044573643410854	25		ATP5MGL	0.4158485273492286	23		RPL30	5.939154044703606E-4	216		HKDC1	0.8666666666666667	6		ADM2	0.32099533437014	12		PTGER2	0.9929016440351699	19		USP14	0.0018456820469673213	53		BARD1	16.304191659397283	44
PSMA4	54		CNTFR	15	6		EIF3F	80	56882		SIRT3	97.1875	16		APOC4	3.2044573643410854	25		EIF1AY	0.41550651658767773	128		LAMTOR1	5.877496439354049E-4	20		HK3	0.8666666666666667	6		NDUFB5	0.3208955223880597	69		ADCYAP1R1	0.9928983923833308	11		PSMB5	0.001840336294283226	52		C8G	15.964411540796176	7
PSMB1	54		CBX2	15	6		MRPS6	130	56678		MPHOSPH8	97.07142857142857	14		APOH	3.2044573643410854	25		PPP1R26	0.4152327935222672	130		RPS10	5.827943898373569E-4	197		CBX7	0.8666666666666667	16		GHRHR	0.3208955223880597	11		GHRHR	0.9928983923833308	11		PSMB9	0.0018029508126031853	53		BBC3	15.743920782264738	14
PSMB3	54		CNTF	14	6		RPS10	197	56474		CBLB	96.9	10		CETP	3.2044573643410854	25		H3BNC9_HUMAN	0.41521052244837975	155		RPS12	5.739194462916007E-4	184		SCTR	0.8666666666666667	10		ADCYAP1R1	0.3208955223880597	11		NDUFB5	0.9928983923833308	69		UCHL5	0.0017614274668633057	51		PSMC6	15.435503759049574	57
PSMC1	54		CTF1	14	6		RRAGD	23	56324		S1PR3	96.875	8		DBI	3.2044573643410854	25		RPS10-NUDT3	0.4145855928829336	169		RPL24	5.684246884162433E-4	212		NMUR2	0.8666666666666667	6		POMP	0.3207957724588126	30		POMP	0.9928951407314915	30		H3C10	0.0017238763923097327	116		VIPR2	15.244596626759533	18
PSMD6	54		BBC3	14	6		PSMB9	53	56126		PHF8	96.46666666666667	15		NDUFA6	3.2044573643410854	71		POLR1C	0.41428747737370414	118		MRPL17	5.684077327446913E-4	132		NMUR1	0.8666666666666667	6		SCTR	0.3202979515828678	10		SCTR	0.992878882472296	10		H3C4	0.0017119210627648334	115		FKBP4	14.966112298661612	13
PSMG1	54		PMAIP1	14	6		NDUFS3	74	55870		PSMC2	96.44736842105263	76		PCYOX1	3.2044573643410854	25		LIF	0.41323792486583183	13		CBX5	5.683038618546191E-4	19		NPY2R	0.8666666666666667	6		PTH2R	0.3201985727582997	8		MC1R	0.9928756308204568	5		H3C7	0.0017119210627648334	115		LHCGR	14.843892392170229	18
TSFM	54		BCL2L2	14	6		RPL14	190	55336		CBX1	95.73333333333333	15		PEX3	3.2044573643410854	25		MRPL9	0.4120381550350157	123		RRAGA	5.679991958748638E-4	24		RPS27L	0.8659270725834193	153		PTH2	0.3201985727582997	8		PTH2	0.9928756308204568	8		H3C3	0.0017119210627648334	115		RSL24D1	14.725332718581138	98
GNB4	53		DNMT3L	14	6		DOT1L	40	55124		ING2	95.6875	16		PLTP	3.2044573643410854	25		EFL1	0.41186897092408903	127		RPL21	5.633382944545748E-4	214		HMGN4	0.8654480071920887	142		MC1R	0.3201985727582997	5		PTH2R	0.9928756308204568	8		H3C2	0.0017119210627648334	115		H3C1	14.681725048446614	115
H2BC11	53		TRIM24	14	6		MLLT3	33	54866		NMS	95.25	4		PON1	3.2044573643410854	25		RPLP1	0.40999467060222194	173		MRPL16	5.626405631757132E-4	141		NDUFS4	0.8652326602282704	68		TACR1	0.3200992555831265	7		MAPK8IP1	0.9928723791686177	4		H3C1	0.00170476971195428	115		MRTO4	14.589054422526635	192
IFRD1	53		ING1	14	6		ADAM10	28	54836		IGLV10-54	95.25	4		KCNJ5	3.203488372093023	16		RPL37	0.4087920626382165	156		PLEKHA7	5.5432202516678E-4	23		SEC61A2	0.864637789395071	104		MAPK8IP1	0.3200992555831265	4		TACR1	0.9928723791686177	7		H3C8	0.0016997190029930972	114		CGB5	14.415266490658734	8
NDUFB2	53		SIRT5	14	6		HBS1L	86	54600		CHRM4	95.14285714285714	7		NDUFB9	3.201550387596899	74		FLCN	0.40796703296703296	13		NDUFS5	5.54046550421368E-4	65		NDUFB6	0.8640238704177323	69		USP40	0.32	1		USP40	0.9928691275167785	1		H3C11	0.0016997190029930972	114		MRPS12	14.337078920363199	194
PMPCB	53		PPIE	14	6		PSMD3	54	53666		MAPK8	95.06666666666666	45		LPA	3.2005813953488373	26		GRM2	0.40763546798029554	8		SLC25A31	5.51819435361787E-4	26		RPS4Y1	0.8640235650027864	159		SSTR2	0.31990080595164294	11		SIRT5	0.9928658758649392	14		H3C6	0.0016997190029930972	114		WAPL	14.3302736194783	13
PSMB2	53		FKBP4	13	6		MRPL1	165	53422		ZZZ3	95.0	15		ENSP00000497305	3.199612403100775	48		EIF5B	0.40734289159855286	170		RPL13	5.500525255834166E-4	214		SMKR1	0.8619218979075036	123		SIRT5	0.31990080595164294	14		SSTR2	0.9928658758649392	11		PSMB8	0.0016352391444856807	48		CNTFR	14.295961842171085	15
PSMB4	53		LIF	13	6		COX6A2	72	53276		SGF29	95.0	15		NELFB	3.1986434108527133	5		UQCR11	0.4073403980356681	73		IMP3	5.494729715022608E-4	188		SIL1	0.8619190404797601	116		PTGER4	0.3198016733808491	12		AVPR2	0.9928626242131002	7		PSMB10	0.0016294698751504735	49		PAPSS2	14.283729177539204	6
PSMB7	53		FLCN	13	6		SNU13	97	53268		BPTF	94.66666666666667	15		APOM	3.197674418604651	26		RPL36AL	0.4059476648610774	171		RPL12	5.471271929168667E-4	199		H2AC11	0.8615384615384616	40		OXTR	0.3198016733808491	11		FZD7	0.9928626242131002	5		NDUFA5	0.001619016560719164	75		CGA	14.215021802649051	12
PSMC3	53		BAD	13	6		CCDC105	172	53262		NPY2R	94.5	6		GPR183	3.195736434108527	4		MRNIP	0.40510422754724335	177		HPR	5.336447147450847E-4	26		NDUFA8	0.8591549295774648	71		GALR2	0.3198016733808491	7		GALR2	0.9928626242131002	7		ATP5ME	0.0016027240546246826	52		H2AC8	14.136352307085687	58
PSMC4	53		SLC38A9	13	6		COX6B1	72	52698		EHMT1	94.3125	16		PSMF1	3.193798449612403	26		MRPS2	0.40507527407090727	143		MRPL2	5.184173313874222E-4	171		EIF3E	0.8582089552238806	68		FZD7	0.3198016733808491	5		OXTR	0.9928626242131002	11		NDUFB8	0.0015866315032837044	78		H4-16	14.099029387280561	72
PSMD8	53		TNPO1	13	6		COX4I2	61	51918		ING4	94.0625	16		COX6B2	3.192829457364341	41		SORL1	0.40487804878048783	5		RPL37A	5.175845604841429E-4	207		APOL1	0.8575498575498576	27		AVPR2	0.3198016733808491	7		PTGER4	0.9928626242131002	12		H2BC12	0.001581467020997138	48		H4C1	14.099029387280561	72
CCT4	52		ATP6V1D	12	6		TPT1	108	51912		GSDME	94.0	2		CTSK	3.189922480620155	5		RPL36A	0.40478449444293846	170		RPL38	5.167018822704494E-4	210		APOA1	0.8575498575498576	27		PTGER3	0.31960359244348097	14		APBB1	0.992856120909422	8		KMT2A	0.0015509856695521298	47		H4C12	14.099029387280561	72
GAGE12F	52		IL12RB2	12	6		NDUFS8	74	51210		PSMC4	93.91428571428571	70		NDUFA13	3.187015503875969	69		SMC6	0.40441176470588236	16		BPTF	5.118641509601723E-4	15		HMGN1	0.85727969348659	145		MLLT1	0.31960359244348097	19		MLLT1	0.992856120909422	19		WDR5	0.0015411471982940833	47		H4C13	14.099029387280561	72
GAGE12G	52		OSMR	12	6		LAMTOR1	20	50594		UHRF1	93.8	15		BAD	3.186046511627907	13		FPR1	0.40408805031446543	9		RPL36	5.101085632369493E-4	209		H2BC12	0.8572695035460993	48		APBB1	0.31960359244348097	8		PTGER3	0.992856120909422	14		GNB1	0.0015370668902880383	195		H4C14	14.099029387280561	72
GAGE13	52		UBE2L6	12	6		NDUFV2	76	50336		TACR1	93.57142857142857	7		KIAA2012	3.183139534883721	25		RPL32	0.4029696187608533	147		EIF3I	5.036842327180867E-4	104		MPHOSPH8	0.8571428571428571	14		GPR52	0.31950464396284833	5		GPR52	0.9928528692575828	5		TP53BP1	0.0015361863483808688	43		H4C15	14.099029387280561	72
GAGE2A	52		DIABLO-2	12	6		MRPL19	126	50018		DDIT3	93.33333333333333	6		MRGPRX1	3.1802325581395348	3		GRM4	0.40229885057471265	6		GNG12	5.034591554783461E-4	35		SIRT5	0.8571428571428571	14		TAS2R46	0.31940575673166205	4		LPAR1	0.9928496176057438	13		UQCRFS1	0.0015319308762129305	81		H4C2	14.099029387280561	72
PSMB5	52		PHF1	12	6		GSPT1	86	49886		BRPF1	92.85714285714286	14		MRGPRX4	3.1802325581395348	3		OSM	0.4015503875968992	15		HK1	5.029997625183885E-4	8		C7	0.8571428571428571	22		NDUFB4	0.31940575673166205	65		NDUFB4	0.9928496176057438	65		H2AX	0.0015268929233147592	40		H4C3	14.099029387280561	72
PSMC6	52		AHSA1	11	6		MRPL21	125	48902		CDY1	92.2	15		SPX	3.177325581395349	5		RPL22	0.40073563218390806	175		PTH	5.007812029996451E-4	20		C8B	0.8571428571428571	22		LPAR1	0.31940575673166205	13		TAS2R46	0.9928496176057438	4		NDUFS3	0.0015105944630754735	74		H4C4	14.099029387280561	72
ADRM1	51		IL11RA	11	6		ATP5PD	68	48850		CDY2B	92.2	15		OR10W1	3.1763565891472867	29		PTGER3	0.40006868131868134	14		RRAGD	5.007631358826677E-4	23		DNMT3L	0.8571428571428571	14		UQCR11	0.3193069306930693	73		FKBP4	0.9928463659539045	13		H2BC7	0.0015029025350603894	44		H4C5	14.099029387280561	72
CYCS	51		BIK	11	6		GLP1R	24	48374		CDY2A	92.2	15		HTR4	3.1744186046511627	4		RPL7L1	0.3997285067873303	170		C9	4.952420478560782E-4	23		PPIE	0.8571428571428571	14		RIPK2	0.3193069306930693	5		RIPK2	0.9928463659539045	5		H2BC10	0.0015029025350603894	44		H4C8	14.099029387280561	72
GNB2	51		BCL2L10	11	6		MT-CO3	71	48274		CDY1B	92.2	15		CENPS-CORT	3.1724806201550386	6		SLC38A9	0.39972527472527475	13		BARD1	4.930318738239182E-4	44		MRGPRX2	0.8571428571428571	7		FKBP4	0.3193069306930693	13		UQCR11	0.9928463659539045	73		H2BC4	0.0014994156956826248	44		H4C9	14.099029387280561	72
PSMD13	51		PSMG3	10	6		RPL36A	170	47482		AVPR2	91.85714285714286	7		PLA2G7	3.1724806201550386	26		EIF3M	0.3992917628945343	75		RPL17-C18orf32	4.911869511411034E-4	198		EIF3D	0.8568764568764569	66		GNA12	0.31910946196660483	34		GNA12	0.9928398626502263	34		DOT1L	0.0014939838978257362	40		H4C11	14.09902938728056	72
PSMD7	51		THYN1	10	6		STAM	7	47456		NPY1R	91.125	8		HTR2B	3.171511627906977	9		GFM1	0.3974729526968333	135		MRPL21	4.895769339841555E-4	125		NDUFB5	0.8567774936061381	69		PPIE	0.31881371640407785	14		FPR1	0.9928301076947089	9		H2BC6	0.0014902503700831267	43		PTGES3	14.092301701998124	26
ATP5PD	50		ZC3H13	9	6		NDUFS2	71	47138		BARD1	90.13636363636364	44		NDUFA10	3.171511627906977	61		MRPL27	0.3972948637644848	124		FANCE	4.876773850324419E-4	174		PMPCB	0.8565656565656565	55		FPR1	0.31881371640407785	9		PPIE	0.9928301076947089	14		H2BC8	0.0014902503700831265	43		H2BC11	14.078511120575815	53
COX4I2	50		HSPA1L	9	6		BCL2L11	21	46842		UBB	89.99065420560747	107		LPAR3	3.1705426356589146	10		EIF3I	0.39558224034030487	104		EEF1B2	4.8539661600579355E-4	127		EFL1	0.8560179977502812	127		PPA1	0.31851851851851853	16		C5	0.9928203527391914	21		TRIM25	0.0014780276284536225	8		GLP1R	13.984731714965456	24
EIF3J	50		RIPK3	8	6		COX6A1	61	46542		IDE	89.45454545454545	11		MYH9	3.1705426356589146	17		OXTR	0.3955191727703576	11		RPL28	4.841159696523476E-4	205		EIF5A	0.8552152073278834	143		C8A	0.31851851851851853	21		C8A	0.9928203527391914	21		UBE2L6	0.0014711246731284496	12		PSMD7	13.867839894656699	61
GAGE12C	50		HK2	8	6		BARD1	44	45680		OPRD1	89.25	8		CORT	3.169573643410853	9		PDS5A	0.3949579831932773	17		H2AC4	4.833027833286208E-4	52		EIF2S2	0.8551810237203495	90		C5	0.31851851851851853	21		PPA1	0.9928203527391914	16		CYC1	0.0014235613744380817	81		H3C11	13.794393311546694	114
GAGE12D	50		TRIM25	8	6		NIPBL	19	45342		S1PR2	89.0	9		MRGPRX2	3.169573643410853	7		MRPS9	0.3945946974019552	127		PTGES3	4.8277857496234255E-4	26		H3BN98_HUMAN	0.8551228818314442	134		TSPAN33	0.3183220234423196	20		PDZD11	0.9928138494355132	20		UQCRC2	0.0014155298163523935	80		H3C6	13.794393311546694	114
H2AC4	50		RBM15	8	6		UQCR11	73	44838		KAT6B	88.3125	16		TRHR	3.169573643410853	7		PDCD11	0.3941554709390042	124		RPL26L1	4.7862033937532534E-4	199		ARL6IP1	0.8550880206097037	137		PDZD11	0.3183220234423196	20		TSPAN33	0.9928138494355132	20		NDUFS2	0.0013925396005087646	71		H3C8	13.794393311546694	114
H2AC6	50		CBLL1	8	6		CRH	24	44648		H2AC1	88.28571428571429	28		FKBP6	3.1686046511627906	3		ASF1A	0.3919220945083014	29		LPA	4.651758490827779E-4	26		BCL2L10	0.8545454545454545	11		APOL1	0.3180277349768875	27		APOL1	0.9928040944799958	27		NDUFS8	0.0013896942290650583	74		SNU13	13.786865626926634	97
PSMB6	50		METTL3	8	6		UQCRH	75	44002		PTGER4	87.91666666666667	12		HTR2A	3.1686046511627906	12		GALR2	0.39181692094313453	7		RPL3L	4.651029165209687E-4	190		NDUFA4	0.8516242317822651	68		ADRB1	0.3179297597042514	13		ADRB1	0.9928008428281566	13		NDUFV1	0.001349989345832208	68		IL27RA	13.719899603860462	15
PSMD3	50		HTRA2	8	6		CNTFR	15	43606		DOT1L	87.6	40		NDUFS6	3.1676356589147288	72		CNTFR	0.39069767441860465	15		GNG3	4.648321615851425E-4	41		H2AC6	0.8497959183673469	50		RIPK3	0.31783184477979676	8		CBX7	0.9927975911763176	16		MTOR	0.0013419721173458835	43		DRD5	13.695636745653056	11
SRPRB	50		DYNLL1	8	6		MRPS9	127	43510		MRGPRX2	87.42857142857143	7		HCRTR2	3.1666666666666665	5		HTR5A	0.38926829268292684	10		UQCRB	4.647100450234867E-4	80		NDUFA13	0.8486786018755328	69		CBX7	0.31783184477979676	16		RIPK3	0.9927975911763176	8		PPA1	0.0013310628907791415	16		C8A	13.665447084455911	21
ATP5F1D	49		NSMCE3	8	6		RDX	24	43360		CCL15	87.33333333333333	6		UQCRHL	3.1656976744186047	62		MRPL12	0.3882178427632973	121		NDUFV2	4.6297614038776823E-4	76		HTR1F	0.8484848484848485	12		CBX2	0.31773399014778325	15		CBX2	0.9927943395244784	15		UQCRC1	0.0013009304586485554	79		C5	13.665447084455908	21
GAGE1	49		ZFAND2B	8	6		RPL22	175	42048		UBC	87.14782608695653	115		HTR2C	3.1647286821705425	9		IL12RB2	0.3882113821138211	12		PLA2G7	4.6200777082213345E-4	26		OSM	0.8476190476190476	15		UQCRH	0.3172456194282201	75		UQCRH	0.9927780812652828	75		HSF1	0.001266282836569166	22		H3C2	13.66220567294591	115
GAGE10	49		HK1	8	6		H2AC6	50	41850		ADORA1	87.125	8		HTR5A	3.1647286821705425	10		EIF3F	0.3881883259911894	80		MRPS16	4.544185366263839E-4	130		NDUFS1	0.8475961538461538	65		MC2R	0.3165644171779141	13		DIABLO-2	0.9927553197024087	12		NDUFA9	0.0012615987253793578	69		H3C3	13.66220567294591	115
GAGE12E	49		DCTN2	7	6		NDUFA12	75	41686		MACROH2A1	86.92592592592592	27		DESI1	3.1637596899224807	22		CCKAR	0.38755760368663594	10		STAG2	4.4617222329872185E-4	18		C1orf198	0.8473469387755102	50		DIABLO-2	0.3165644171779141	12		MC2R	0.9927553197024087	13		SLC25A6	0.0012469236906642092	15		H3C7	13.66220567294591	115
GAGE12H	49		CTSL	7	6		C9	23	41162		BDKRB2	86.88888888888889	9		ECPAS	3.1637596899224807	26		NTSR1	0.38652912621359226	8		STAG1	4.4617222329872185E-4	18		DIDO1	0.8461538461538461	13		IPO4	0.31646734130634774	29		IPO4	0.9927520680505697	29		ATP5PD	0.001205182161038061	68		H3C4	13.662205672945909	115
GAGE12J	49		C8G	7	6		METTL3	8	40962		H2AB2	86.6086956521739	23		PSMB11	3.1637596899224807	30		S1PR2	0.3864734299516908	9		PDS5A	4.431953241976676E-4	17		BCL2L2	0.8461538461538461	14		NDUFV1	0.31637032495401596	68		NDUFV1	0.9927488163987305	68		PSME1	0.0012032524471681575	40		RIPK2	13.607073764020258	5
GAGE2E	49		SPN	7	6		MRPL32	125	40962		H2AB3	86.6086956521739	23		COX7B	3.1618217054263567	66		STAG2	0.3862433862433862	18		PTHLH	4.425240910123446E-4	9		SRP54	0.8453620171177423	132		COX7B	0.31627336806619677	66		COX7B	0.9927455647468915	66		CYCS	0.0011818431560133146	71		H3C10	13.55345651412549	116
GNB3	49		CASP2	7	6		BCL2A1	12	40776		TRHR	86.57142857142857	7		NDUFV1	3.1608527131782944	68		STAG1	0.3862433862433862	18		COX5B	4.417582545753137E-4	78		PPP1R26	0.8449612403100775	130		PSMB11	0.31607963246554366	30		DESI1	0.9927390614432132	22		COX5A	0.001153671245322008	81		PAPSS1	13.384545903529292	5
PSMB9	48		CDH2	7	6		MRPL27	124	40544		BDKRB1	86.5	6		IPO4	3.1598837209302326	29		MMP14	0.38181818181818183	5		RPL29	4.415751367263699E-4	205		EIF3H	0.8442655935613682	71		ECPAS	0.31607963246554366	26		ECPAS	0.9927390614432132	26		NDUFB4	0.0011528816345715	65		CBX7	13.364052177701263	16
RPL41	48		CTNNA1	7	6		SLC25A5	28	40536		MCM2	86.48148148148148	27		DIABLO-2	3.1589147286821704	12		NPRL3	0.3812111801242236	23		MLLT3	4.3913759149255343E-4	33		C6	0.8441558441558441	22		DESI1	0.31607963246554366	22		PSMB11	0.9927390614432132	30		TRAF2	0.0011518128929160721	20		PSMD1	13.30623070552777	67
CCT7	47		CTNND1	7	6		RPL36AL	171	40434		MTNR1A	86.0909090909091	11		MC2R	3.1589147286821704	13		DEPDC5	0.3812111801242236	23		SLC25A6	4.380275986873873E-4	15		TEX48	0.8438170888793474	137		HTR5A	0.31598285364360074	10		HTR2C	0.992735809791374	9		UQCRB	0.0011489040457395606	80		CNTF	13.003050473218842	14
UCHL5	47		LHPP	7	6		GFM1	135	39220		PSMC5	85.71830985915493	71		UQCRH	3.1521317829457365	75		CNTF	0.38095238095238093	14		DOT1L	4.372667026032999E-4	40		CASTOR1	0.8431372549019608	18		HTR2C	0.31598285364360074	9		HTR5A	0.992735809791374	10		NDUFA12	0.0011428313517438304	75		CTF1	13.003050473218842	14
GNB5	46		STAM	7	6		COX7B	66	38948		FPR1	85.66666666666667	9		CBX2	3.147286821705426	15		CTF1	0.38095238095238093	14		CRHR1-2	4.314561955007551E-4	8		MRPL11	0.8422657952069716	136		UQCRHL	0.31588613406795224	62		UQCRHL	0.9927325581395349	62		COX5B	0.0011382788795026382	78		UCHL5	12.976922930329197	51
H2BC12	46		TOMM70	7	6		RPL32	147	38346		KDM4A	85.51724137931035	29		CBX7	3.1463178294573644	16		HTR1F	0.3805418719211823	12		PSMA4	4.243586209149641E-4	59		PDCD11	0.8417256753212693	124		HCRTR2	0.31578947368421056	5		HCRTR2	0.9927293064876956	5		NDUFV2	0.0011381900147854889	76		CBX2	12.913963276203521	15
PSMB8	46		DDIT3	6	6		IAPP	22	37988		NASP	85.48275862068965	29		RIPK3	3.1463178294573644	8		GLP2R	0.3802622498274672	7		PSMC3	4.2356517654407194E-4	61		POLR1C	0.8413733159495871	118		NDUFS6	0.31569287243805444	72		NDUFS6	0.9927260548358566	72		NDUFB9	0.0011357372214567515	74		RPS3	12.773199244388351	271
LTN1	45		MLKL	6	6		C7	22	37618		H1-10	85.28	25		ADRB1	3.145348837209302	13		MRPL1	0.3799730924466654	165		RPL7A	4.213835302994578E-4	180		NDUFA6	0.8410462776659959	71		HTR2A	0.3155963302752294	12		FKBP6	0.9927228031840174	3		ZFAND2B	0.0011260837527172524	8		CYC1	12.534344993278715	81
NEMF	45		EBI3	6	6		C8B	22	37618		DDB2	85.07407407407408	27		APOL1	3.1443798449612403	27		LPAR1	0.3797844667409885	13		EIF2S2	4.201709592671525E-4	90		PSMB5	0.8408748114630468	52		FKBP6	0.3155963302752294	3		HTR2A	0.9927228031840174	12		PTGES3	0.0011007586301135933	26		PREX1	12.444293192947525	23
PRKN	45		IL27	6	6		TRIM25	8	37250		H2AX	85.05	40		PDZD11	3.141472868217054	20		SIRT3	0.37939453125	16		SPN	4.183659278468083E-4	7		GFM1	0.8389165284687673	135		TRHR	0.31549984714154694	7		CORT	0.9927195515321784	9		NDUFS6	0.0011004337662920592	72		PSME3	12.208430485830418	41
BCL2	44		NRF1	6	6		NDUFS1	65	36922		PSMA3	84.86111111111111	72		TSPAN33	3.141472868217054	20		CCDC105	0.3790231576881562	172		TYK2	4.1758128791251245E-4	18		UHRF1	0.8380952380952381	15		MRGPRX2	0.31549984714154694	7		MRGPRX2	0.9927195515321784	7		ATP5MG	0.0010853922948121804	48		FLCN	12.066034677963419	13
COX6A1	44		IL17D	6	6		NDUFS5	65	36862		MLLT1	84.73684210526316	19		C5	3.13953488372093	21		MTRNR2L12	0.37900641025641024	6		H3BNC9_HUMAN	4.1703904239882324E-4	155		WDR59	0.8380952380952381	21		CORT	0.31549984714154694	9		TRHR	0.9927195515321784	7		CARS1	0.0010843201385359904	4		GPR52	11.699501370293568	5
EIF3CL	44		TMBIM6	6	6		H3BNC9_HUMAN	155	36798		H2BC8	84.72093023255815	43		C8A	3.13953488372093	21		MRPL32	0.37885714285714284	125		UQCRQ	4.1156040690509365E-4	79		WDR24	0.8380952380952381	21		MYH9	0.3154034229828851	17		LPAR3	0.9927162998803392	10		NDUFA10	0.001081232644171982	61		GNG2	11.596085133673066	174
H2BC4	44		PAPSS2	6	6		RPL37	156	36642		H2BC6	84.72093023255815	43		PPA1	3.13953488372093	16		RIPK2	0.3787878787878788	5		KCNJ5	4.114660198064784E-4	16		MIOS	0.8380952380952381	21		LPAR3	0.3154034229828851	10		MYH9	0.9927162998803392	17		DDIT3	0.0010792399747325686	6		CALCRL	11.458660522103667	17
HSP90AA1	44		HKDC1	6	6		MLLT1	19	36634		ASF1A	84.6896551724138	29		FPR1	3.136627906976744	9		MRPL24	0.37812691443741064	166		NDUFA13	4.0836049153965086E-4	69		PSMB8	0.8377659574468085	48		NDUFA10	0.3153070577451879	61		HTR2B	0.9927130482285002	9		PSME2	0.0010712186944017126	37		H2AC4	11.249395067699117	52
USP14	44		HK3	6	6		GCG	34	35778		CCKAR	84.1	10		PPIE	3.136627906976744	14		LAMTOR1	0.3776785714285714	20		REC8	4.078609740819457E-4	15		POMP	0.8367816091954023	30		HTR2B	0.3153070577451879	9		NDUFA10	0.9927130482285002	61		PAPSS2	0.0010672821777143484	6		MRPL12	11.11740989186049	121
CCT2	43		CDC37L1	5	6		LHCGR	18	35504		TP53BP1	84.0	43		GNA12	3.133720930232558	34		FANCE	0.37702359346642467	174		LHPP	4.07011567182934E-4	7		KCNJ6	0.8366013071895425	18		PLA2G7	0.3152107513744655	26		CENPS-CORT	0.9927097965766609	6		IDE	0.0010498060404563522	11		GSPT1	11.10488944541992	86
ENSP00000497305	43		NELFB	5	6		ADORA2A	16	35384		H2BC7	83.95454545454545	44		FKBP4	3.131782945736434	13		MRPL21	0.3769336384439359	125		CTSK	4.0371796431315043E-4	5		NDUFV1	0.8362598770851625	68		CENPS-CORT	0.3152107513744655	6		PLA2G7	0.9927097965766609	26		CBLB	0.0010491631056346613	10		UQCRC2	10.895758552599721	80
GNAQ	43		RIPK2	5	6		DRD1	16	35302		H2BC10	83.95454545454545	44		RIPK2	3.131782945736434	5		RRAGD	0.3765527950310559	23		HTRA2	4.0325059489106405E-4	8		PTGER3	0.8351648351648352	14		HTR4	0.315018315018315	4		HTR4	0.9927032932729826	4		STAM	0.0010447216159319283	7		HBS1L	10.804373438422092	86
H2BC10	43		DCTN3	5	6		CNTF	14	35210		H2BC11	83.88679245283019	53		UQCR11	3.131782945736434	73		NDUFB11	0.3760869565217391	65		NDUFS2	3.982972945405128E-4	71		APBA1	0.8333333333333334	4		OR10W1	0.3148261134838316	29		OR10W1	0.9926967899693043	29		NDUFB5	0.0010351345358782247	69		VIPR1	10.779812241443667	14
H2BC7	43		DYNC1I2	5	6		CTF1	14	35210		H2BC4	83.68181818181819	44		LPAR1	3.130813953488372	13		RPL14	0.3748696064485538	190		MRPL19	3.976283289326808E-4	126		APBB2	0.8333333333333334	4		SPX	0.31473010064043916	5		SPX	0.9926935383174653	5		PSMD5	0.0010273266651877014	32		IFI35	10.750888408114138	135
H2BC8	43		SLC9A3R2	5	6		RAD21	21	34830		OXTR	83.45454545454545	11		NDUFB4	3.130813953488372	65		SEC61A1	0.37460301263982243	163		NPPA	3.932195655990192E-4	15		GPR88	0.8333333333333334	4		MRGPRX4	0.31444241316270566	3		MRGPRX1	0.9926837833619478	3		NDUFS5	0.0010265540176410527	65		BAD	10.744942808507734	13
PSMA8	43		PAPSS1	5	6		C5	21	34678		PTGER3	83.21428571428571	14		TAS2R46	3.130813953488372	4		NPRL2	0.3742559523809524	24		APLNR	3.929084946236464E-4	24		CHORDC1	0.8333333333333334	4		MRGPRX1	0.31444241316270566	3		MRGPRX4	0.9926837833619478	3		NDUFS1	0.0010122935699143575	65		UBE2L6	10.558747198401594	12
PSMB10	43		CAPN2	5	6		C8A	21	34678		H2AC17	82.8409090909091	44		GPR52	3.12984496124031	5		RIC8A	0.3734567901234568	9		PTGER2	3.894933959932439E-4	19		COX6B1	0.8325508607198748	72		KIAA2012	0.3141552511415525	25		KIAA2012	0.9926740284064305	25		GNB5	0.0010077590733508779	64		ATP5PD	10.371632631928717	68
H2AC17	42		CAPN1	5	6		MRNIP	177	33566		GRM2	82.75	8		APBB1	3.128875968992248	8		GSDMD	0.37333333333333335	3		UQCR10	3.8473556902073736E-4	78		SPDYE11	0.8318631381983427	87		BAD	0.31386861313868614	13		BAD	0.992664273450913	13		MT-ND4L	9.936102278320198E-4	61		PSMA6	10.328873881582268	63
H2BC6	42		UCN2	5	6		VDAC2	19	33510		MLLT3	82.42424242424242	33		MLLT1	3.128875968992248	19		NDUFB3	0.37297388091038886	63		RPL27A	3.780870158165359E-4	184		MRPS2	0.8297055057618438	143		NDUFA13	0.3137731833384007	69		NDUFA13	0.992661021799074	69		SEM1	9.805473398178423E-4	25		PSMC1	10.31513895897935	62
ABCF1	41		CLCF1	5	6		NDUFB5	69	32364		H2AC6	82.02	50		PTGER3	3.128875968992248	14		EEF1G	0.3724247757941497	123		RPL10L	3.7763717611321543E-4	181		NDUFS6	0.8286384976525821	72		CTSK	0.3134872417982989	5		CTSK	0.9926512668435565	5		MT-CO1	9.745069424310378E-4	74		GAL	10.222163034232283	15
LLPH	41		MTRNR2L1	5	6		GNG3	41	32238		H2BC12	81.95833333333333	48		AVPR2	3.126937984496124	7		RPL7A	0.3722845042351769	180		NCSTN	3.7466477340253427E-4	8		REC8	0.8285714285714286	15		COX6B2	0.3132018209408194	41		COX6B2	0.9926415118880392	41		STIP1	9.720886404387277E-4	24		GATC	10.198203244143219	32
WDR5	41		EEF1AKMT1	4	6		CTSL	7	32172		KAT6A	81.95	20		FZD7	3.126937984496124	5		RSAD1	0.37190400615591784	174		IRS4	3.693516208930053E-4	14		ENSP00000498801	0.827906976744186	86		PSMF1	0.3131067961165049	26		PSMF1	0.9926382602361999	26		ENSP00000497305	9.69754217870174E-4	48		GCG	10.160702945745731	34
BAX	40		CASP10	4	6		TSHR	17	32142		INO80B	81.85185185185185	27		GALR2	3.126937984496124	7		CDH1	0.3718359436797975	98		MRPS9	3.646679187415485E-4	127		SPDYE9P	0.827906976744186	86		GPR183	0.3129169193450576	4		GPR183	0.9926317569325217	4		GNB4	9.593564907904297E-4	64		GNG12	10.099854117094925	35
H2AC11	40		CHORDC1	4	6		H2BC4	44	31674		ACTR5	81.85185185185185	27		OXTR	3.126937984496124	11		PSME4	0.3716629381058911	45		EIF5A	3.628881678396621E-4	143		SPDYE8P	0.827906976744186	86		APOM	0.31272727272727274	26		APOM	0.9926252536288435	26		GNB3	9.564369340072643E-4	65		EEF2	10.065920404310509	201
MAPK8	40		SDC2	4	6		GIPR	15	31504		GRM4	81.66666666666667	6		PTGER4	3.126937984496124	12		MAPK8IP1	0.37149532710280375	4		CDCA5	3.6200772798231263E-4	15		ENSP00000499200	0.827906976744186	86		NELFB	0.31263253559527415	5		NELFB	0.9926220019770043	5		GNB2	9.557614724490613E-4	60		STIP1	9.903844200320043	24
BARD1	39		APC2	4	6		TYK2	18	31342		H2AC4	81.63461538461539	52		SIRT5	3.125968992248062	14		IL27RA	0.37142857142857144	15		PSMB3	3.6195788871072506E-4	56		SPDYE14	0.827906976744186	86		ENSP00000497305	0.3125378558449425	48		ENSP00000497305	0.9926187503251651	48		NDUFA6	9.556559350085756E-4	71		RAMP1	9.816598985865213	19
C1orf198	39		SLC9A1	4	6		MRPL33	122	31290		PSMC1	81.40322580645162	62		SSTR2	3.125968992248062	11		NDUFA2	0.3713497728747567	67		SMO	3.590489683979677E-4	6		ATP5MGL	0.8260869565217391	23		LPA	0.31244323342415986	26		LPA	0.9926154986733261	26		ATP5MGL	9.53775715760604E-4	23		HSF1	9.709236604654253	22
CCT8	39		PPARGC1B	4	6		GNG12	35	31096		IPO4	81.0	29		USP40	3.125	1		MRPS7	0.37108089432322594	179		COX6C	3.549678185225956E-4	72		COX6A1	0.8256830601092896	61		NDUFB9	0.31234866828087166	74		NDUFB9	0.9926122470214869	74		SDHD	9.464320529965785E-4	42		NDUFS5	9.432678400732668	65
KMT2A	38		CARS1	4	6		HK2	8	30886		GALR2	80.71428571428571	7		MAPK8IP1	3.124031007751938	4		RPL27A	0.3704547670111133	184		MRPS6	3.544377348582613E-4	130		PSMB6	0.8251088534107403	53		KCNJ5	0.3121597096188748	16		KCNJ5	0.9926057437178086	16		COX4I2	9.445161780784834E-4	61		ADM	9.315953546428455	18
SPG7	38		MTRNR2L10	4	6		EEF1B2	127	30850		KMT5A	80.63636363636364	33		TACR1	3.124031007751938	7		COX7A2	0.37029563111694075	53		RPL14	3.537918862710567E-4	190		PSMB4	0.8245981830887491	54		PON1	0.31206531599637133	25		APOA2	0.9926024920659696	25		UQCRQ	9.428175063054453E-4	79		SMC6	8.967948628176973	16
TP53BP1	38		MTRNR2L6	4	6		IGLL5	11	30724		KMT2A	80.27659574468085	47		MC1R	3.123062015503876	5		RGS9	0.3700980392156863	8		UHRF1	3.527100227346182E-4	15		CBX5	0.8245614035087719	19		PLTP	0.31206531599637133	25		APOA4	0.9926024920659696	25		NDUFA4	9.3662146053479E-4	68		MRPL36	8.964457837543014	132
DOT1L	37		FPR3	3	6		H2BC10	44	30714		WDR5	80.14893617021276	47		PTH2	3.123062015503876	8		SSTR2	0.37006861063464835	11		GLP1R	3.487911261098246E-4	24		EIF2S3	0.8244384546271338	106		PEX3	0.31206531599637133	25		APOA5	0.9926024920659696	25		PSMG2	9.157671672106997E-4	39		COX5A	8.851782221267259	81
GNG4	37		TTLL12	3	6		H2BC7	44	30714		NSD3	79.93939393939394	33		PTH2R	3.123062015503876	8		FLT3LG	0.369933829611249	186		C7	3.478166747045186E-4	22		COX6A2	0.8243348982785602	72		PCYOX1	0.31206531599637133	25		APOC1	0.9926024920659696	25		NDUFB6	9.142831632779292E-4	69		MT-CO2	8.650200600851985	70
MAPK9	36		GSDMD	3	6		H2BC6	43	30682		HTR5A	79.8	10		SCTR	3.122093023255814	10		MRPS15	0.36923337856173677	176		C8B	3.478166747045186E-4	22		PMAIP1	0.8241758241758241	14		NDUFA6	0.31206531599637133	71		APOC2	0.9926024920659696	25		NDUFS4	9.057706867497806E-4	68		H2BC12	8.573531324634184	48
PSMG2	36		UNC45A	3	6		H2BC8	43	30682		H2AC11	79.725	40		POMP	3.117248062015504	30		GATC	0.36907894736842106	32		MRPL27	3.4375587354807676E-4	124		DRD3	0.8235294117647058	17		DBI	0.31206531599637133	25		APOC3	0.9926024920659696	25		MLLT3	8.979749071806366E-4	33		NDUFS3	8.567438246962686	74
ATP5ME	35		FKBP6	3	6		LCAT	28	30134		NTSR1	79.625	8		ADCYAP1R1	3.116279069767442	11		RRAGA	0.36904761904761907	24		PSME3	3.4291367567907647E-4	41		CXorf66	0.8235248447204969	161		CETP	0.31206531599637133	25		APOC4	0.9926024920659696	25		ATP6V1D	8.419421816445692E-4	12		RPL5	8.429865825132387	259
HSP90AB1	35		AHR	3	6		MSN	22	29220		H1-4	79.48387096774194	31		GHRHR	3.116279069767442	11		NDUFB10	0.36886993603411516	67		NDUFA4	3.3219255200136116E-4	68		MRPL20	0.8221108250914511	122		APOH	0.31206531599637133	25		APOH	0.9926024920659696	25		DNAJC9	8.414203823761461E-4	32		MRPS14	8.302989200864499	176
BAK1	33		CBFB	3	6		CRHR1	18	28892		PSMA5	79.04109589041096	73		NDUFB5	3.116279069767442	69		ZFAND2B	0.3686260623229462	8		NDUFA12	3.2723292039396964E-4	75		CGB5	0.8214285714285714	8		APOC4	0.31206531599637133	25		CETP	0.9926024920659696	25		PPID	8.32996605626959E-4	22		PSMA1	8.108834740113975	62
CCT5	33		ESRRA	3	6		EIF3I	104	28278		PBRM1	78.9090909090909	33		ADM2	3.11531007751938	12		MRPL2	0.36778085564789165	171		PSMB7	3.2562363258929386E-4	54		PSENEN	0.8214285714285714	8		APOC3	0.31206531599637133	25		DBI	0.9926024920659696	25		UQCR10	8.192260347471032E-4	78		GNAI1	8.067443036795312	110
CSNK1E	33		SUGT1	3	6		UQCRHL	62	28132		MTRNR2L12	78.83333333333333	6		OPRM1	3.11531007751938	20		ADRA2A	0.3671840354767184	11		GIPR	3.229441464733592E-4	15		OPRD1	0.8214285714285714	8		APOC2	0.31206531599637133	25		NDUFA6	0.9926024920659696	71		C1orf198	8.163186425974522E-4	50		RPL18A	7.927715695039946	220
EIF1AD	33		HEBP1	2	6		EFL1	127	27860		GLP2R	78.71428571428571	7		PTGER2	3.11531007751938	19		MRPL19	0.3668350711240102	126		RSAD1	3.211975305364288E-4	174		RGS9	0.8214285714285714	8		APOC1	0.31206531599637133	25		PCYOX1	0.9926024920659696	25		NDUFA8	7.987142218844294E-4	71		SMARCD1	7.875198006952226	32
EIF2D	33		PBDC1	2	6		GHRH	23	27808		LPAR1	78.61538461538461	13		CALCB	3.114341085271318	13		HSPBP1	0.3667750974266482	122		ESCO2	3.20588148306258E-4	14		RPL7L1	0.820048729550992	170		APOA5	0.31206531599637133	25		PEX3	0.9926024920659696	25		VDAC1	7.94189276467437E-4	52		PHF1	7.79768372892012	12
HBA2	33		CDK11B	2	6		MRPL9	123	27722		H2AC7	78.58064516129032	31		CGA	3.114341085271318	12		MRPL13	0.36670403063845686	183		BACE1	3.205531817729737E-4	12		NDUFB9	0.8196964087375046	74		APOA4	0.31206531599637133	25		PLTP	0.9926024920659696	25		COX6C	7.874741892829482E-4	72		RPL11	7.745413032329324	261
MCTS1	33		CAV2	2	6		GHRHR	11	27536		SSTR2	78.45454545454545	11		C7	3.113372093023256	22		ZNF597	0.36666666666666664	5		MT-CO3	3.133611304187902E-4	71		DRD4	0.8187134502923976	19		APOA2	0.31206531599637133	25		PON1	0.9926024920659696	25		NDUFB10	7.872804478378364E-4	67		KDM4A	7.719900643006368	29
NSD3	33		NMT1	2	6		EIF5B	170	27342		CBX5	78.36842105263158	19		C8B	3.113372093023256	22		HTR1D	0.36658456486042695	12		UQCRH	3.1257650453841605E-4	75		H3BNC9_HUMAN	0.8186007540846251	155		ZC3H13	0.31187669990933814	9		ZC3H13	0.9925959887622913	9		PAPSS1	7.852621510905444E-4	5		GNG3	7.695135042472704	41
PBRM1	33		IGFBP5	2	6		MC2R	13	27332		SMARCD1	78.34375	32		CALCA	3.113372093023256	13		MRPS6	0.3660602910602911	130		H2BC12	3.0397029282435925E-4	48		USP14	0.818577648766328	53		GNAO1	0.3116883116883117	35		GNAO1	0.992589485458613	35		H2AC1	7.818841680971191E-4	28		NDUFS8	7.6272145047677204	74
SDHD	33		IGFALS	2	6		VIPR2	18	27202		CCR3	78.0	8		CCKAR	3.113372093023256	10		NDUFS4	0.3659352629940865	68		COX6A2	3.0376229883682666E-4	72		MT-CYB	0.8177295341474446	67		GNA13	0.3115942028985507	37		GNA13	0.9925862338067738	37		PSME3	7.805663995885566E-4	41		RPLP0	7.49953163414773	245
VDAC1	33		GSDME	2	6		HTR6	13	27028		ATP5MGL	77.34782608695652	23		MT-CO3	3.1114341085271318	71		RPL29	0.3658758314855876	205		EIF3M	3.026401228273528E-4	75		UQCRHL	0.8159703860391327	62		HK1	0.3112183353437877	8		HK1	0.9925732271994173	8		PSME4	7.788707886457875E-4	45		ING1	7.449794726543821	14
COX7A2	32		COX19	2	6		LHPP	7	26800		HTR1F	77.25	12		HTR6	3.11046511627907	13		NDUFB6	0.3656928149681773	69		COX6B1	3.0050399788519747E-4	72		NDUFS2	0.8148893360160966	71		GHSR	0.310375939849624	13		GHSR	0.9925439623328651	13		PSMA8	7.773295745989154E-4	45		OXTR	7.293907684585516	11
DNAJC9	32		MOS	2	6		CDC37	26	26530		COX7C	77.23809523809524	84		RAMP3	3.11046511627907	17		MT-CO3	0.36515685019206146	71		MRPL24	2.945388601829642E-4	166		MRPL9	0.8142076502732241	123		PSENEN	0.31009615384615385	8		PSENEN	0.9925342073773477	8		PMPCB	7.730514815247509E-4	55		APOM	7.27514815462	26
H7C0C1_HUMAN	32		TNK2	2	6		PSMB8	48	26284		PHF10	76.73333333333333	30		VIPR1	3.11046511627907	14		RPL37A	0.3635901347571828	207		UQCR11	2.9268232328637223E-4	73		ABCE1	0.8137041865855426	118		S1PR2	0.3099099099099099	9		PMPCB	0.9925277040736694	55		CARM1	7.607852604882834E-4	19		EIF3M	7.2325059156512905	75
KMT5A	32		USP19	2	6		IL6R	18	26148		H2AC8	76.55172413793103	58		RAMP2	3.108527131782946	18		NMUR2	0.36303630363036304	6		NDUFS1	2.92069266045538E-4	65		ESCO2	0.8131868131868132	14		PMPCB	0.3099099099099099	55		S1PR2	0.9925277040736694	9		COX6A1	7.362347527673563E-4	61		GRM1	6.811064425964144	17
OTUD3	32		FKBPL	2	6		NDUFV1	68	25816		RHOBTB2	76.0	1		GCGR	3.1075581395348837	13		NMUR1	0.36303630363036304	6		MLLT1	2.9167700091151474E-4	19		RPL37	0.8128205128205128	156		HTR1A	0.3097238895558223	20		APH1A	0.9925212007699912	7		NDUFB3	7.199371055681469E-4	63		NSMCE2	6.80476903252926	9
ATP5MG	31		EEF1AKMT2	2	6		PSMG2	39	25410		CDK11A	76.0	1		ADORA2A	3.1056201550387597	16		PRSS2	0.3627450980392157	3		PIK3R5	2.893710619756001E-4	18		RPS10-NUDT3	0.8126937165398704	169		CCDC92	0.3097238895558223	20		CCDC74B	0.9925212007699912	20		ZC3H13	7.166892417411677E-4	9		NSMCE4A	6.80476903252926	9
COX6B2	31		IGHV3OR16-9	2	6		MME	9	25114		RGS9	75.5	8		DRD1	3.1056201550387597	16		PRSS1	0.3627450980392157	3		PSMD8	2.8901877917165796E-4	56		PSMD3	0.8120195667365478	54		CCDC74B	0.3097238895558223	20		CCDC92	0.9925212007699912	20		MT-CO2	6.886111854481913E-4	70		PSMA4	6.749110573056731	59
H0YIJ7_HUMAN	31		MTRNR2L11	2	6		GNG7	42	25020		CBX3	75.33333333333333	21		GHRL	3.1056201550387597	30		PRSS3	0.3627450980392157	3		KISS1R	2.885287034642779E-4	10		UQCR11	0.8116438356164384	73		APH1A	0.3097238895558223	7		HTR1A	0.9925212007699912	20		PLK1	6.837096685643818E-4	22		RPL8	6.728152540029628	255
H2AX	31		MOCOS	1	6		VDAC3	18	24798		COX4I1	75.27380952380952	84		HTR7	3.104651162790698	21		RPL10L	0.3609915375837485	181		MRPS7	2.8769431774054965E-4	179		PSMB2	0.8114478114478114	55		DCTN2	0.3096309630963096	7		DCTN2	0.992517949118152	7		MT-CYB	6.723603664963473E-4	67		AHSA1	6.728020939433261	11
SMARCD1	31		RHOBTB2	1	6		EIF2S2	90	24670		ADRA2A	75.27272727272727	11		LHCGR	3.1036821705426356	18		RPL36	0.3608960417572858	209		S1PR2	2.7905518223536087E-4	9		MLLT3	0.8106060606060606	33		DRD2	0.3095380923815237	23		DRD2	0.9925146974663128	23		CDC37	6.671336379569316E-4	26		EIF2S2	6.660378207442217	90
H1-4	30		CDK11A	1	6		NCSTN	8	24428		SDHD	74.85714285714286	42		GAL	3.102713178294574	15		LAMTOR4	0.36086309523809523	24		GNA13	2.707213039708214E-4	37		NDUFA12	0.8100900900900901	75		GABBR2	0.30935251798561153	21		GABBR2	0.9925081941626346	21		APP	6.650513189763071E-4	68		TSHB	6.597959368596785	21
H2AC7	30		TMEM219	1	6		C1orf198	50	24410		PAPSS2	74.83333333333333	6		ADM	3.1017441860465116	18		RRAGC	0.3605769230769231	26		PSMD6	2.693161841466442E-4	58		CNTFR	0.8095238095238095	15		MTNR1B	0.30925981420437515	22		ASF1A	0.9925049425107956	29		PPP5C	6.531120362761951E-4	17		GALR2	6.590050270316609	7
MT-ATP6	30		USP40	1	6		RPL7L1	170	24202		PPARGC1B	74.75	4		SDHD	3.1017441860465116	42		RPL38	0.36007575757575755	210		PIK3R6	2.685594718745461E-4	17		GLP2R	0.8095238095238095	7		ASF1A	0.30925981420437515	29		MTNR1B	0.9925049425107956	22		COX7A2	6.475802163187437E-4	53		RPS18	6.571078638910182	266
PHF10	30		UBA52	298	5		PDCL	12	23502		HTR1D	74.41666666666667	12		TSHB	3.1017441860465116	21		ESRRA	0.36	3		MRPL1	2.68201965721307E-4	165		GALR2	0.8095238095238095	7		CNR1	0.3091671659676453	17		CNR1	0.9925016908589563	17		COX6B1	6.455052270823875E-4	72		EIF3I	6.3709388639709115	104
ASF1A	29		RPS27A	285	5		STAG1	18	23422		PSMD1	74.17910447761194	67		VIPR2	3.1017441860465116	18		MRPL16	0.35940425531914894	141		MRPL32	2.665105186204142E-4	125		CHRM4	0.8095238095238095	7		PAPSS2	0.3090745732255166	6		KCNJ9	0.9924984392071173	22		NDUFA13	6.444046865268558E-4	69		PSMB7	6.011997377370653	54
MLLT3	29		RPS3	271	5		STAG2	18	23422		PTH2	74.125	8		TSHR	3.10077519379845	17		RPL3L	0.35905828621139624	190		NDUFB4	2.657192371849066E-4	65		NDUFA9	0.809462915601023	69		KCNJ9	0.3090745732255166	22		PAPSS2	0.9924984392071173	6		PRKCE	6.387920550050763E-4	25		RPS2	5.971671979080533	263
VCP	29		RPS18	266	5		PDS5A	17	23366		PTH2R	74.125	8		C9	3.0998062015503876	23		NDUFA8	0.3589325426241661	71		COX4I2	2.6458227196883967E-4	61		PDS5A	0.8088235294117647	17		TYK2	0.3089820359281437	18		KCNJ3	0.9924951875552781	21		COX6A2	6.35948122347845E-4	72		RPL23	5.9056971244244405	251
GATC	28		RPS2	263	5		KISS1R	10	23316		HTR2C	74.0	9		MLLT3	3.0988372093023258	33		MRPS16	0.3587008547008547	130		RIPK3	2.634974248973057E-4	8		KCNJ5	0.8083333333333333	16		MLKL	0.3089820359281437	6		MLKL	0.9924951875552781	6		NDUFB11	6.315829677382509E-4	65		PSMB3	5.895424398034446	56
GNA13	28		RPS11	262	5		PIK3R5	18	23308		CCR6	73.57142857142857	7		PTHLH	3.0978682170542635	9		PMPCB	0.3583880037488285	55		PSMB9	2.6218853409801983E-4	53		H2AC4	0.8076923076923077	52		KCNJ3	0.3089820359281437	21		TYK2	0.9924951875552781	18		ASF1A	6.154010157931743E-4	29		DCTN2	5.850037728113934	7
H2AC1	28		RPL11	261	5		ABCE1	118	23208		CAV2	73.5	2		SCT	3.0978682170542635	22		RPS10	0.3581672688582005	197		GNA12	2.600650723239152E-4	34		ESCO1	0.8076923076923077	13		LCN2	0.30888955402574075	2		DRD3	0.992491935903439	17		BAX	6.11631835680722E-4	45		PPY	5.834978905075954	13
ACTR5	27		RPS15	260	5		ADRB1	13	23104		MOS	73.5	2		CALCRL	3.0968992248062017	17		ATP5MG	0.3576565143824027	48		EEF1D	2.5885224336214257E-4	84		EFTUD2	0.807193515704154	141		HTR1B	0.30888955402574075	19		GNAT2	0.992491935903439	20		BCL2	6.081007288145439E-4	62		PSMC3	5.7578446510262165	61
BID	27		RPL5	259	5		MRPS2	143	23060		TNK2	73.5	2		NAE1	3.0959302325581395	2		IMP3	0.35764103469585945	188		SELPLG	2.5770555358714856E-4	5		MRPL1	0.8067997043606799	165		GNAT2	0.30888955402574075	20		HTR1B	0.992491935903439	19		UBQLN4	6.065272190421988E-4	27		ASF1A	5.687746428110912	29
COX7B2	27		RPS16	257	5		PIK3R6	17	22614		USP19	73.5	2		GIP	3.0949612403100777	27		RPL12	0.357524803504703	199		CCDC105	2.568177909351544E-4	172		MRPL12	0.8066115702479338	121		DRD3	0.30888955402574075	17		LCN2	0.992491935903439	2		CD34	5.967295135085741E-4	26		RPL26	5.658876720124016	220
DDB2	27		RPS9	257	5		CDCA5	15	22498		FKBPL	73.5	2		ADCYAP1	3.0939922480620154	28		HTR2C	0.357487922705314	9		STIP1	2.541080133391029E-4	24		BDKRB2	0.8055555555555556	9		KCNJ6	0.30870475620699966	18		DRD4	0.9924854325997607	19		NDUFA2	5.874140900038286E-4	67		GNG11	5.632522569868023	35
GNG3	27		RPS23	255	5		BCL2L2	14	22414		NMUR2	73.33333333333333	6		GIPR	3.0939922480620154	15		RPL24	0.3574292452830189	212		PSMB1	2.510361918342888E-4	55		CCDC105	0.8034135726914184	172		DRD4	0.30870475620699966	19		KCNJ6	0.9924854325997607	18		SDF2L1	5.764600308446584E-4	15		NACA2	5.622284350522126	62
INO80B	27		RPL8	255	5		EIF3M	75	22168		NMUR1	73.33333333333333	6		NRF1	3.0939922480620154	6		RPL21	0.3571580288870008	214		RPL36A	2.505793715749263E-4	170		ATP5MG	0.8031914893617021	48		GABBR1	0.3083358231251867	18		GABBR1	0.9924724259924043	18		SDF2	5.764600308446584E-4	15		CCKAR	5.6016427204720385	10
IPO4	27		RPL4	252	5		EEF1D	84	22158		ENSP00000497305	73.25	48		RAMP1	3.0939922480620154	19		RPL28	0.35715610847383644	205		NDUFS6	2.4270546672347051E-4	72		RPL36AL	0.8028895768833849	171		SORL1	0.30824372759856633	5		SORL1	0.992469174340565	5		CBX7	5.756622497443471E-4	16		KMT5A	5.568058266832305	33
LCAT	27		RPL23	251	5		GCGR	13	21902		ATP5ME	72.84615384615384	52		C1orf198	3.0930232558139537	50		FKBP6	0.35693215339233036	3		COX6A1	2.4213167254740018E-4	61		COX4I2	0.8027322404371585	61		NPY1R	0.30787589498806683	8		NPY1R	0.9924561677332084	8		CBX2	5.723415635773253E-4	15		GHSR	5.533434487327288	13
MACROH2A1	27		RPS20	250	5		PMAIP1	14	21802		ADCY2	72.625	16		GHRH	3.0930232558139537	23		H7C0C1_HUMAN	0.35636195995785036	73		ADRM1	2.418290809071875E-4	55		PSMB1	0.802020202020202	55		OPRD1	0.3076923076923077	8		OPRD1	0.9924496644295302	8		H3-3A	5.532080834362567E-4	90		RPS3A	5.454501491671624	236
MCM2	27		RPL23A	250	5		REC8	15	21770		NDUFA10	72.47540983606558	61		BACE1	3.0920542635658914	12		RPS12	0.3551435066780335	184		PSMB2	2.3883738038241346E-4	55		PSMB10	0.8018707482993197	49		NDUFA8	0.3076005961251863	71		NDUFA8	0.992446412777691	71		POMP	5.52582172555951E-4	30		SSTR2	5.402475310153171	11
PPIF	27		RPL35	246	5		NDUFB4	65	21594		OR10W1	72.34482758620689	29		LLPH	3.0920542635658914	41		EFTUD2	0.3546917621385707	141		RPL22	2.3683082683212647E-4	175		MTNR1B	0.8008658008658008	22		ATP5MG	0.3075089392133492	48		ATP5MG	0.992443161125852	48		NRF1	5.479337920259616E-4	6		NDUFA13	5.303815791761055	69
PSMD5	27		RPLP0	245	5		POLR1C	118	21574		PSMD2	72.0	68		GLP1R	3.0901162790697674	24		PTH2	0.3546650717703349	8		IL27RA	2.363275926597631E-4	15		COX6C	0.8008607198748043	72		NDUFB6	0.3073257891602144	69		CGB5	0.9924366578221737	8		ECPAS	5.371858453398192E-4	26		TRHR	5.277854930782872	7
SLC25A4	27		RPL9	239	5		EHMT1	16	21562		CRHR1-2	71.875	8		PSMD9	3.0901162790697674	22		PTH2R	0.3546650717703349	8		C5	2.3493170050851734E-4	21		MRPL33	0.8007045115837962	122		IL6R	0.3073257891602144	18		IL6R	0.9924366578221737	18		NELFB	5.367631789836078E-4	5		NDUFS2	5.274738527716915	71
SLC25A5	27		RPS3A	236	5		IGLV10-54	4	21498		PSMA2	71.77941176470588	68		GNG8	3.0891472868217056	25		RPL30	0.35397332998913134	216		C8A	2.3493170050851734E-4	21		GPR52	0.8	5		CGB5	0.3073257891602144	8		NDUFB6	0.9924366578221737	69		PSMD10	5.178208057718449E-4	26		RPS5	5.252429357951834	236
UBQLN4	27		RPS5	236	5		GNA12	34	21440		GCGR	71.53846153846153	13		APLNR	3.0881782945736433	24		RPL39	0.35359897816068925	161		NRF1	2.3458216380620737E-4	6		HTR5A	0.8	10		NDUFS4	0.3072342959214052	68		ADGRL1	0.9924334061703345	14		RRAGB	5.170721953258029E-4	28		RPS19	5.096099515795658	232
APOA1	26		RPS6	234	5		ADCYAP1	28	20924		NDUFA5	71.49333333333334	75		TOMM70	3.0881782945736433	7		MRTO4	0.35334201388888886	192		DRD1	2.3437252471720482E-4	16		HTR1E	0.8	16		GLP2R	0.3072342959214052	7		ADGRL2	0.9924334061703345	14		SELENOS	5.00998971904998E-4	28		NDUFV2	5.074542111605005	76
APOL1	26		RPS8	232	5		APOB	26	20682		THYN1	71.4	10		HPR	3.0872093023255816	26		TUFM	0.3532553920580528	132		COX7B	2.3343868751234204E-4	66		SORL1	0.8	5		ADGRL3	0.3072342959214052	14		ADGRL3	0.9924334061703345	14		RIPOR2	5.002871326773505E-4	16		GIP	5.007770888378481	27
BCL2L1	26		RPS19	232	5		CLU	31	20628		NELFB	71.4	5		UCN	3.0862403100775193	13		RPL13	0.35256852537163647	214		LHCGR	2.3330088594544082E-4	18		MRPL24	0.7997809419496167	166		ADGRL2	0.3072342959214052	14		GLP2R	0.9924334061703345	7		PPIE	4.950511791070215E-4	14		NDUFA4	5.00125957023182	68
CLU	26		RPS13	231	5		H2AC17	44	20560		TRIR	71.38461538461539	26		ADGRD1	3.0852713178294575	4		EIF1AX	0.35237259632960444	141		SGO2	2.332064712570341E-4	11		MRPL21	0.7996129032258065	125		ADGRL1	0.3072342959214052	14		NDUFS4	0.9924334061703345	68		PSMD9	4.944677418057872E-4	22		NHP2	4.9774834747575225	90
COX7A2L	26		RPL3	229	5		SLC25A31	26	20382		NDUFS5	71.33846153846154	65		COX4I2	3.0852713178294575	61		RPS4X	0.350789157659976	201		PSMD10	2.320197564653013E-4	26		ADRM1	0.7993265993265993	55		NDUFB10	0.30714285714285716	67		NDUFB10	0.9924301545184954	67		IGLV10-54	4.906079362502291E-4	4		EEF1D	4.937345353725234	84
HPR	26		RPS14	229	5		NDUFS6	72	20148		COX7A2L	71.27586206896552	29		GNG5	3.0852713178294575	28		RPL26L1	0.35034224621047627	199		GNG7	2.307977241912993E-4	42		SELENOS	0.798941798941799	28		GPR139	0.30705147277595957	4		ADGRF1	0.9924269028666561	4		USP40	4.864301073316057E-4	1		RPS9	4.930712444724679	257
KDM4A	26		RPS29	228	5		GIP	27	20104		NDUFB4	71.16923076923077	65		H3-3A	3.0852713178294575	90		MRPL17	0.34990118577075097	132		ESCO1	2.307216936743349E-4	13		LCAT	0.798941798941799	28		GNAT1	0.30705147277595957	23		GNAT1	0.9924269028666561	23		PSMB11	4.857837126177184E-4	30		RPS15	4.901219740400706	260
MTOR	26		RPS24	228	5		H2AC11	40	20080		MT-ND4L	71.1311475409836	61		KCNH2	3.0843023255813953	3		SDHD	0.34979973297730305	42		IL12RB2	2.2957579934868873E-4	12		RPL36A	0.797493908806126	170		ADGRF1	0.30705147277595957	4		GPR139	0.9924269028666561	4		PPARGC1B	4.838176156341542E-4	4		RPS28	4.88248661186629	225
NASP	26		RPS25	226	5		GNG11	35	19880		KAT2B	71.08	25		COX6A1	3.0833333333333335	61		NELFB	0.34901960784313724	5		APBB1	2.2615987021336133E-4	8		MT-CO3	0.7967806841046278	71		CGB8	0.30696014277215944	7		CGB3	0.9924236512148171	7		MT-CO3	4.807486887927424E-4	71		EEF1B2	4.8769461091738675	127
OR10W1	26		RPS7	226	5		PTH	20	19750		MOCOS	71.0	1		PREX1	3.0833333333333335	23		RAD21	0.3488372093023256	21		PSMD13	2.251647278273932E-4	56		MRPL32	0.7953548387096774	125		CGB3	0.30696014277215944	7		CGB8	0.9924236512148171	7		PDCL	4.7806390002176163E-4	12		RPSA	4.841610306341899	223
PLA2G7	26		RPS28	225	5		GNGT2	35	19444		NDUFV1	70.91176470588235	68		APOA1	3.080426356589147	27		NDUFA13	0.3487271908087407	69		DESI1	2.2494636268165536E-4	22		RPL39	0.7947981366459628	161		NDUFB3	0.30677764565992865	63		NDUFB3	0.9924171479111389	63		KMT5A	4.7033720458768244E-4	33		EIF3L	4.822064136475995	60
SELENOS	26		RPS26	224	5		PLEKHA7	23	19360		NDUFB1	70.54545454545455	55		CALCR	3.080426356589147	19		ESCO2	0.3485714285714286	14		RPL36AL	2.2196525461959312E-4	171		C9	0.7944664031620553	23		RGS9	0.30668647845468056	8		APBA2	0.9924138962592997	4		RBM15	4.688757603903874E-4	8		EIF3E	4.805691940701623	68
SLC25A31	26		RPSA	223	5		GNGT1	36	19116		NDUFB3	70.4920634920635	63		GNG10	3.080426356589147	31		RPL19	0.3485324092947411	220		TSHR	2.2037783373455986E-4	17		MRPL16	0.7919959473150963	141		APBA2	0.30668647845468056	4		RGS9	0.9924138962592997	8		CTSL	4.6547647273891137E-4	7		GABBR1	4.757875546020692	18
APOA2	25		RPL13A	222	5		NHP2	90	19088		SEM1	70.48	25		HTRA2	3.0775193798449614	8		CTSK	0.34831460674157305	5		RPL32	2.1960468969998043E-4	147		NPSR1	0.7918478260869565	161		CDC37L1	0.3065953654188948	5		CDC37L1	0.9924106446074606	5		DESI1	4.629613052944169E-4	22		RPS20	4.751098249819796	250
APOA4	25		RPS21	222	5		FKBP5	13	18980		ATP5MG	70.45833333333333	48		COX6A2	3.074612403100775	72		RPL17-C18orf32	0.34778252876412385	198		EHMT1	2.1777625438321847E-4	16		RPL32	0.7914453452613922	147		DYNC1I2	0.30650430650430655	5		DCTN3	0.9924073929556214	5		GATC	4.5605622086950095E-4	32		HTR7	4.722906129213961	21
APOA5	25		RPL18	221	5		GHRL	30	18856		NDUFB5	70.40579710144928	69		ATP5PD	3.0736434108527133	68		RPL13A	0.34730809240613164	222		ADORA2A	2.1738155794221445E-4	16		MRPL27	0.7911093627065303	124		DCTN3	0.30650430650430655	5		DYNC1I2	0.9924073929556214	5		UQCR11	4.558193779909675E-4	73		COX5B	4.722851235154202	78
APOB	25		RPL26	220	5		CXorf66	161	18768		NDUFS2	70.36619718309859	71		C6	3.0736434108527133	22		LPAR3	0.347029702970297	10		NDUFV1	2.1424807788909288E-4	68		EIF5B	0.7906021580229725	170		AHR	0.30641330166270786	3		ADORA1	0.9924041413037823	8		IL11	4.550455664531383E-4	17		MRPL21	4.719349286991496	125
APOC1	25		RPL18A	220	5		GAL	15	18738		H4C9	70.34722222222223	72		COX6B1	3.0736434108527133	72		KAT2B	0.34673170731707315	25		CNTFR	2.141868095813132E-4	15		KCNJ3	0.7904761904761904	21		ADORA1	0.30641330166270786	8		AHR	0.9924041413037823	3		MLLT1	4.5171333095440084E-4	19		H3-3A	4.718860426852047	90
APOC2	25		RPS17	220	5		ESCO2	14	18654		H4-16	70.34722222222223	72		GNG13	3.072674418604651	37		TTLL12	0.3466666666666667	3		MRPL33	2.1371193310836954E-4	122		PSMB7	0.790356394129979	54		CHORDC1	0.3063223508459484	4		ADGRG4	0.9924008896519431	3		AHSA1	4.4488971845580946E-4	11		COX4I2	4.694383138665399	61
APOC3	25		RPL19	220	5		NDUFS4	68	18010		H4C5	70.34722222222223	72		ABCF1	3.0697674418604652	43		PSMA8	0.3452035886818495	45		PSMB4	2.1277867590021823E-4	54		RPL22	0.7892282430213464	175		ADGRG4	0.3063223508459484	3		CHORDC1	0.9924008896519431	4		CCDC92	4.413620162214956E-4	20		PSMB9	4.692816931121306	53
APOC4	25		RPL17	219	5		APLNR	24	17938		H4C8	70.34722222222223	72		COX6C	3.0697674418604652	72		STAM	0.3449764521193093	7		GNG11	2.094578440527265E-4	35		EEF1B2	0.7887764029496313	127		UNC45A	0.3062314540059347	3		APH1B	0.992397638000104	5		CCDC74B	4.413620162214956E-4	20		PSMD8	4.674294996470087	56
APOE	25		MED1	219	5		NDUFB9	74	17934		H4C11	70.34722222222223	72		NDUFS1	3.0697674418604652	65		RPS21	0.3446502682457739	222		PMAIP1	2.0896879996703516E-4	14		NDUFA5	0.7884684684684685	75		SUGT1	0.3062314540059347	3		BDKRB2	0.992397638000104	9		NDUFC2	4.282688137892587E-4	62		MRPL16	4.6392046791863715	141
APOH	25		RPL15	219	5		EIF5A	143	17872		H4C12	70.34722222222223	72		GNG7	3.068798449612403	42		NDUFA6	0.34411494090169154	71		NSA2	2.0744475608963878E-4	122		HSPBP1	0.7882400758704783	122		BDKRB2	0.3062314540059347	9		SUGT1	0.992397638000104	3		NSD3	4.2564826081779584E-4	33		MRPL17	4.616961285946543	132
APOM	25		RPL31	218	5		SEC61A2	104	17738		H4C13	70.34722222222223	72		AHSA1	3.067829457364341	11		TMBIM6	0.3440366972477064	6		NHP2	2.0621818528732252E-4	90		UQCRH	0.7881081081081082	75		APH1B	0.3062314540059347	5		UNC45A	0.992397638000104	3		KIAA2012	4.2301420632830284E-4	25		UQCRB	4.613346815943493	80
CCR5	25		RPL30	216	5		MRPL20	122	17584		H4C1	70.34722222222223	72		NDUFA4	3.066860465116279	68		MT-ATP6	0.3437158690991465	59		ABCE1	2.051422321998598E-4	118		CSNK1E	0.7878787878787878	34		USP19	0.3061406110946307	2		APBA1	0.9923943863482648	4		UQCRH	4.2222634508099605E-4	75		NDUFS1	4.5695111788508305	65
CETP	25		RPL6	216	5		IGHV3-43D	12	17532		H4C14	70.34722222222223	72		CLU	3.065891472868217	31		NDUFB9	0.34367784870297435	74		PPARGC1B	2.0083629424532163E-4	4		MRPS9	0.7874015748031497	127		TNK2	0.3061406110946307	2		CAV2	0.9923943863482648	2		SMARCD1	4.1572544146367126E-4	32		RPL3	4.559574472570864	229
DBI	25		RPL35A	214	5		PTGES3	26	17430		H4C3	70.34722222222223	72		NASP	3.065891472868217	29		CBX2	0.34315068493150686	15		UQCRHL	2.0040524465449904E-4	62		NPRL3	0.7865612648221344	23		S1PR3	0.3061406110946307	8		FKBPL	0.9923943863482648	2		NASP	4.1369127430747836E-4	29		PSMB1	4.554849313229446	55
H1-10	25		RPL13	214	5		PSME3	41	17136		H4C15	70.34722222222223	72		UQCR10	3.063953488372093	78		EIF2S1	0.343024302430243	132		MRNIP	2.0039254770803146E-4	177		DEPDC5	0.7865612648221344	23		NDUFA2	0.3061406110946307	67		MOS	0.9923943863482648	2		MCL1	4.112427506488825E-4	21		GRM4	4.53168704761307	6
LPA	25		RPL21	214	5		SLC38A9	13	17134		H4C4	70.34722222222223	72		GNGT1	3.062984496124031	36		HTR2B	0.3426842684268427	9		SMC6	1.9875969689871822E-4	16		FANCE	0.7858614045578367	174		MTNR1A	0.3061406110946307	11		MTNR1A	0.9923943863482648	11		NDUFA3	4.046768333112052E-4	58		RPL27	4.49757420555213	192
PCYOX1	25		RPL34	213	5		PPP1R26	130	17116		H4C2	70.34722222222223	72		NDUFS5	3.062984496124031	65		MRPL36	0.3417813529753828	132		PSMD3	1.973757342027428E-4	54		SEC61A1	0.7858062561539044	163		MOS	0.3061406110946307	2		NDUFA2	0.9923943863482648	67		DDB2	4.0074565278174217E-4	27		NDUFB4	4.471898885223584	65
PEX3	25		RPL24	212	5		MRPL11	136	17108		C1orf198	70.26	50		UQCRQ	3.062984496124031	79		CBX7	0.3407534246575342	16		KCNH2	1.9718545855344294E-4	3		S1PR3	0.7857142857142857	8		FKBPL	0.3061406110946307	2		S1PR3	0.9923943863482648	8		PBRM1	3.997055881925723E-4	33		PSMB2	4.4334326951797856	55
PLTP	25		RPL7	211	5		APBA2	4	17086		COX7B2	70.24137931034483	29		CCR6	3.062015503875969	7		MRPS11	0.340599128540305	180		RPL37	1.9490382402587449E-4	156		NDUFS8	0.7856349500185117	74		CAV2	0.3061406110946307	2		TNK2	0.9923943863482648	2		KDM4A	3.977274037532005E-4	29		COX6C	4.410523983251658	72
PON1	25		RPL38	210	5		SIL1	116	16980		NDUFB2	70.23636363636363	55		CCR3	3.059108527131783	8		RPL10	0.3404143453686946	199		CBFB	1.9475038281251383E-4	3		NDUFV2	0.7852631578947369	76		APBA1	0.3061406110946307	4		USP19	0.9923943863482648	2		DNMT3L	3.9509588949602006E-4	14		EIF3D	4.401582043028965	66
PSME1	25		RPL36	209	5		FPR1	9	16728		GATC	70.15625	32		NDUFA12	3.059108527131783	75		ESCO1	0.33962264150943394	13		DIDO1	1.93954753692549E-4	13		MRPS7	0.7850731278639131	179		CCL15	0.30604982206405695	6		CCL15	0.9923911346964258	6		PIK3R1	3.917647574986436E-4	31		RPL23A	4.386729265841264	250
PTGES3	25		RPL37A	207	5		RPS10-NUDT3	169	16714		NDUFA9	70.1304347826087	69		COX5B	3.056201550387597	78		CBFB	0.3395638629283489	3		GNGT1	1.9379918502166325E-4	36		RSAD1	0.7844661484286758	174		NDUFB11	0.30595908686629114	65		F11	0.9923878830445866	2		H1-4	3.888698610014434E-4	31		THYN1	4.384526287246505	10
GNA11	24		RPL28	205	5		SMARCD1	32	16652		LPAR3	70.1	10		PTH	3.0552325581395348	20		APBA1	0.339041095890411	4		PSMB5	1.9110366054233505E-4	52		STAG2	0.7843137254901961	18		F11	0.30595908686629114	2		NDUFB11	0.9923878830445866	65		H2AC7	3.8856481192654465E-4	31		RPL17	4.383088737957906	219
GNGT1	24		RPL29	205	5		HMGN1	145	16540		PDCL	70.0	12		UQCRB	3.054263565891473	80		RPL15	0.3388744640423394	219		BCL2L2	1.9017565873806662E-4	14		STAG1	0.7843137254901961	18		GRM2	0.3058684054534677	8		GRM2	0.9923846313927476	8		GNAQ	3.857707100414369E-4	69		SCT	4.3568570539345695	22
KIAA2012	24		RPL10A	203	5		RPLP1	173	16326		NDUFC1	69.89285714285714	56		GNGT2	3.052325581395349	35		MRPL22	0.33854217747120424	181		GIP	1.8953376339990026E-4	27		EIF1AY	0.7830954724409449	128		S1PR5	0.3057777777777778	7		S1PR5	0.9923813797409083	7		GNA11	3.809578591109777E-4	37		MRPL3	4.318816791661362	185
PIK3CA	24		RPS4X	201	5		SLC25A6	15	16222		NDUFS1	69.8	65		DYNLL1	3.0513565891472867	8		GALR1	0.3380541871921182	8		VIPR2	1.8597986033832303E-4	18		H2BC11	0.7830188679245284	53		GRM4	0.3056872037914692	6		GRM4	0.9923781280890692	6		COX7B	3.802998043833576E-4	66		MRPL4	4.314244172756266	184
PIK3CB	24		EEF2	201	5		UHRF1	15	15922		COX6B2	69.7560975609756	41		LCAT	3.050387596899225	28		CORT	0.33769063180827885	9		APOM	1.8581334767382802E-4	26		PLEKHA7	0.782608695652174	23		S1PR1	0.3055966834468463	5		S1PR1	0.99237487643723	5		UQCRHL	3.77260830454141E-4	62		ADCYAP1	4.312443977479133	28
PIK3CD	24		RPL10	199	5		CGA	12	15842		NDUFA3	69.74137931034483	58		NDUFV2	3.050387596899225	76		ENSP00000497305	0.33755760368663595	48		ZNF597	1.8215978193069003E-4	5		MRNIP	0.7811376476630714	177		COX7A2	0.30550621669627	53		COX7A2	0.992371624785391	53		PPIF	3.765354255788252E-4	33		H2AC6	4.300213498824785	50
PIK3R1	24		RPL26L1	199	5		TEX48	137	15754		NDUFB10	69.71641791044776	67		ADCY2	3.0494186046511627	16		CGB8	0.33753501400560226	7		DYNLL1	1.8031804354580385E-4	8		TP53BP1	0.7807308970099668	43		GNAZ	0.3052351375332742	21		GNAZ	0.9923618698298735	21		MACROH2A1	3.750788197985624E-4	27		COX6A1	4.293282314975608	61
PSMD10	24		RPL12	199	5		PDCD11	124	15724		SCTR	69.7	10		PTH1R	3.048449612403101	19		CGB3	0.33753501400560226	7		CNTF	1.7832726025166794E-4	14		CNTF	0.7802197802197802	14		PPY	0.30514488468361917	13		PPY	0.9923586181780345	13		SLC25A4	3.7419404807809104E-4	30		HTR2A	4.240839607761802	12
RDX	24		RPL17-C18orf32	198	5		VIPR1	14	15634		NDUFV3	69.6842105263158	57		CTSL	3.0474806201550386	7		ADCY2	0.3375	16		CTF1	1.7832726025166794E-4	14		CTF1	0.7802197802197802	14		EEF1AKMT1	0.3047844063792085	4		EEF1AKMT1	0.9923456115706779	4		PSMF1	3.712004261254571E-4	26		RPL35	4.210890884383469	246
TRIR	24		MRPS5	197	5		GNAT1	23	15614		NDUFA4	69.52941176470588	68		APOB	3.046511627906977	26		RPS26	0.33745673379483954	224		GFM1	1.77480078618112E-4	135		SESN2	0.7794117647058824	17		HTR1E	0.3046944198405669	16		HTR1E	0.9923423599188387	16		NDUFA1	3.700914100758489E-4	60		PSMB4	4.178415012481212	54
COA6	23		RPS10	197	5		ADM	18	15536		PMPCB	69.52727272727273	55		DDIT3	3.0455426356589146	6		CCR3	0.33620689655172414	8		EBI3	1.7542653117376747E-4	6		MYH9	0.7794117647058824	17		GATC	0.30460448642266824	32		GATC	0.9923391082669997	32		COX7A1	3.658154991908901E-4	65		UQCRQ	4.162777980408379	79
H2AB2	23		MRPS10	195	5		NDUFA10	61	15474		NAE1	69.5	2		GCG	3.044573643410853	34		RPL6	0.3353160225442834	216		IL27	1.7542653117376747E-4	6		PSMB3	0.7792207792207793	56		APBB2	0.30451460607848924	4		APBB2	0.9923358566151604	4		PHF10	3.646947271689555E-4	30		OPRM1	4.161534601758644	20
H2AB3	23		MRPS12	194	5		TACR1	7	15394		NDUFS3	69.44594594594595	74		CRHR1-2	3.0426356589147288	8		UCN2	0.3352941176470588	5		CCR3	1.7490644914600512E-4	8		LAMTOR1	0.7789473684210526	20		HTR1F	0.30433500442347394	12		HTR1D	0.9923293533114822	12		INO80B	3.5598399786317635E-4	27		ACTR5	4.159691837549386	27
IL6ST	23		RPS27	193	5		KCNH2	3	15386		VCP	69.36	50		GNG11	3.0426356589147288	35		SCTR	0.3350961538461538	10		EIF5B	1.7474696278524217E-4	170		MRPL19	0.7789206349206349	126		HTR1D	0.30433500442347394	12		HTR1F	0.9923293533114822	12		ACTR5	3.5598399786317635E-4	27		INO80B	4.159691837549386	27
PIK3R2	23		MRTO4	192	5		SCT	22	15192		NDUFA1	69.28333333333333	60		H2AC1	3.0406976744186047	28		POMP	0.3349896480331263	30		ADCY2	1.726326836530649E-4	16		RPLP2	0.7788759829738114	167		SMC1A	0.30406599882144963	22		CDK11B	0.9923195983559648	2		AFDN	3.5589714626044563E-4	28		GABBR2	4.155627263052833	21
PIK3R3	23		RPL27	192	5		GNA13	37	15016		COX7A2	69.24528301886792	53		PSME4	3.0387596899224807	45		RPS15A	0.33422757312046064	186		RAMP1	1.7037547140819442E-4	19		NDUFS3	0.7778600518326546	74		CDK11B	0.30406599882144963	2		SMC1A	0.9923195983559648	22		NDUFV3	3.5385200339765763E-4	57		RPL39	4.130870719803667	161
PREX1	23		RPL3L	190	5		COX7A2	53	14984		HTR2B	69.22222222222223	9		RRAGB	3.0377906976744184	28		MRPL3	0.33393746687864334	185		NMT1	1.6710187371983567E-4	2		PTHLH	0.7777777777777778	9		NPY2R	0.303886925795053	6		NMU	0.9923130950522866	10		NDUFC1	3.477892321492321E-4	56		ADRM1	4.126455857343638	55
AFDN	22		RPL14	190	5		NDUFA8	71	14984		NDUFB11	69.2	65		IRS4	3.0348837209302326	14		TRIM25	0.33323019801980197	8		PREX1	1.6496823406746087E-4	23		HTR2B	0.7777777777777778	9		NMU	0.303886925795053	10		NPY2R	0.9923130950522866	6		MCM2	3.46040035872307E-4	27		RPL9	4.1039979610778206	239
APLNR	22		CD74	189	5		KAT6A	20	14864		NDUFS4	69.16176470588235	68		PPARGC1B	3.0348837209302326	4		RPS25	0.3326279338207003	226		ADCYAP1	1.6408885285771135E-4	28		HTR2C	0.7777777777777778	9		GRM1	0.3037974683544304	17		GRM1	0.9923098434004474	17		IPO4	3.4431557639291374E-4	29		ADORA1	4.083377115857263	8
C6	22		IMP3	188	5		MRPL58	71	14654		NDUFB6	69.1159420289855	69		PLEKHA7	3.0339147286821704	23		MRPL4	0.33197996589940326	184		H2AC6	1.6214131789765013E-4	50		MRPS6	0.7775790101371497	130		CBFB	0.3036187113857017	3		CBFB	0.9923033400967691	3		H1-10	3.4319727280688234E-4	25		SDHD	4.073313722036776	42
DESI1	22		RPS15A	186	5		NDUFA13	69	14628		NDUFB8	69.07692307692308	78		SMO	3.0339147286821704	6		MRPS10	0.3319161951368711	195		FKBP6	1.6172239693690093E-4	3		CBX3	0.7761904761904762	21		SELPLG	0.3035294117647059	5		SELPLG	0.99230008844493	5		NDUFB1	3.3841501513865856E-4	55		GNA12	4.0295427877665855	34
GNA12	22		FLT3LG	186	5		RPLP2	167	14614		NDUFS8	69.02702702702703	74		MT-CO2	3.0310077519379846	70		RPS7	0.33166644270823337	226		RPLP1	1.6098059911455684E-4	173		ATP5ME	0.7760180995475113	52		TMBIM6	0.3032618277990009	6		NMUR1	0.9922903334894125	6		NDUFB2	3.381687226933988E-4	55		MRPL22	4.013881553409723	181
MTNR1B	22		MRPL3	185	5		ESCO1	13	14250		SLC25A6	68.93333333333334	15		NDUFS2	3.0310077519379846	71		MRPS14	0.33159570755540047	176		BBC3	1.5961367624186637E-4	14		UCHL5	0.7756862745098039	51		SPN	0.3032618277990009	7		NMUR2	0.9922903334894125	6		ADAM10	3.32467089215694E-4	28		MRPS5	3.9964112385891206	197
PARP6	22		MRPL4	184	5		PTH1R	19	14178		CORT	68.88888888888889	9		IGLL5	3.0271317829457365	11		MRPS5	0.33151269035532993	197		ADRB1	1.5946253641973215E-4	13		RPL10L	0.7750767341927562	181		PRSS3	0.3032618277990009	3		PRSS1	0.9922903334894125	3		EZR	3.320613012708116E-4	25		GNGT1	3.9882122579418953	36
PARP8	22		RPL27A	184	5		GNG13	37	14134		CGB8	68.85714285714286	7		CAPN1	3.0261627906976742	5		CRHR1-2	0.33064516129032256	8		DDIT3	1.5885293748694825E-4	6		PSMB9	0.7743105950653121	53		PRSS2	0.3032618277990009	3		PRSS2	0.9922903334894125	3		PLEKHA7	3.279707760993959E-4	23		NDUFA12	3.985774023861972	75
POMC	22		RPS12	184	5		EIF3E	68	13976		CGB3	68.85714285714286	7		CAPN2	3.0261627906976742	5		C1orf198	0.32985915492957746	50		HTR6	1.5804294847773925E-4	13		UQCR10	0.7738927738927739	78		PRSS1	0.3032618277990009	3		PRSS3	0.9922903334894125	3		SLC25A5	3.179389521801567E-4	28		UQCR10	3.982804372524211	78
PSME4	22		MRPL13	183	5		TSHB	21	13948		NDUFS6	68.83333333333333	72		PIK3R6	3.0251937984496124	17		GCGR	0.32967032967032966	13		CALCRL	1.5355858545551706E-4	17		APLNR	0.7717391304347826	24		NMUR2	0.3032618277990009	6		SPN	0.9922903334894125	7		H2AB2	3.0385516225607203E-4	23		RPS16	3.980023748065997	257
STIP1	22		MRPL22	181	5		SRP54	132	13848		NDUFC2	68.74193548387096	62		NCSTN	3.02422480620155	8		CDCA5	0.32941176470588235	15		MC2R	1.5303782223103298E-4	13		COX5B	0.7705627705627706	78		NMUR1	0.3032618277990009	6		TMBIM6	0.9922903334894125	6		H2AB3	3.0385516225607203E-4	23		C1orf198	3.9698138723904686	50
ADAM10	21		CUL7	181	5		HMGN4	142	13806		GALR1	68.625	8		NDUFS8	3.02422480620155	74		DRD3	0.32805429864253394	17		ATP5MG	1.526152199569531E-4	48		MRPS16	0.7677996422182468	130		RHOBTB2	0.30317273795534666	1		CDK11A	0.9922870818375735	1		EEF1AKMT1	3.003569399135652E-4	4		MRPL58	3.9675851727314226	71
ATP5MGL	21		RPL10L	181	5		HMGN2	143	13804		COA6	68.51612903225806	31		PIK3R5	3.02422480620155	18		BIK	0.3277216610549944	11		CCR6	1.5186628534747513E-4	7		RPLP1	0.7673074337948649	173		MRAP	0.30317273795534666	4		DNMT3L	0.9922870818375735	14		TTLL12	2.927837944257939E-4	3		PSMB5	3.9664349680810136	52
C5	21		RPL7A	180	5		NDUFA6	71	13800		NDUFA6	68.47887323943662	71		GNG3	3.022286821705426	41		RPS24	0.3273567502447105	228		GNGT2	1.5160422317999313E-4	35		MRPL2	0.7664946680426556	171		DNMT3L	0.30317273795534666	14		MRAP	0.9922870818375735	4		EEF1AKMT2	2.9102660529568825E-4	2		ATP5MG	3.9561164869857985	48
C7	21		MRPS11	180	5		CCR3	8	13606		NDUFA12	68.41333333333333	75		SLC9A3R1	3.022286821705426	8		RPS27	0.32692761504129686	193		GATC	1.5117815177110916E-4	32		KCNJ9	0.7662337662337663	22		CDK11A	0.30317273795534666	1		RHOBTB2	0.9922870818375735	1		PBDC1	2.909808722245416E-4	2		GNGT2	3.9524716712844525	35
C8A	21		MRPS7	179	5		CRHR1-2	8	13558		NDUFB9	68.39189189189189	74		IL11	3.020348837209302	17		BCL2L10	0.3265993265993266	11		MRPL9	1.5091174751088126E-4	123		MT-CO2	0.7652173913043478	70		TNFRSF21	0.3030837004405286	1		APBB3	0.9922838301857343	1		VDAC3	2.909046963063203E-4	18		H2BC4	3.922136883650936	44
C8B	21		MRNIP	177	5		BACE1	12	13522		COX4I2	68.37704918032787	61		NDUFS3	3.0193798449612403	74		LAMTOR5	0.325	20		TSHB	1.5079808867845954E-4	21		PSMD13	0.7642857142857142	56		PITRM1	0.3030837004405286	1		CNTN3	0.9922838301857343	1		PIK3R2	2.8974824372217877E-4	25		RPS11	3.8996815690674427	262
C9	21		MRPS15	176	5		CALCR	19	13500		NDUFA2	68.32835820895522	67		COX5A	3.0155038759689923	81		LAMTOR2	0.325	20		HSF1	1.502590311333887E-4	22		ADCYAP1R1	0.7636363636363637	11		KLK6	0.3030837004405286	1		CNTN5	0.9922838301857343	1		OR10W1	2.863604103127379E-4	29		APBA1	3.8777473003656326	4
GCG	21		MRPS14	176	5		EIF3D	66	13456		DRD3	68.23529411764706	17		CRH	3.01453488372093	24		UBQLN4	0.3248896564958741	27		KAT6A	1.5023784037184699E-4	20		BARD1	0.7632135306553911	44		GULP1	0.3030837004405286	1		GULP1	0.9922838301857343	1		PSEN1	2.833164102195194E-4	19		COX6B1	3.873954637422484	72
HSF1	21		RPL22	175	5		ADCYAP1R1	11	13298		NDUFA8	68.19718309859155	71		PIK3R3	3.01453488372093	25		PAPSS2	0.32463768115942027	6		DIABLO-2	1.4952602404336125E-4	12		RRAGD	0.7628458498023716	23		CNTN5	0.3030837004405286	1		KLK6	0.9922838301857343	1		VDAC2	2.8310425836053284E-4	19		H2BC6	3.8636691941607837	43
POMP	21		RSAD1	174	5		ING4	16	13266		CNTN3	68.0	1		PIK3CD	3.00968992248062	25		RPS8	0.3243696700037078	232		SDC2	1.4937605527629073E-4	4		MRPS15	0.7624025974025974	176		CNTN3	0.3030837004405286	1		PITRM1	0.9922838301857343	1		HSPA1L	2.8060224681956676E-4	9		H2BC8	3.8636691941607837	43
PSMB11	21		FANCE	174	5		IRS4	14	13178		CNTN5	68.0	1		SESN2	3.008720930232558	17		CUL7	0.32405198392767454	181		RPL7L1	1.4829029291317397E-4	170		CCR6	0.7619047619047619	7		APBB3	0.3030837004405286	1		TNFRSF21	0.9922838301857343	1		FOXO3	2.7732839267855246E-4	17		SEC61A1	3.8614100465497523	163
PSME2	21		GNG2	174	5		SCTR	10	13178		GULP1	68.0	1		GNG12	3.002906976744186	35		RPL10A	0.3231165718850448	203		SLC38A9	1.4604675337009793E-4	13		CASP2	0.7619047619047619	7		NPPA	0.30299471520845567	15		MTRNR2L8	0.9922805785338953	9		BCL2L1	2.58904069519465E-4	39		MRPS11	3.8415305564483933	180
PSMF1	21		RPLP1	173	5		GNG10	31	13090		KLK6	68.0	1		FPR2	3.0	10		LAMTOR3	0.3229166666666667	21		EIF3E	1.454916713201444E-4	68		TRHR	0.7619047619047619	7		MTRNR2L8	0.30299471520845567	9		NPPA	0.9922805785338953	15		CTNNA1	2.5799017782793043E-4	7		COX6A2	3.8406952892525212	72
CCDC74B	20		CCDC105	172	5		KDM4A	29	13060		PITRM1	68.0	1		PARP6	2.997093023255814	27		MLLT1	0.3221933159895938	19		FKBP4	1.4538612583523918E-4	13		UQCRQ	0.7617656604998377	79		ATP5MGL	0.3029057822130907	23		ATP5MGL	0.992277326882056	23		CTNND1	2.5799017782793043E-4	7		RPS13	3.8226551427136553	231
CCDC92	20		MRPL2	171	5		DESI1	22	13024		APBB3	68.0	1		PARP8	2.997093023255814	27		EEF1A1	0.3219854779192953	124		RPLP2	1.4499544310508133E-4	167		EEF1G	0.7612954818072771	123		ADRA2A	0.30272807274860664	11		ADRA2A	0.9922708235783778	11		CDH2	2.577221355857543E-4	7		MRPS16	3.7997992874177844	130
CD34	20		RPL36AL	171	5		MTIF2	128	12938		TNFRSF21	68.0	1		CRHR1	2.993217054263566	18		NIPBL	0.3219814241486068	19		C1orf198	1.4363243007716766E-4	50		MRPL17	0.760120286837844	132		MTRNR2L12	0.30263929618768326	6		MTRNR2L12	0.9922675719265387	6		CBLL1	2.5769236164546847E-4	8		RPL35A	3.7970005696274582	214
DEPDC5	20		RPL36A	170	5		ATP5MG	48	12798		COX6A1	67.85245901639344	61		MME	2.993217054263566	9		CD74	0.3202828425876753	189		ADM	1.4215094276590323E-4	18		CDH1	0.757837155480749	98		NTSR1	0.30255057167985927	8		NTSR1	0.9922643202746995	8		NCSTN	2.5717883015915463E-4	8		PSMD6	3.766627170443151	58
ECPAS	20		EIF5B	170	5		PMPCB	55	12752		PSMA6	67.82539682539682	63		PSMA8	2.992248062015504	45		RPS13	0.32025669292750036	231		RPS10-NUDT3	1.3774034846018206E-4	169		MRPS11	0.7577901924270639	180		GALR1	0.3022847100175747	8		GALR1	0.9922545653191822	8		COX6B2	2.547079545725244E-4	41		NPY1R	3.7545431582239357	8
HSPA8	20		RPL7L1	170	5		FLCN	13	12630		PTHLH	67.66666666666667	9		UBQLN4	2.989341085271318	27		COX6A1	0.3200587689452521	61		EEF1AKMT1	1.3734680147985316E-4	4		RPL3L	0.7576719576719577	190		CDH2	0.30219619326500735	7		CDH2	0.992251313667343	7		APC2	2.5385714730050796E-4	4		GNA13	3.733349732965381	37
HTR7	20		RPS10-NUDT3	169	5		ADCY2	16	12348		TP53	67.61538461538461	117		PHF1	2.988372093023256	12		CCR6	0.3198757763975155	7		HKDC1	1.334455915252777E-4	6		ABCF1	0.7574750830564784	43		THYN1	0.30210772833723654	10		CHRM4	0.992248062015504	7		SP100	2.475539170965885E-4	16		MT-CO3	3.730398012186892	71
PDZD11	20		RPLP2	167	5		TRIM24	14	12332		NDUFV2	67.53947368421052	76		ING1	2.9864341085271318	14		NDUFA10	0.31927493319852673	61		HK3	1.334455915252777E-4	6		RAMP3	0.7573529411764706	17		CHRM4	0.30210772833723654	7		THYN1	0.992248062015504	10		PSMG3	2.451661461162098E-4	10		PSMD13	3.71581459413978	56
PLEKHA7	20		MRPL24	166	5		RPS4Y1	159	12226		UQCRFS1	67.33333333333333	81		TRIM24	2.9864341085271318	14		RPL27	0.31823918269230766	192		GHRHR	1.3315571429285168E-4	11		NPRL2	0.7572463768115942	24		NPY4R2	0.3019309537741369	4		BDKRB1	0.9922415587118256	6		KAT2B	2.2706461615881624E-4	25		H2BC10	3.6962195885117373	44
PSMD9	20		MRPL1	165	5		COX6B2	41	12050		NDUFA13	67.31884057971014	69		ING4	2.9844961240310077	16		CETP	0.3181818181818182	25		TMBIM6	1.3282861210938793E-4	6		LPAR1	0.7564102564102564	13		BDKRB1	0.3019309537741369	6		NPY4R2	0.9922415587118256	4		LHPP	2.2534339367401006E-4	7		H2BC7	3.696219588511737	44
TSPAN33	20		SEC61A1	163	5		EIF1AY	128	11986		COX7B	67.01515151515152	66		BBC3	2.983527131782946	14		PEX3	0.3181818181818182	25		WAPL	1.3255394948889285E-4	13		CCKAR	0.7555555555555555	10		SSTR4	0.30184264404796723	4		CNR2	0.9922383070599864	4		KAT6A	2.0149487621965505E-4	20		RPL10A	3.6905399199806403	203
AKT2	19		RPL39	161	5		DRD5	11	11952		UQCRC2	66.875	80		UQCRC2	2.983527131782946	80		DBI	0.3181818181818182	25		GNAO1	1.307390455275776E-4	35		PSMD8	0.7551948051948052	56		KISS1R	0.30184264404796723	10		GPR88	0.9922383070599864	4		ING2	1.8728406805891182E-4	16		FZD7	3.6851426711359156	5
AKT3	19		CXorf66	161	5		PSMD10	26	11950		MT-CYB	66.85074626865672	67		CYC1	2.9825581395348837	81		PCYOX1	0.3181818181818182	25		MRPS2	1.304619970052994E-4	143		UQCRB	0.7544303797468355	80		GPR88	0.30184264404796723	4		KISS1R	0.9922383070599864	10		COA6	1.8619716635721135E-4	31		BMT2	3.6738608398857378	12
EZR	19		RPS4Y1	159	5		HK1	8	11892		UQCRC1	66.75949367088607	79		GSDME	2.979651162790698	2		APOH	0.3181818181818182	25		MLKL	1.2947249856767564E-4	6		WDR5	0.7530064754856615	47		CNR2	0.30184264404796723	4		SSTR4	0.9922383070599864	4		SIRT3	1.8618729787352997E-4	16		HTR2B	3.6601345146933206	9
MSN	19		RPL37	156	5		SPN	7	11884		COX6B1	66.72222222222223	72		ING2	2.9786821705426356	16		APOC4	0.3181818181818182	25		EIF3D	1.2887371459378318E-4	66		CBLL1	0.75	8		MRGPRD	0.3017543859649123	3		ADGRG1	0.9922350554081474	5		RIPK2	1.8350027208935684E-4	5		RPS17	3.646416957224261	220
NPRL2	19		H3BNC9_HUMAN	155	5		NACA2	62	11882		PSMA7	66.67164179104478	67		RIPOR2	2.9767441860465116	16		PLTP	0.3181818181818182	25		GAL	1.2744278116540687E-4	15		RBM15	0.75	8		LTB4R	0.3017543859649123	3		BCL2L10	0.9922350554081474	11		COX7A2L	1.8333336358937892E-4	29		COX7B	3.6395936273688467	66
PSME3	19		RPS27L	153	5		PA2G4	119	11502		COX5B	66.65384615384616	78		EHMT1	2.9748062015503876	16		APOC2	0.3181818181818182	25		GPR183	1.2078076464039098E-4	4		METTL3	0.75	8		GPR17	0.3017543859649123	3		BIK	0.9922350554081474	11		METTL3	1.8321495735336521E-4	8		RPS15A	3.5814318490992036	186
PTGER2	19		RPS4Y2	152	5		SDHD	42	11298		ADCYAP1R1	66.63636363636364	11		DDB2	2.9738372093023258	27		APOA5	0.3181818181818182	25		EFL1	1.1973711857333134E-4	127		SP100	0.75	16		BIK	0.3017543859649123	11		GPR17	0.9922350554081474	3		TRIR	1.8025868900478826E-4	26		MRPS10	3.573211330155069	195
SEM1	19		RPL32	147	5		CCR6	7	11240		PSMB6	66.60377358490567	53		KAT6A	2.9718992248062017	20		APOA4	0.3181818181818182	25		TRIM24	1.1965636234591188E-4	14		NCSTN	0.75	8		BCL2L10	0.3017543859649123	11		LTB4R	0.9922350554081474	3		ING4	1.7885961156025254E-4	16		PSMD3	3.567686895022788	54
SMC3	19		WDR31	146	5		STIP1	24	11170		COX7A1	66.47692307692307	65		HK2	2.9709302325581395	8		PON1	0.3181818181818182	25		NACA2	1.1796223133414937E-4	62		CCR3	0.75	8		ADGRG1	0.3017543859649123	5		MRGPRD	0.9922350554081474	3		EHMT1	1.7868959591286807E-4	16		MRPL19	3.567269632692563	126
ADCYAP1	18		HMGN1	145	5		CBFB	3	11160		PSMD7	66.44262295081967	61		NDUFA9	2.9689922480620154	69		APOA2	0.3181818181818182	25		EIF3L	1.1677988984527342E-4	60		NPY1R	0.75	8		HRH1	0.3016661794796843	4		HRH1	0.9922318037563082	4		ING1	1.7720163227484464E-4	14		UQCR11	3.5204536209728405	73
CDC37	18		EIF5A	143	5		ARL6IP1	137	11134		CYC1	66.35802469135803	81		SMARCD1	2.9689922480620154	32		APOC3	0.3181818181818182	25		CXorf66	1.1669797631164211E-4	161		FLT3LG	0.7494333042720139	186		LAMTOR3	0.301489921121823	21		ATP6V1D	0.9922253004526299	12		COX7B2	1.755278487335339E-4	29		HTR2C	3.4770964741864487	9
GNAO1	18		MRPS2	143	5		PPY	13	11100		PSMD11	66.32307692307693	65		KMT5A	2.9680232558139537	33		APOC1	0.3181818181818182	25		ING4	1.166087727268896E-4	16		MRPL13	0.749294421425569	183		ATP6V1D	0.301489921121823	12		LAMTOR3	0.9922253004526299	21		TRIM24	1.742989213457934E-4	14		UQCRH	3.4494568165689325	75
GNG12	18		HMGN2	143	5		SGO2	11	11004		COX6A2	66.31944444444444	72		BCL2A1	2.9670542635658914	12		RPL7	0.3174710015306028	211		PSMB8	1.1625094217408055E-4	48		MRPS14	0.7490909090909091	176		LAMTOR5	0.3014018691588785	20		LAMTOR2	0.9922220488007909	20		BID	1.7423755094634304E-4	29		RPL18	3.43884464633687	221
GNG13	18		HMGN4	142	5		EIF3L	60	10868		COX6C	66.30555555555556	72		PSME2	2.9660852713178296	37		ADCYAP1R1	0.31731601731601733	11		H2BC4	1.138026762687543E-4	44		PSMC6	0.7487468671679198	57		LAMTOR2	0.3014018691588785	20		LAMTOR5	0.9922220488007909	20		PHF1	1.7272991305293279E-4	12		COA6	3.434525386908129	31
JAK2	18		POLR2C	142	5		H3BN98_HUMAN	134	10804		PSMB7	66.27777777777777	54		KDM4A	2.9651162790697674	29		MRPS12	0.316545707075647	194		MRPL58	1.1297463797863648E-4	71		MRPL22	0.7486187845303868	181		NMS	0.30122591943957966	4		ADGRG3	0.9922155454971125	3		CBX3	1.6706856593289566E-4	21		RPL4	3.4194304306065035	252
KAT2B	18		RPL22L1	142	5		NDUFB6	69	10726		ATP5PD	65.98529411764706	68		ZFAND2B	2.9631782945736433	8		COX6B1	0.3162190626645603	72		SMARCD1	1.129674798284312E-4	32		KMT2A	0.7483811285846439	47		ADGRG3	0.30122591943957966	3		NMS	0.9922155454971125	4		FKBP4	1.5418139769778183E-4	13		RPL31	3.4039481887764156	218
NPRL3	18		MRPL16	141	5		NSA2	122	10700		UQCRB	65.875	80		CASP10	2.9612403100775193	4		COX6A2	0.3158068783068783	72		VIP	1.1235651986657552E-4	29		IMP3	0.7480373193764933	188		TRPM3	0.30105017502917153	2		ADGRG5	0.9922090421934343	2		BAK1	1.5005239474573086E-4	39		HTR1A	3.3777435274429224	20
BCL2L11	17		EFTUD2	141	5		HTRA2	8	10674		PSMB4	65.74074074074075	54		IGFBP3	2.955426356589147	5		DRD4	0.31501547987616096	19		CGA	1.0957251478107913E-4	12		NDUFB8	0.745920745920746	78		KCTD12	0.30105017502917153	2		KCTD12	0.9922090421934343	2		AKT3	1.4551430591632045E-4	20		H2AC11	3.377155057826033	40
CALCRL	17		EIF1AX	141	5		NSMCE3	8	10470		PSMB5	65.73076923076923	52		SDF2	2.9544573643410854	15		KCNJ5	0.3149271844660194	16		NDUFA10	1.0919548082233511E-4	61		H2AC8	0.7459165154264973	58		ADGRG5	0.30105017502917153	2		TRPM3	0.9922090421934343	2		AKT2	1.4532215713202178E-4	19		PTGER3	3.3414258421360286	14
GNAT2	17		TEX48	137	5		GNG5	28	10034		PSMD5	65.71875	32		SDF2L1	2.9544573643410854	15		NDUFS1	0.3144144144144144	65		NDUFB9	1.088669317967984E-4	74		MRPL36	0.7447374508443211	132		CARS1	0.3008746355685131	4		CARS1	0.9922025388897561	4		FKBP5	1.4524862222561183E-4	13		MRPL13	3.3344366424873564	183
GNG10	17		ARL6IP1	137	5		ACTR5	27	9982		CNR1	65.70588235294117	17		FKBP5	2.951550387596899	13		RPL34	0.31323794323262305	213		POLR1C	1.087194063383281E-4	118		MT-CO1	0.7441688263606072	74		NDUFC2	0.2998256827425915	62		NDUFC2	0.9921635190676864	62		CBX1	1.4282995260413576E-4	15		RPL34	3.3318798951986466	213
GNG5	17		MRPL11	136	5		INO80B	27	9982		COX5A	65.69135802469135	81		SELENOS	2.951550387596899	28		NDUFA4	0.31319554848966613	68		H2BC7	1.0636573757715993E-4	44		CDCA5	0.7428571428571429	15		NDUFA3	0.2994776552524666	58		NDUFA3	0.9921505124603299	58		PHF8	1.4268078648994195E-4	15		UQCRHL	3.3037769446023186	62
GRM1	17		GFM1	135	5		GLP2R	7	9832		FPR2	65.6	10		PIK3CG	2.949612403100775	20		NSMCE3	0.3125	8		H2BC10	1.0636573757715993E-4	44		CD74	0.7424856467409658	189		PAPSS1	0.2989571263035921	5		PAPSS1	0.9921310025492951	5		UHRF1	1.3971380846459092E-4	15		MRPS15	3.284976640346007	176
LAMTOR3	17		RPL36A-HNRNPH2	135	5		NPPA	15	9718		UQCRHL	65.3225806451613	62		KAT2B	2.9486434108527133	25		RPL17	0.3124818539340671	219		H2BC6	1.0557216800984388E-4	43		PSMD6	0.7410768300060496	58		RDX	0.2988705473501303	24		RDX	0.9921277508974559	24		ZZZ3	1.3959345582336847E-4	15		RPS23	3.282167366689539	255
PIK3CG	17		IFI35	135	5		IL27RA	15	9680		PSMD14	65.19718309859155	71		AFDN	2.938953488372093	28		HTR1E	0.31157635467980294	16		H2BC8	1.0557216800984388E-4	43		EIF3F	0.7398734177215189	80		LIFR	0.29878401852924147	20		LIFR	0.9921244992456169	20		SGF29	1.3959345582336847E-4	15		MRPS9	3.254647049218183	127
PIK3R5	17		H3BN98_HUMAN	134	5		IL12RB2	12	9648		MT-CO1	65.16216216216216	74		POMC	2.938953488372093	51		CNR1	0.31140228603289655	17		GNG13	1.016240024920613E-4	37		COX5A	0.7395061728395061	81		MCM2	0.2985247324269598	27		MCM2	0.9921147442900994	27		BPTF	1.3853124644060396E-4	15		GNG7	3.2489923519648216	42
RRAGC	17		EIF5AL1	132	5		SMKR1	123	9424		UQCRQ	65.13924050632912	79		CASP2	2.934108527131783	7		CCT7	0.31013454042499683	66		EIF1AY	1.0066224236703255E-4	128		EIF3M	0.738018018018018	75		PSMG3	0.29800750794109154	10		GSDMD	0.9920952343790646	3		CBX5	1.3745771378878547E-4	19		NDUFS6	3.2266359875404924	72
SMC1A	17		EIF2S1	132	5		GNG8	25	9420		MT-CO2	65.12857142857143	70		IAPP	2.9302325581395348	22		POLR2B	0.30995383630420864	118		MRPL11	9.828668697601453E-5	136		EIF1AX	0.7371833839918946	141		GSDMD	0.29800750794109154	3		PSMG3	0.9920952343790646	10		KMT2E	1.374386766483415E-4	13		MRPL27	3.212492929110838	124
TSHB	17		MRPL36	132	5		PREX1	23	9110		USP14	65.0754716981132	53		NDUFB8	2.9244186046511627	78		NDUFV1	0.3096583611610583	68		PPP1R26	9.692976262231996E-5	130		PSMA4	0.7358270017533606	59		RBM15	0.29783549783549784	8		RBM15	0.9920887310753863	8		BCL2L11	1.3644807168784368E-4	21		RPL10	3.1965136919075503	199
CARM1	16		MRPL17	132	5		ING2	16	8970		UQCR10	65.05128205128206	78		BCL2L2	2.9224806201550386	14		ADGRL3	0.30952380952380953	14		HMGN1	9.567078975718543E-5	145		RPL26L1	0.7350895893609461	199		IL6ST	0.2975778546712803	24		IL6ST	0.992078976119869	24		SIRT5	1.3633383799072164E-4	14		FSHB	3.1830756921956547	18
CBX5	16		TUFM	132	5		CTSK	5	8944		PSMB2	65.0	55		SRPRB	2.9224806201550386	52		ADGRL2	0.30952380952380953	14		SCT	9.464381048899175E-5	22		MRPL3	0.7349588719153937	185		ESRRA	0.29723502304147464	3		ESRRA	0.9920659695125125	3		PIK3CA	1.3548394660732523E-4	31		CORT	3.132273080872345	9
CBX7	16		SRP54	132	5		CGB5	8	8778		PSMD4	64.984375	64		UQCRC1	2.9205426356589146	79		ADGRL1	0.30952380952380953	14		COA6	9.406140555025438E-5	31		RPL17-C18orf32	0.7345023842485772	198		COX7A1	0.296551724137931	65		COX7A1	0.9920399562977994	65		CBX6	1.3500513064930604E-4	14		NDUFV1	3.114624627463617	68
GABBR1	16		PPP1R26	130	5		WAPL	13	8710		KCNJ5	64.9375	16		ATP5F1D	2.9186046511627906	68		COX4I2	0.3093984125806691	61		RPS4Y1	9.344109328875769E-5	159		SIRT3	0.7333333333333333	16		INO80B	0.2962962962962963	27		ACTR5	0.9920302013422819	27		TOMM70	1.3430657714832414E-4	7		COX6B2	3.075463175289041	41
GABBR2	16		MRPS6	130	5		MMP14	5	8628		PSMA4	64.83050847457628	59		BID	2.9176356589147288	29		POLR2C	0.30934905205883184	142		SDHD	9.335026006714389E-5	42		MTRNR2L12	0.7333333333333333	6		CTNND1	0.2962962962962963	7		CTNNA1	0.9920302013422819	7		KAT6B	1.3251256122061666E-4	16		MRPS6	3.0470291376396093	130
GIP	16		MRPS16	130	5		KMT5A	33	8626		UQCR11	64.76712328767124	73		HSPA1L	2.9156976744186047	9		RPL18A	0.3088735965229989	220		GNG10	9.330730725633105E-5	31		RRAGA	0.7318840579710145	24		CTNNA1	0.2962962962962963	7		CTNND1	0.9920302013422819	7		CDY1	1.3043555186506033E-4	15		H2AC17	3.0226756110073207	44
GNG7	16		EIF5A2	129	5		BBC3	14	8458		PSMA1	64.59677419354838	62		UBE2L6	2.9147286821705425	12		COX6C	0.3083979328165375	72		FLCN	9.307807419279634E-5	13		LAMTOR5	0.7315789473684211	20		ACTR5	0.2962962962962963	27		INO80B	0.9920302013422819	27		CDY2B	1.3043555186506033E-4	15		RPS14	3.011918138451682	229
GNGT2	16		RPL39L	129	5		EIF5AL1	132	8286		PSMB1	64.50909090909092	55		SLC25A31	2.9137596899224807	26		RPL31	0.3081842129167045	218		PA2G4	9.267197462179104E-5	119		LAMTOR2	0.7315789473684211	20		NDUFA1	0.2961262553802009	60		NDUFA1	0.9920236980386036	60		CDY2A	1.3043555186506033E-4	15		H3BNC9_HUMAN	2.965187058688875	155
JAK1	16		MTIF2	128	5		NDUFB10	67	8174		PTGER2	64.36842105263158	19		STAM	2.9137596899224807	7		MLLT3	0.3075531433740389	33		TEX48	9.108145218618576E-5	137		MRPL4	0.7314682822523164	184		NDUFV3	0.2958715596330275	57		NDUFV3	0.9920139430830861	57		CDY1B	1.3043555186506033E-4	15		RPL7	2.9584758883105717	211
LAMTOR1	16		EIF1AY	128	5		COX7A1	65	8132		MT-CO3	64.26760563380282	71		UQCRFS1	2.9089147286821704	81		NDUFA12	0.3067862481315396	75		MRPL20	9.020363741898755E-5	122		MLLT1	0.7309941520467836	19		NDUFC1	0.29578675838349094	56		NDUFC1	0.9920106914312471	56		TNPO1	1.3015177990110082E-4	13		EIF5A	2.9443334692829657	143
LAMTOR2	16		EEF1B2	127	5		SMO	6	8060		DRD4	64.26315789473684	19		APOE	2.9079457364341086	36		RPS14	0.30635064137554585	229		SEC61A2	8.950193654637264E-5	104		MRTO4	0.7306391797556719	192		MSN	0.295702005730659	22		MSN	0.9920074397794079	22		MORC3	1.2990957938511824E-4	14		GNG10	2.9333380143922967	31
LAMTOR4	16		EFL1	127	5		CASP2	7	8010		PSMD3	64.11111111111111	54		LTN1	2.9069767441860463	48		RPS28	0.30619555555555555	225		NDUFA6	8.845505170483963E-5	71		UQCRC2	0.7294303797468354	80		NDUFB2	0.29561730163277	55		NDUFB1	0.9920041881275689	55		TRIM33	1.2990957938511824E-4	14		RPS29	2.9306705294401856	228
LAMTOR5	16		MRPS9	127	5		EIF2S3	106	7804		PSMC3	64.01639344262296	61		NEMF	2.9060077519379846	49		LHPP	0.3057142857142857	7		KDM4A	8.82499125694609E-5	29		PIK3R6	0.7279411764705882	17		NDUFB1	0.29561730163277	55		NDUFB2	0.9920041881275689	55		BCL9	1.2962878588145105E-4	14		GNAT2	2.9047769566123076	20
LIFR	16		RSRC1	126	5		RAMP1	19	7790		EEF1AKMT2	64.0	2		PMAIP1	2.9060077519379846	14		RPS29	0.3055698327850877	228		EIF2S3	8.667051118788743E-5	106		CALCRL	0.7279411764705882	17		TTLL12	0.29553264604810997	3		TTLL12	0.9920009364757296	3		MPHOSPH8	1.2915639723553609E-4	14		GNG8	2.9023822578488847	25
MLLT1	16		MRPL19	126	5		UBE2L6	12	7736		PRKN	63.92982456140351	57		GNAI1	2.9031007751937983	110		KCNJ6	0.3046070460704607	18		CASP2	8.610260875297618E-5	7		CGA	0.7272727272727273	12		EEF1AKMT2	0.29544803893501287	2		EEF1AKMT2	0.9919976848238905	2		TRIM66	1.290814122245473E-4	13		BCL2L10	2.878737958851136	11
PPP5C	16		ATP5F1A	125	5		LPA	26	7726		GHRHR	63.63636363636363	11		EZR	2.9011627906976742	25		MLKL	0.30448717948717946	6		KMT5A	8.577574636526215E-5	33		ADGRL1	0.7252747252747253	14		COX19	0.2953634802518604	2		COX19	0.9919944331720513	2		PYGO1	1.2885531910015457E-4	13		OPRD1	2.8725326546704544	8
PRKCE	16		MRPL32	125	5		CALCRL	17	7622		UQCRH	63.61333333333334	75		PDCL	2.9001937984496124	12		APBB2	0.30434782608695654	4		H2AC17	8.510557895134438E-5	44		ADGRL3	0.7252747252747253	14		PBDC1	0.29511009436659996	2		PBDC1	0.991984678216534	2		PYGO2	1.2885531910015457E-4	13		S1PR5	2.8659945852056126	7
RAMP1	16		MRPL21	125	5		SELPLG	5	7542		PAPSS1	63.6	5		PDF	2.9001937984496124	63		GHRHR	0.30404523705959113	11		SIL1	8.507809051305182E-5	116		ADGRL2	0.7252747252747253	14		MOCOS	0.2948571428571429	1		MOCOS	0.9919749232610166	1		SPINDOC	1.28850619874261E-4	13		RIC8A	2.8513382378830423	9
RAMP3	16		MRPL27	124	5		APOL1	27	7508		PSMB3	63.517857142857146	56		HDDC3	2.8982558139534884	64		RPL3	0.30403406281169065	229		PDCD11	8.198091489071634E-5	124		ADCY2	0.725	16		HKDC1	0.2943525385054193	6		HK3	0.9919554133499817	6		SPIN1	1.28850619874261E-4	13		MRPL2	2.828782476695494	171
RIPOR2	16		PDCD11	124	5		ENSP00000497305	48	7508		PBDC1	63.5	2		JAK1	2.897286821705426	23		DDIT3	0.30401737242128124	6		GCGR	8.186153699603803E-5	13		RPL7A	0.7225325884543762	180		HK3	0.2943525385054193	6		HKDC1	0.9919554133499817	6		DIDO1	1.2830499666717358E-4	13		RPS4X	2.8271168359937375	201
RRAGA	16		EEF1A1	124	5		GATC	32	7420		MMP14	63.4	5		PSMD5	2.8963178294573644	32		RPL18	0.3036908881199539	221		H2AC11	8.17373922392612E-5	40		RPL10	0.7215877366631136	199		RRAGC	0.2937660119555935	26		RRAGC	0.9919326517871079	26		AIRE	1.280725106228885E-4	12		HTR1B	2.8178819252075797	19
RRAGB	16		SMKR1	123	5		DIABLO-2	12	7332		PSMD13	63.339285714285715	56		NACA2	2.895348837209302	62		RPSA	0.30359531114782473	223		GRM1	8.038120785054704E-5	17		RPL14	0.7211918685602896	190		RRAGA	0.29359886201991464	24		LAMTOR4	0.9919261484834296	24		HDGFL2	1.280725106228885E-4	12		FANCE	2.774408453621841	174
CALCR	15		DOCK4	123	5		HSF1	22	7308		HTR1E	63.25	16		PIK3R2	2.8943798449612403	25		UQCRQ	0.3029732116573447	79		SRP54	7.907840539754589E-5	132		UQCRC1	0.7202207075624797	79		NPRL2	0.29359886201991464	24		NPRL2	0.9919261484834296	24		ZCWPW2	1.280725106228885E-4	12		PSMB8	2.7659717894528697	48
CBX1	15		MRPL9	123	5		CASP10	4	7078		UCHL5	63.23529411764706	51		OTUD3	2.8924418604651163	39		PTHLH	0.3029397110114599	9		CASP10	7.764528904393873E-5	4		LAMTOR3	0.719047619047619	21		LAMTOR4	0.29359886201991464	24		RRAGA	0.9919261484834296	24		BRPF1	1.278288972655367E-4	14		GNG5	2.7254071034129144	28
CBX2	15		EEF1G	123	5		GRM1	17	7052		ADRM1	63.2	55		SP100	2.8905038759689923	16		CASP10	0.3027027027027027	4		ING2	7.671539591877983E-5	16		ATP5PD	0.718612818261633	68		RRAGD	0.2935153583617748	23		DEPDC5	0.9919228968315904	23		CDYL2	1.2473177133831423E-4	11		OR10W1	2.6752404305561113	29
CBX3	15		HSPBP1	122	5		RPS27L	153	7048		ADGRL3	63.142857142857146	14		PIK3CB	2.886627906976744	27		UQCR10	0.30256410256410254	78		SLC9A3R2	7.66514081869548E-5	5		H2AX	0.717948717948718	40		NPRL3	0.2935153583617748	23		NPRL3	0.9919228968315904	23		IRS4	1.2454935322687906E-4	14		NSA2	2.6643842802621083	122
CDY1	15		NSA2	122	5		DYNLL1	8	7006		ADGRL2	63.142857142857146	14		PSMD10	2.886627906976744	26		RPS17	0.3022239943292575	220		COX6B2	7.313061385562925E-5	41		UQCRFS1	0.7154320987654321	81		DEPDC5	0.2935153583617748	23		RRAGD	0.9919228968315904	23		BAD	1.2236455765684396E-4	13		RPL6	2.6163277114255954	216
CDY1B	15		MRPL20	122	5		ZNF597	5	6900		ADGRL1	63.142857142857146	14		MT-CYB	2.885658914728682	67		PTGER2	0.3019520632567334	19		DNMT3L	7.245307712742999E-5	14		C8G	0.7142857142857143	7		LAMTOR1	0.2932651321398124	20		LAMTOR1	0.991913141876073	20		JAK2	1.1365234317215926E-4	33		GRM2	2.5995101782459216	8
CDY2A	15		MRPL33	122	5		MRRF	102	6748		PSMD8	63.07142857142857	56		IGHV3-16	2.883720930232558	68		RPL35A	0.3019444992555653	214		HMGN2	7.188412077696962E-5	143		AVPR2	0.7142857142857143	7		DRD5	0.2931818181818182	11		DRD5	0.9919098902242338	11		MAPK8IP1	1.102583094615081E-4	4		GNAZ	2.583827542842174	21
CDY2B	15		MRPL12	121	5		TSFM	92	6672		PSME1	63.05	40		H2BC6	2.877906976744186	43		HKDC1	0.3014705882352941	6		HMGN4	7.182492143943613E-5	142		NTSR1	0.7142857142857143	8		CBLL1	0.2930985515478557	8		CBLL1	0.9919066385723948	8		APOA1	1.0644668655538358E-4	27		IMP3	2.5190830160620052	188
CLIC5	15		PA2G4	119	5		NDUFB3	63	6664		UCN	63.0	13		H2BC8	2.877906976744186	43		HK3	0.3014705882352941	6		BAD	6.995574237635886E-5	13		GALR1	0.7142857142857143	8		TNPO1	0.29268292682926833	13		FLCN	0.9918903803131991	13		HPR	1.0643499885239602E-4	26		MRPL32	2.505000512066147	125
DRD2	15		ABCE1	118	5		EIF5A2	129	6462		PSMB8	62.875	48		H2BC10	2.876937984496124	44		APH1B	0.3013698630136986	5		NDUFS4	6.920418140586704E-5	68		S1PR5	0.7142857142857143	7		SLC38A9	0.29268292682926833	13		SLC38A9	0.9918903803131991	13		SLC25A31	1.0404344916138904E-4	26		GNAO1	2.410601048625688	35
EPB41L1	15		POLR2B	118	5		PLA2G7	26	6274		UBQLN4	62.7037037037037	27		H2BC7	2.876937984496124	44		CGB5	0.30132850241545894	8		ARL6IP1	6.788002662433198E-5	137		SLC25A31	0.7138461538461538	26		FLCN	0.29268292682926833	13		TNPO1	0.9918903803131991	13		SMO	1.0249394107206985E-4	6		RPS7	2.403021149338137	226
FSCN2	15		POLR1C	118	5		WDR31	146	6238		KCNJ6	62.44444444444444	18		PPP5C	2.876937984496124	17		CAPN2	0.30128205128205127	5		FSHB	6.6991231736744E-5	18		CYC1	0.7129629629629629	81		CBX5	0.2925170068027211	19		CBX5	0.9918838770095207	19		DYNLL1	1.021284064121482E-4	8		PPP5C	2.399118130439604	17
GNAT1	15		TP53	117	5		PTHLH	9	6180		CGB5	62.375	8		SEM1	2.876937984496124	25		CAPN1	0.30128205128205127	5		VIPR1	6.541435024231717E-5	14		RAMP2	0.7124183006535948	18		CBX3	0.29218573046432617	21		CBX3	0.9918708704021643	21		GNG4	1.0035936003785953E-4	48		GNG13	2.3912092003916956	37
GRXCR1	15		SIL1	116	5		CBX7	16	6004		OPRM1	62.35	20		COX7C	2.873062015503876	84		LPA	0.30128205128205127	26		H3BN98_HUMAN	6.486496927964416E-5	134		CUL7	0.7117863720073665	181		TRIR	0.2918552036199095	26		TRIR	0.9918578637948077	26		GNAS	9.688281215524495E-5	100		HTR5A	2.3882439867469105	10
GRXCR2	15		AKNAD1	114	5		HTR2A	12	5922		PSMD12	62.333333333333336	66		SIRT3	2.873062015503876	16		APC2	0.3005050505050505	4		NDUFA8	6.296681225010286E-5	71		EIF2S1	0.7111959287531806	132		APC2	0.2917726887192536	4		APC2	0.9918546121429687	4		RIPK3	9.622927065696959E-5	8		LTN1	2.373900400705744	48
KAT6A	15		SERBP1	112	5		PSME1	40	5734		PSMB10	61.93877551020408	49		H2BC4	2.866279069767442	44		RPS3A	0.3002750820120284	236		ASF1A	6.278458882088542E-5	29		PSMC3	0.7098360655737705	61		CTSV	0.29127857747671465	4		CTSH	0.9918351022319338	4		GNAI3	9.167996037864236E-5	76		RPS8	2.3731338517958567	232
LHCGR	15		GNAI1	110	5		DDIT3	6	5608		MTNR1B	61.86363636363637	22		H2AC11	2.8575581395348837	40		NDUFV2	0.3001754385964912	76		RPS27L	6.271262341997559E-5	153		RRAGC	0.7076923076923077	26		CTSH	0.29127857747671465	4		CTSV	0.9918351022319338	4		CDC37L1	8.41018652177013E-5	5		NEMF	2.3454466529453244	49
MYH9	15		TPT1	108	5		SMC6	16	5502		PSMC6	61.78947368421053	57		ATP5ME	2.854651162790698	52		COX5B	0.2988961710934805	78		GABBR2	6.244013083564105E-5	21		MRPS10	0.7074279672217817	195		UHRF1	0.291196388261851	15		UHRF1	0.9918318505800946	15		MLKL	7.841669471640692E-5	6		RAMP2	2.3142422393180917	18
MYO1C	15		EIF2S3	106	5		ENSP00000498801	86	5468		PSMD6	61.741379310344826	58		GNG4	2.8536821705426356	48		MTNR1B	0.29885814668423366	22		AHSA1	6.149755034931866E-5	11		EIF3I	0.7059372666168783	104		DIDO1	0.2910321489001692	13		DIDO1	0.9918253472764164	13		C9	7.744462085524433E-5	23		RPS24	2.3065737047556176	228
MYO7A	15		SEC61A2	104	5		ENSP00000499200	86	5468		PSMB9	61.716981132075475	53		H2AC17	2.8536821705426356	44		RPS19	0.2985148514851485	232		OPRM1	6.0161452399396416E-5	20		CNR1	0.7058823529411765	17		SLF1	0.2899690924416971	7		SLF1	0.9917830758025077	7		C7	7.730073644558646E-5	22		RPS12	2.294165531579317	184
PIK3R6	15		EIF3I	104	5		SPDYE11	87	5468		GHSR	61.15384615384615	13		PSMG2	2.8517441860465116	39		LIFR	0.2976923076923077	20		PSMA8	5.928180491959741E-5	45		RPL27A	0.7044428605369446	184		IGHV3-43D	0.28899467936152334	12		IGHV3-43D	0.9917440559804381	12		C8B	7.730073644558646E-5	22		SORL1	2.2681676839738	5
PLK1	15		ETF1	101	5		SPDYE14	86	5468		CCDC92	60.75	20		SPG7	2.85077519379845	38		RPL9	0.29754861892314044	239		NDUFB6	5.867545091598453E-5	69		RPL27	0.7044066317626527	192		LHPP	0.28867132867132866	7		LHPP	0.9917310493730815	7		AHR	7.730049214671136E-5	3		SEM1	2.265364273017944	25
PLS1	15		GNAS	100	5		SPDYE8P	86	5468		CCDC74B	60.75	20		CCR5	2.8498062015503876	30		RPL26	0.2966200466200466	220		DRD5	5.848962381904982E-5	11		BBC3	0.7032967032967034	14		BPTF	0.2884292901062046	15		BPTF	0.9917212944175641	15		C6	7.72093263378524E-5	22		DRD2	2.255644818652172	23
PPID	15		SEC61B	98	5		SPDYE9P	86	5468		ECPAS	60.38461538461539	26		H2AC6	2.8478682170542635	50		PSMG1	0.2964588820602868	67		PPY	5.7491380181496706E-5	13		MRPS12	0.703220981785161	194		NSD3	0.2881876570790282	33		NSD3	0.9917115394620468	33		C5	7.720159910651656E-5	21		ABCE1	2.251176558468764	118
PTH1R	15		CDH1	98	5		CBX2	15	5282		PSME2	60.2972972972973	37		PSEN1	2.8401162790697674	19		ATP5PO	0.29627572016460907	108		PMPCB	5.7441173302641275E-5	55		LAMTOR4	0.7028985507246377	24		H1-4	0.2880267931900642	31		H1-4	0.9917050361583686	31		C8A	7.720159910651656E-5	21		APBB2	2.249345774345774	4
RAD21	15		RSL24D1	98	5		FKBP6	3	5206		PSMD9	60.22727272727273	22		MT-ATP6	2.8391472868217056	59		MT-CYB	0.29579976225069343	67		NSMCE2	5.6532758111477295E-5	9		RPL12	0.7015379929952794	199		SMC3	0.28786610878661084	21		SMC3	0.9916985328546902	21		TSPAN33	7.718443397849061E-5	20		RPL15	2.2452419938356396	219
RAMP2	15		SNU13	97	5		GNAO1	35	5132		APLNR	60.208333333333336	24		H7C0C1_HUMAN	2.8381782945736433	73		APOM	0.2955685618729097	26		NSMCE4A	5.6532758111477295E-5	9		RPL10A	0.7013120031214944	203		SLC9A1	0.28778583379810374	4		SLC9A1	0.991695281202851	4		PDZD11	7.718443397849061E-5	20		RAMP3	2.240845645129338	17
SDF2	15		XBP1	95	5		H0YIJ7_HUMAN	82	5066		HTR6	60.07692307692308	13		BCL2L11	2.8372093023255816	21		UQCRB	0.2954035874439462	80		EIF5AL1	5.6112904025442444E-5	132		SLC9A3R2	0.7	5		PHF8	0.2876254180602007	15		PHF8	0.9916887778991728	15		DCTN2	7.682386632135192E-5	7		PSENEN	2.229426868227472	8
SDF2L1	15		SRP19	94	5		NDUFB11	65	5022		PPA1	60.0625	16		PSME1	2.8352713178294575	40		ATP5F1C	0.2951079622132254	130		PPIE	5.59305032086359E-5	14		RPS10	0.696571014192479	197		KMT2E	0.28746518105849583	13		KMT2E	0.9916822745954945	13		BCL2A1	7.555791934171622E-5	12		LPAR1	2.2062816074918996	13
SGF29	15		GCN1	92	5		RPS4Y2	152	4828		LCN2	59.5	2		DOT1L	2.8343023255813953	40		EEF2	0.2942680961390232	201		GNG5	5.591693626370588E-5	28		MRPS5	0.6962084326116234	197		PBRM1	0.28722516003339826	33		PBRM1	0.9916725196399772	33		SMC1A	7.509155288632538E-5	22		S1PR3	2.19592747677684	8
STAG2	15		SRP68	92	5		RIPK3	8	4562		PSME3	59.34146341463415	41		GNA11	2.828488372093023	37		RPL35	0.2927934327886968	246		GABBR1	5.5588678596607526E-5	18		TUFM	0.6953504510756419	132		RIC8A	0.2870653685674548	9		H2AC7	0.9916660163362989	31		CHORDC1	7.376915373509183E-5	4		NDUFA10	2.1912183880710514	61
TPRN	15		SEC61G	92	5		SRP19	94	4462		HTR1B	59.0	19		GNAI2	2.828488372093023	80		OPRM1	0.2927230046948357	20		GSDMD	5.538580473338493E-5	3		CORT	0.6944444444444444	9		MPHOSPH8	0.2870653685674548	14		MPHOSPH8	0.9916660163362989	14		UNC45A	7.333979977016978E-5	3		POMP	2.1538656882800846	30
TRAF2	15		HABP4	90	5		NDUFA2	67	4282		TRAF2	58.8	20		GNAI3	2.822674418604651	76		RPS5	0.292485446885151	236		CBX7	5.516044514096269E-5	16		EEF1A1	0.6935483870967742	124		H2AC7	0.2870653685674548	31		RIC8A	0.9916660163362989	9		SLC9A3R1	7.297915715005404E-5	8		RPL3L	2.152415333753637	190
TSHR	15		EIF2S2	90	5		APOM	26	4182		HTR1A	58.8	20		ADAM10	2.8217054263565893	28		RPL4	0.29001451423630414	252		ENSP00000497305	5.4887086020151503E-5	48		RPS27	0.6934369602763385	193		PHF10	0.28698553948832034	30		KAT6B	0.9916627646844597	16		BBC3	7.17892149495904E-5	14		BIK	2.15163646141856	11
TWF1	15		NHP2	90	5		MIOS	21	4132		KCNJ3	58.666666666666664	21		BAK1	2.820736434108527	39		APBA2	0.29	4		CGB5	5.481526980530576E-5	8		RPS12	0.6888215728201473	184		KAT6B	0.28698553948832034	16		PHF10	0.9916627646844597	30		BCL2L2	7.111312506637071E-5	14		RPL12	2.117300225208247	199
XIRP2	15		SRP14	90	5		WDR24	21	4132		IGLL5	58.63636363636363	11		PSME3	2.815891472868217	41		NPSR1	0.2881812065485535	161		ADCYAP1R1	5.3599518507957185E-5	11		PIK3R5	0.6862745098039216	18		ZZZ3	0.28690575479566305	15		SGF29	0.9916595130326207	15		SUGT1	7.109865925363165E-5	3		RPS10	2.1120643782700803	197
ZZZ3	15		SRP9	90	5		WDR59	21	4132		CRHR1	58.611111111111114	18		MRPL58	2.813953488372093	71		TYK2	0.2878787878787879	18		F11	5.335949741514322E-5	2		PSMA1	0.6858804865150714	62		SGF29	0.28690575479566305	15		ZZZ3	0.9916595130326207	15		KCNH2	7.087234119821101E-5	3		MRPL33	2.1112684738254717	122
ADGRL1	14		QARS1	89	5		NRF1	6	4106		KIAA2012	58.48	25		CDC37	2.808139534883721	26		RPS23	0.2873065015479876	255		MTIF2	5.3283288430698126E-5	128		EEF2	0.6858706467661692	201		MACROH2A1	0.28674631842178383	27		CBX1	0.9916530097289424	15		PMAIP1	7.083216359629825E-5	14		SZT2	2.1023812533927293	16
ADGRL2	14		EDF1	88	5		SEH1L	19	4096		VIPR1	58.142857142857146	14		MT-CO1	2.8052325581395348	74		UBE2L6	0.28677839851024206	12		WDR31	5.3162162850322525E-5	146		COX4I1	0.6769936890418818	84		CBX1	0.28674631842178383	15		MACROH2A1	0.9916530097289424	27		CAV2	7.065317857962982E-5	2		VIP	2.0972539846324447	29
ADGRL3	14		SPDYE11	87	5		CASTOR1	18	4092		DESI1	58.09090909090909	22		SLC25A5	2.8013565891472867	28		HTR1B	0.28640776699029125	19		HSPA1L	5.2719637457144566E-5	9		RPL29	0.6766618842659015	205		TRIM66	0.286587059150236	13		H1-10	0.9916465064252641	25		MOS	7.065317857962982E-5	2		NTSR1	2.078796120288399	8
ADORA2A	14		EEFSEC	87	5		ITFG2	18	4078		HTR7	57.904761904761905	21		H0YIJ7_HUMAN	2.800387596899225	82		KCNJ3	0.2861788617886179	21		NAE1	5.222497290167411E-5	2		RPS4X	0.6762686567164179	201		H1-10	0.286587059150236	25		TRIM66	0.9916465064252641	13		TNK2	7.065317857962982E-5	2		RPL13A	2.0786934822351126	222
BCL9	14		SPDYE8P	86	5		SZT2	16	4068		KCNJ9	57.68181818181818	22		MT-ND4L	2.794573643410853	61		RPL23A	0.28591204588910135	250		TACR1	5.209273198365174E-5	7		GNG5	0.6746031746031746	28		H2AB3	0.28642797668609493	23		H2AB2	0.9916400031215858	23		USP19	7.065317857962982E-5	2		CNR1	2.0296977101804554	17
CBX6	14		SPDYE9P	86	5		BMT2	12	4052		AHR	57.666666666666664	3		VDAC3	2.794573643410853	18		ATP6V1D	0.2857142857142857	12		COX7A2	5.1546736616079606E-5	53		PSMA6	0.6676907322068613	63		H2AB2	0.28642797668609493	23		H2AB3	0.9916400031215858	23		FKBPL	7.065317857962982E-5	2		RPL17-C18orf32	2.0170311422743334	198
CNR1	14		ENSP00000498801	86	5		HK3	6	3998		HSP90AB1	57.42253521126761	71		AKT2	2.7906976744186047	19		NDUFS6	0.284435261707989	72		HTR7	5.064703466349888E-5	21		CLU	0.6666666666666666	31		CBX6	0.28587257617728534	14		CBX6	0.9916172415587118	14		THYN1	6.71460136246347E-5	10		RPS25	1.9880784413138342	226
DRD1	14		ENSP00000499200	86	5		HKDC1	6	3998		PTH1R	57.10526315789474	19		TSFM	2.7897286821705425	92		CCT4	0.2844128955930198	69		GNG8	4.9637589279188345E-5	25		MTRNR2L6	0.6666666666666666	4		CDY2B	0.28579340902797007	15		CDY1	0.9916139899068728	15		GNG2	6.61903194104196E-5	174		RPL26L1	1.9660810275840706	199
EHMT1	14		SPDYE14	86	5		RPL41	65	3984		CGA	57.0	12		STIP1	2.7877906976744184	24		SELPLG	0.28421052631578947	5		SMKR1	4.928858000324511E-5	123		MTRNR2L10	0.6666666666666666	4		CDY2A	0.28579340902797007	15		CDY1B	0.9916139899068728	15		JAK1	6.400258235188144E-5	23		RPL10L	1.9536015537485278	181
GNAZ	14		HBS1L	86	5		SRP68	92	3930		PSMG3	56.9	10		VDAC2	2.7877906976744184	19		RPS20	0.2832121212121212	250		HTR1A	4.795137730252294E-5	20		PSMD7	0.6666666666666666	61		CDY1B	0.28579340902797007	15		CDY2A	0.9916139899068728	15		CASP2	6.182765303921841E-5	7		RPL19	1.9325933728946705	220
GNG8	14		GSPT1	86	5		APBB1	8	3800		PSMD10	56.84615384615385	26		DNAJC9	2.7848837209302326	32		ATP5PD	0.28319868720020197	68		CBX2	4.7189815347755185E-5	15		FPR1	0.6666666666666666	9		CDY1	0.28579340902797007	15		CDY2B	0.9916139899068728	15		SESN2	5.9897898192300795E-5	17		ATP5MGL	1.8731578630420262	23
IRS4	14		BTF3	86	5		GNAT2	20	3778		DNAJC9	56.75	32		AKT3	2.7839147286821704	20		HTR6	0.28169014084507044	13		LCN2	4.611768233787322E-5	2		CTNNA1	0.6666666666666666	7		TRIM33	0.2857142857142857	14		BCL9	0.9916107382550335	14		HK2	5.902215092311777E-5	8		BDKRB2	1.8674962620391564	9
KAT6B	14		LYAR	85	5		NMT1	2	3682		HTR2A	56.666666666666664	12		MRRF	2.7829457364341086	102		RPS11	0.2816174953579534	262		ATP4A	4.522966425826715E-5	4		CTNND1	0.6666666666666666	7		MORC3	0.2857142857142857	14		BRPF1	0.9916107382550335	14		APBB1	5.807314908620984E-5	8		RPL7A	1.8653475976950973	180
MPHOSPH8	14		COX4I1	84	5		RAMP2	18	3670		ADM2	56.666666666666664	12		GNAQ	2.7790697674418605	69		ATP5F1A	0.2813815261044177	125		SCTR	4.403802429542493E-5	10		GNG8	0.6666666666666666	25		BRPF1	0.2857142857142857	14		MORC3	0.9916107382550335	14		GNAI2	5.707491150863157E-5	80		CASTOR1	1.8557030161538741	18
PPIE	14		EEF1D	84	5		GNAZ	21	3616		PSMB11	56.43333333333333	30		PSMB8	2.7781007751937983	48		KCNJ9	0.28137472283813747	22		GNAT2	4.216235189219929E-5	20		ATP4A	0.6666666666666666	4		BCL9	0.2857142857142857	14		TRIM33	0.9916107382550335	14		GNAI1	5.6936366156492935E-5	110		MRPL24	1.8456564282283388	166
STAG1	14		PELO	82	5		RAMP3	17	3606		CASP10	56.25	4		PTGES3	2.77422480620155	26		HTR1A	0.2813397129186603	20		EIF5A2	4.1764765372027856E-5	129		DCTN2	0.6666666666666666	7		SPINDOC	0.28563520619983396	13		PYGO1	0.9916074866031943	13		CASP10	5.676842027864188E-5	4		RSAD1	1.812142037563369	174
WDR24	14		CCDC124	81	5		PSMA8	45	3576		GAL	56.06666666666667	15		CBLB	2.7732558139534884	10		TOMM70	0.280672268907563	7		NDUFB10	4.1583507945090264E-5	67		TOMM70	0.6666666666666666	7		SPIN1	0.28563520619983396	13		PYGO2	0.9916074866031943	13		GSDME	5.513511237307149E-5	2		RPS26	1.798115919519841	224
ADM	13		NACA	81	5		ETF1	101	3564		ATP6V1D	56.0	12		NDUFA5	2.7693798449612403	75		IL6ST	0.2805989583333333	24		GHSR	4.054004558100735E-5	13		MAPK8IP1	0.6666666666666666	4		PYGO2	0.28563520619983396	13		SPIN1	0.9916074866031943	13		CAPN2	5.3975983415706884E-5	5		ENSP00000497305	1.7818532681847514	48
BPTF	13		GNAI2	80	5		UBQLN4	27	3556		PSMA8	55.577777777777776	45		UCHL5	2.768410852713178	51		HTR2A	0.28052805280528054	12		POMP	4.04978771048258E-5	30		GRM4	0.6666666666666666	6		PYGO1	0.28563520619983396	13		SPINDOC	0.9916074866031943	13		CAPN1	5.3975983415706884E-5	5		NMU	1.7784527457761137	10
BRPF1	13		EIF3F	80	5		DNMT3L	14	3482		MC2R	55.38461538461539	13		IGLV10-54	2.756782945736434	4		GHSR	0.28052223006351446	13		MRRF	3.98449459599321E-5	102		FPR3	0.6666666666666666	3		ZCWPW2	0.28555617044825676	12		AIRE	0.9916042349513553	12		GNG3	4.968339228900614E-5	41		GFM1	1.7781337783589144	135
DIDO1	13		SECISBP2	79	5		ASF1A	29	3436		PSME4	55.37777777777778	45		MCL1	2.756782945736434	21		RPS16	0.28019269964795257	257		ACTR5	3.9156879989732534E-5	27		TTLL12	0.6666666666666666	3		OSM	0.28555617044825676	15		CNTFR	0.9916042349513553	15		IGFBP3	4.807773198424583E-5	5		RPS21	1.7557721783612092	222
DNMT3L	13		HSP90AA1	76	5		COX19	2	3402		ADORA2A	54.8125	16		JAK2	2.755813953488372	33		RPL23	0.28016505406943654	251		INO80B	3.9156879989732534E-5	27		CARS1	0.6666666666666666	4		HDGFL2	0.28555617044825676	12		HDGFL2	0.9916042349513553	12		GNG12	4.795620891817505E-5	35		ITFG2	1.7269780384235054	18
DRD3	13		PSMC2	76	5		KCNJ5	16	3384		DRD2	54.78260869565217	23		PSMB9	2.75484496124031	53		RPS15	0.27954846300926606	260		NELFB	3.853183282048886E-5	5		RPS15A	0.6662016855565243	186		CNTFR	0.28555617044825676	15		OSM	0.9916042349513553	15		GNGT1	4.79507741249573E-5	36		MRPL1	1.7108126884291157	165
FSHB	13		GNAI3	76	5		OPRM1	20	3274		PPY	54.76923076923077	13		PLK1	2.74515503875969	22		RPS9	0.27948375283337884	257		DRD2	3.8526130879926075E-5	23		RPL17	0.6660382891374471	219		AIRE	0.28555617044825676	12		ZCWPW2	0.9916042349513553	12		GNG13	4.591569646721867E-5	37		APH1A	1.7084797293784437	7
GIPR	13		EIF3M	75	5		EBI3	6	3202		GIPR	54.53333333333333	15		HSF1	2.74031007751938	22		NDUFS2	0.27812726159327505	71		RPS4Y2	3.793960614392492E-5	152		RPL7	0.6656736628300609	211		IL27RA	0.28547717842323656	15		CDYL2	0.9916009832995161	11		GNG7	4.587980734955957E-5	42		RPL30	1.6811375553060761	216
GLP1R	13		MT-CO1	74	5		IL27	6	3202		PIK3R6	54.529411764705884	17		PSMD6	2.739341085271318	58		DCTN2	0.27472527472527475	7		HTR1B	3.6072275905821196E-5	19		PSMD4	0.6651785714285714	64		CDYL2	0.28547717842323656	11		IL27RA	0.9916009832995161	15		CCR5	4.578774655656443E-5	30		SEH1L	1.670342891684844	19
HTR6	13		PSMA5	73	5		GSDMD	3	3186		KCNH2	54.333333333333336	3		TRIM25	2.737403100775194	8		HTR7	0.27313566936208444	21		TSFM	3.590039554417525E-5	92		RPL28	0.6625538020086084	205		LIF	0.2853982300884956	13		LIF	0.9915977316476771	13		GNG11	4.5439028083334625E-5	35		RPL27A	1.6584082020869757	184
IAPP	13		PSMA3	72	5		OR10W1	29	3158		PSMF1	54.26923076923077	26		PSMD13	2.73546511627907	56		VIPR1	0.27297116029510393	14		GNAZ	3.535819120145645E-5	21		RPL26	0.6620174346201744	220		OSMR	0.28531932540779653	12		CNTF	0.9915944799958378	14		GNGT2	4.521779958266176E-5	35		RPL24	1.6363659488124835	212
ING2	13		HSP90AB1	71	5		F11	2	3090		DRD1	54.0625	16		SLC25A6	2.7286821705426356	15		NDUFB5	0.2728345129760701	69		ETF1	3.5123387508691086E-5	101		RPL37A	0.6606631959101356	207		CTF1	0.28531932540779653	14		CTF1	0.9915944799958378	14		PIK3CB	4.404574905849713E-5	27		RPL13	1.6028702770966763	214
ING4	13		PSMD14	71	5		SEC61B	98	3072		POMP	53.93333333333333	30		PSMB10	2.727713178294574	49		RPS2	0.27149285826177355	263		RAMP2	3.467461093334989E-5	18		KAT2B	0.66	25		CNTF	0.28531932540779653	14		OSMR	0.9915944799958378	12		GNG10	4.380906186061636E-5	31		RPL21	1.597291184416259	214
KCNJ9	13		PSMC5	71	5		SDC2	4	3056		CALCA	53.84615384615385	13		EIF1AD	2.7199612403100777	33		MT-CO2	0.2713690476190476	70		PSME4	3.422056514018309E-5	45		VIPR1	0.6593406593406593	14		CTSZ	0.28524046434494194	3		CTSC	0.9915912283439987	3		GNA12	4.357631504436543E-5	34		PSMA8	1.5938233446457808	45
NPPA	13		CYCS	71	5		PPARGC1B	4	2950		RIC8A	53.77777777777778	9		MCTS1	2.7189922480620154	34		MED1	0.2705928267572103	219		UBE2L6	3.41764969149977E-5	12		RPL36	0.6588608759661391	209		CTSW	0.28524046434494194	3		CTSF	0.9915912283439987	3		GNG5	4.346500472838463E-5	28		RPL37A	1.577637891484144	207
PYGO1	13		EIF3H	71	5		FKBP4	13	2892		HSP90AA1	53.5	76		FOXO3	2.7160852713178296	17		ADM2	0.2698412698412698	12		NDUFB3	3.417166093381882E-5	63		RPL38	0.6562314878104352	210		CTSO	0.28524046434494194	3		CTSO	0.9915912283439987	3		GNG8	4.262037393916296E-5	25		FPR3	1.5738157337105563	3
PYGO2	13		CCT4	69	5		NSMCE2	9	2872		PIK3R5	53.388888888888886	18		EIF2D	2.7151162790697674	36		APLNR	0.26980568011958145	24		PSME1	3.4099221674318394E-5	40		COX7C	0.6557659208261618	84		CTSF	0.28524046434494194	3		CTSW	0.9915912283439987	3		GNAO1	4.252372997060095E-5	35		RPL38	1.5597784085091193	210
SIRT3	13		GNAQ	69	5		NSMCE4A	9	2872		MTRNR2L8	53.333333333333336	9		ADRM1	2.7102713178294575	55		CGA	0.2688679245283019	12		C8G	3.2931208359274665E-5	7		AHSA1	0.6545454545454545	11		CTSC	0.28524046434494194	3		CTSZ	0.9915912283439987	3		IGHV3-16	4.2261579245333645E-5	68		ADGRL1	1.5596041652862882	14
SIRT5	13		EIF3K	68	5		MLKL	6	2862		NMU	53.3	10		PSMD3	2.7073643410852712	54		NDUFS8	0.2685876538016616	74		GLP2R	3.243246841191675E-5	7		SSTR2	0.6545454545454545	11		IL11RA	0.28516164686377454	11		IL11RA	0.9915879766921595	11		PREX1	4.20792535984268E-5	23		ADGRL2	1.5596041652862882	14
SP100	13		IGHV3-16	68	5		S1PR2	9	2860		CALCB	53.23076923076923	13		PSMB5	2.7044573643410854	52		COX5A	0.26812799193751574	81		EIF1	3.2378677618827234E-5	66		IL11	0.6544117647058824	17		IL12RB2	0.2850041425020713	12		IL12RB2	0.9915814733884812	12		GNA13	4.126497210884488E-5	37		ADGRL3	1.5596041652862882	14
SPIN1	13		PSMD2	68	5		EIF1	66	2852		CYCS	52.971830985915496	71		PSMD8	2.7044573643410854	56		RPL8	0.267599017828547	255		PSME2	3.237840642678557E-5	37		HSF1	0.6536796536796536	22		COA6	0.28398458998348924	31		COA6	0.9915392019145726	31		APLNR	4.0944116672284206E-5	24		RPL36	1.5583170040446561	209
SPINDOC	13		PSMA2	68	5		COA6	31	2808		PRKCE	52.88	25		H3C15	2.7025193798449614	107		MC2R	0.2671869193608324	13		ENSP00000498801	3.0882555816019146E-5	86		PSMC1	0.6493918561607614	62		COX7A2L	0.2837503436898543	29		COX7A2L	0.9915294469590551	29		DCTN3	4.090626881395151E-5	5		RPL28	1.5520863382573702	205
TRIM33	13		EIF3E	68	5		RSRC1	126	2776		NRF1	52.833333333333336	6		GAGE1	2.7005813953488373	49		CBLB	0.2662087912087912	10		SPDYE9P	3.0882555816019146E-5	86		RAMP1	0.6491228070175439	19		COX7B2	0.28367234744365033	29		COX7B2	0.9915261953072161	29		DYNC1I2	4.090626881395151E-5	5		MRPS7	1.5406867516461844	179
VIP	13		PSMG1	67	5		SEC61G	92	2684		UNC45A	52.666666666666664	3		GAGE10	2.7005813953488373	49		SPN	0.26574500768049153	7		SPDYE8P	3.0882555816019146E-5	86		IL27RA	0.6476190476190476	15		MMP14	0.283205268935236	5		MMP14	0.9915066853961813	5		MYH9	4.0796400323847944E-5	17		MRPL9	1.5368728810005625	123
VIPR2	13		PSMD1	67	5		POMP	30	2680		GNAT2	52.05	20		GAGE12E	2.7005813953488373	49		PSMD10	0.26563623292595256	26		ENSP00000499200	3.0882555816019146E-5	86		GNAT2	0.6473684210526316	20		METTL3	0.27914525290776304	8		METTL3	0.9913343478487071	8		MTNR1B	4.026220807596647E-5	22		CCDC105	1.5224901758041753	172
ADRB1	12		PSMA7	67	5		AVPR2	7	2624		GABBR1	51.888888888888886	18		GAGE12H	2.7005813953488373	49		RPS6	0.2655699266318735	234		SPDYE14	3.0882555816019146E-5	86		RPL24	0.647008852722883	212		CDCA5	0.2778675282714055	15		CDCA5	0.991279069767442	15		CDK11B	3.947847647490322E-5	2		RPL32	1.493168131686934	147
AIRE	12		MT-CYB	67	5		OXTR	11	2608		PIK3CG	51.75	20		GAGE12J	2.7005813953488373	49		H3-3A	0.26441631504922647	90		SPDYE11	3.0882555816019146E-5	87		RPL13	0.6464832609363346	214		SDC2	0.2760096282428457	4		SDC2	0.9911977784714635	4		FKBP6	3.849841248529982E-5	3		MIOS	1.485889940910449	21
BBC3	12		EIF3D	66	5		DIDO1	13	2604		TSHR	51.588235294117645	17		GAGE2E	2.7005813953488373	49		RPLP0	0.2623370181405896	245		NEMF	3.063074571214001E-5	49		RPL13A	0.6457543516367046	222		SLC9A3R2	0.2745411013567438	5		SLC9A3R2	0.9911327454346809	5		CNR1	3.824877113344448E-5	17		WDR24	1.485889940910449	21
CALCA	12		EIF1	66	5		CORT	9	2580		GNG8	51.32	25		GAGE12C	2.699612403100775	50		DRD2	0.26211774495527357	23		WDR59	3.029549520226499E-5	21		RPL21	0.6456057215567549	214		RAD21	0.2743221690590112	21		RAD21	0.9911229904791633	21		PTGER3	3.7909787553590883E-5	14		WDR59	1.485889940910449	21
CALCB	12		CCT7	66	5		SSTR2	11	2562		PREX1	51.26086956521739	23		GAGE12D	2.699612403100775	50		KISS1R	0.2611570247933884	10		WDR24	3.029549520226499E-5	21		RPL34	0.6448755425635574	213		STAG2	0.27388535031847133	18		STAG1	0.9911034805681286	18		KCNJ9	3.77670776790562E-5	22		RPL14	1.4465185722964446	190
CRHR1	12		PSMD11	65	5		PPIE	14	2520		CDK11B	51.0	2		H3C14	2.699612403100775	108		ATP5F1D	0.26063348416289595	68		MIOS	3.029549520226499E-5	21		HK2	0.6428571428571429	8		STAG1	0.27388535031847133	18		STAG2	0.9911034805681286	18		HTRA2	3.764378748849907E-5	8		RPL29	1.4424084552468188	205
GNG11	12		GNB3	65	5		PSME4	45	2512		COX19	51.0	2		GAGE13	2.697674418604651	52		RPS18	0.2605229289439816	266		CASTOR1	2.9700279806289514E-5	18		HTR7	0.6428571428571429	21		PDS5A	0.2738126824091271	17		PDS5A	0.9911002289162895	17		HTR7	3.760974569789547E-5	21		DRD3	1.4365309856168953	17
HDGFL2	12		RPL41	65	5		RPL22L1	142	2494		GABBR2	50.904761904761905	21		GAGE2A	2.697674418604651	52		NMU	0.26	10		RAMP3	2.9603553656832296E-5	17		GRM2	0.6428571428571429	8		NMT1	0.2737400530503979	2		NMT1	0.9910969772644502	2		KCNJ3	3.751790120920659E-5	21		CARS1	1.4322194449305539	4
IGHV3-43D	12		GNB5	64	5		RPL39L	129	2456		CCR5	50.8	30		GAGE12F	2.6967054263565893	53		NDUFS3	0.25912666397741024	74		OR10W1	2.9573231046370817E-5	29		PIK3CG	0.6421052631578947	20		WAPL	0.2732327243844321	13		REC8	0.9910742157015764	15		DRD2	3.7450199031354076E-5	23		LPAR3	1.428717284443691	10
ING1	12		GNB4	64	5		HTR2B	9	2432		SUGT1	50.333333333333336	3		GAGE12G	2.6967054263565893	53		CRHR1	0.2590953785644051	18		HTR2A	2.939357775342483E-5	12		FKBP4	0.6410256410256411	13		REC8	0.2732327243844321	15		WAPL	0.9910742157015764	13		DRD4	3.734020984442774E-5	19		RGS9	1.4277900013965568	8
KCNJ3	12		PSMA6	63	5		EIF3K	68	2374		ADRB1	50.30769230769231	13		DAPL1	2.693798449612403	57		PSME2	0.25878668367938756	37		NDUFA2	2.9141468621417012E-5	67		NSMCE2	0.6388888888888888	9		XIRP2	0.27243928194297784	15		CLIC5	0.9910384475313458	15		GNAT1	3.722804572598967E-5	23		EFL1	1.3951168513513963	127
KCNJ6	12		PSMA1	62	5		PSMD5	32	2368		GNG5	50.25	28		IFRD1	2.693798449612403	53		RPL11	0.2587560754369576	261		LTN1	2.9018082979162474E-5	48		NSMCE4A	0.6388888888888888	9		TWF1	0.27243928194297784	15		EPB41L1	0.9910384475313458	15		GNAZ	3.698918883363076E-5	21		SEC61A2	1.3859465006624356	104
KMT2E	12		PSMD7	61	5		HSPA1L	9	2260		GNAZ	50.23809523809524	21		IFRD2	2.692829457364341	54		PPY	0.25834542815674894	13		SEH1L	2.768052305320224E-5	19		HSPA1L	0.6388888888888888	9		TPRN	0.27243928194297784	15		FSCN2	0.9910384475313458	15		GNAT2	3.692617481952501E-5	20		RPL36A	1.3760268583876807	170
MC2R	12		MT-ND4L	61	5		GABBR2	21	2220		RIPK2	50.0	5		ATP5PO	2.691860465116279	108		EEF1AKMT1	0.25785340314136124	4		NDUFB11	2.7039377055447893E-5	65		RPL30	0.6382428940568475	216		PLS1	0.27243928194297784	15		GRXCR1	0.9910384475313458	15		DRD3	3.6661521854397416E-5	17		NDUFB9	1.3606079108537747	74
MORC3	12		GNB2	60	5		SEM1	25	2170		HSPA1L	49.666666666666664	9		PSMB7	2.691860465116279	54		PPARGC1B	0.2577854671280277	4		ITFG2	2.6610001909289666E-5	18		OXTR	0.6363636363636364	11		MYO7A	0.27243928194297784	15		GRXCR2	0.9910384475313458	15		HTR1A	3.6638934033213136E-5	20		PSME2	1.3447704016296766	37
NIPBL	12		EIF3L	60	5		SRP14	90	2132		EEF1AKMT1	49.5	4		PSMB1	2.690891472868217	55		SPG7	0.25737117663268116	38		DCTN2	2.5964357019794825E-5	7		RPL35A	0.6363038041332105	214		MYO1C	0.27243928194297784	15		MYO1C	0.9910384475313458	15		KCNJ6	3.6622737710189346E-5	18		PMPCB	1.2906507557656257	55
PDCL	12		PSMA4	59	5		SRP9	90	2132		PPID	49.45454545454545	22		PSMB4	2.690891472868217	54		GAL	0.25718654434250765	15		SZT2	2.5883592525672335E-5	16		H4C4	0.6353677621283255	72		GRXCR2	0.27243928194297784	15		MYO7A	0.9910384475313458	15		HTR1B	3.650174555429258E-5	19		POLR1C	1.266309538546124	118
PHF8	12		PRKN	57	5		ATP5MGL	23	2110		H3C15	49.39252336448598	107		PSMB2	2.689922480620155	55		NDUFB4	0.25692863093585117	65		H0YIJ7_HUMAN	2.5576357238902323E-5	82		H4C8	0.6353677621283255	72		GRXCR1	0.27243928194297784	15		PLS1	0.9910384475313458	15		KCNJ5	3.629212633972414E-5	16		OTUD3	1.2643169056188042	39
PTGER4	12		DAPL1	57	5		GABBR1	18	2082		H3C14	49.2962962962963	108		PSMB3	2.689922480620155	56		IGLV10-54	0.25681198910081743	4		BMT2	2.4959949997726108E-5	12		H4C3	0.6353677621283255	72		FSCN2	0.27243928194297784	15		TPRN	0.9910384475313458	15		LPAR3	3.626195499935506E-5	10		RPL37	1.2605634779038954	156
RRAGD	12		CCT2	55	5		ING1	14	2076		GNG11	49.02857142857143	35		EIF3CL	2.688953488372093	50		DCTN3	0.2565217391304348	5		PAPSS2	2.4276837182689647E-5	6		H4C5	0.6353677621283255	72		EPB41L1	0.27243928194297784	15		TWF1	0.9910384475313458	15		HTR1E	3.599995819756759E-5	16		COX7A2	1.2444914126020672	53
SLC25A6	12		EIF3J	54	5		BAD	13	2030		LHCGR	48.888888888888886	18		USP14	2.687984496124031	53		DYNC1I2	0.2565217391304348	5		COX7A1	2.38093463184604E-5	65		H4C1	0.6353677621283255	72		CLIC5	0.27243928194297784	15		XIRP2	0.9910384475313458	15		PTGER4	3.57573648604117E-5	12		RPL22	1.2325971921233714	175
TNPO1	12		IFRD2	54	5		BTF3	86	2030		CASP2	48.285714285714285	7		CD34	2.685077519379845	26		NDUFA9	0.255844705384534	69		SEM1	2.232325639958421E-5	25		H4C9	0.6353677621283255	72		SGO2	0.27229551451187334	11		SGO2	0.9910319442276676	11		PTGER2	3.5718707103637036E-5	19		RPL36AL	1.2258661836271663	171
TRIM24	12		IFRD1	53	5		PELO	82	2004		VIPR2	48.166666666666664	18		EIF3J	2.6802325581395348	54		CALCA	0.2551950419248997	13		TOMM70	2.2138056557151175E-5	7		H4C15	0.6353677621283255	72		IL17D	0.27165043432482233	6		IL17D	0.9910026793611155	6		RHOBTB2	3.544975813345999E-5	1		SIL1	1.21431471623326	116
TRIM66	12		GAGE12F	53	5		NDUFC2	62	1892		GNG13	47.891891891891895	37		PSMD12	2.6802325581395348	66		MTRNR2L8	0.2551834130781499	9		CNR1	2.1742550168741168E-5	17		H4C14	0.6353677621283255	72		IL27	0.26854020296643244	6		EBI3	0.9908596066801936	6		CDK11A	3.544975813345999E-5	1		PA2G4	1.2041096746239557	119
UHRF1	12		GAGE12G	53	5		RPL36A-HNRNPH2	135	1850		HSF1	47.81818181818182	22		ATP5F1C	2.6782945736434107	130		ADRB1	0.254978524014057	13		CORT	2.0065244826301405E-5	9		H4C12	0.6353677621283255	72		EBI3	0.26854020296643244	6		IL27	0.9908596066801936	6		ADGRL3	3.5391152403483585E-5	14		NDUFA6	1.1995174185511737	71
VDAC2	12		ATP5ME	52	5		HTR7	21	1780		PSMG2	47.717948717948715	39		PSMC3	2.673449612403101	61		ADORA2A	0.25465116279069766	16		RSRC1	1.9845163091436932E-5	126		H4C2	0.6353677621283255	72		WDR59	0.2684703433922997	21		MIOS	0.9908563550283543	21		ADGRL2	3.5391152403483585E-5	14		EIF2S3	1.1991416432476039	106
WDR59	12		GAGE2A	52	5		DOCK4	123	1776		TOMM70	47.714285714285715	7		RPL41	2.673449612403101	65		DRD5	0.25404732254047324	11		PPP5C	1.9580019524969317E-5	17		H4C11	0.6353677621283255	72		WDR24	0.2684703433922997	21		WDR24	0.9908563550283543	21		ADGRL1	3.5391152403483585E-5	14		PSME1	1.1955945375311623	40
ZCWPW2	12		GAGE13	52	5		NACA	81	1730		CTSL	47.42857142857143	7		GNG2	2.6656976744186047	174		GNAT2	0.25390243902439025	20		GALR2	1.852372487440787E-5	7		H4-16	0.6353677621283255	72		MIOS	0.2684703433922997	21		WDR59	0.9908563550283543	21		HTR1F	3.517242066471994E-5	12		MRPS2	1.1520433871339002	143
CDYL2	11		VDAC1	52	5		NAE1	2	1668		PIK3CA	47.193548387096776	31		BCL2L1	2.6637596899224807	39		PTH1R	0.25380116959064325	19		SSTR2	1.8421537691869736E-5	11		H4C13	0.6353677621283255	72		SEH1L	0.26833073322932915	19		SEH1L	0.9908498517246761	19		HTR1D	3.5062751819090054E-5	12		MTRNR2L1	1.0956521739130436	5
CGA	11		POMC	51	5		GALR2	7	1598		CAPN2	47.0	5		PSMC1	2.6608527131782944	62		CALCB	0.25347985347985347	13		RPL22L1	1.8123238478475956E-5	142		SLC25A5	0.6349206349206349	28		ITFG2	0.2682609825838315	18		ITFG2	0.9908466000728371	18		MTNR1A	3.487096485154083E-5	11		GPR88	1.0910934122210254	4
DRD5	11		VCP	50	5		AHSA1	11	1590		CAPN1	47.0	5		NACA	2.6589147286821704	81		PSME3	0.25144687887556844	41		EIF3K	1.8026978516879947E-5	68		GNG13	0.6336336336336337	37		CASTOR1	0.2681912681912682	18		CASTOR1	0.9908433484209979	18		PIK3CD	3.315466214554221E-5	25		PPP1R26	1.0745770177693128	130
FLCN	11		EIF3CL	50	5		LPAR1	13	1528		GNAT1	46.56521739130435	23		GNAS	2.6579457364341086	100		RPL5	0.25124245124245126	259		RPL39L	1.7835388857786646E-5	129		PSMD11	0.6331730769230769	65		SZT2	0.2681215900233827	16		SZT2	0.9908400967691589	16		PIK3R3	3.3028316063832295E-5	25		MRNIP	1.0709169466271413	177
FNIP2	11		GAGE12C	50	5		GPR52	5	1488		GNG10	45.903225806451616	31		CCDC124	2.6569767441860463	81		DRD1	0.25028935185185186	16		SRP19	1.7688695732450276E-5	94		RPL3	0.6296253734773615	229		BMT2	0.2677737415672029	12		BMT2	0.990823838509963	12		OPRM1	3.294156090955873E-5	20		NDUFS4	1.0576200968168012	68
FOXO3	11		GAGE12D	50	5		NDUFA3	58	1454		LHPP	45.857142857142854	7		COX4I1	2.6560077519379846	84		GIPR	0.25015290519877675	15		ING1	1.7563798817551902E-5	14		RPL31	0.6292647867078172	218		ZC3HAV1	0.2676348547717842	1		ZC3HAV1	0.9908173352062848	1		UCN	3.2477109153448596E-5	13		EIF1	1.05361885979363	66
IGLL5	11		GAGE12E	49	5		PSME2	37	1454		GLP1R	45.333333333333336	24		HBA2	2.6521317829457365	34		BAD	0.25	13		BCL2L10	1.7228820214032542E-5	11		GCGR	0.6282051282051282	13		UCN2	0.2650231124807396	5		UCN2	0.9906937724363977	5		ADCY2	3.2010932483581345E-5	16		GALR1	1.051748567587463	8
KCNJ5	11		GAGE10	49	5		OTUD3	39	1440		GNAO1	45.31428571428572	35		EIF3L	2.6511627906976742	60		GABBR1	0.24946581196581197	18		PAPSS1	1.638405253640056E-5	5		POLR2B	0.6258148631029987	118		VIP	0.26159695817490497	29		VIP	0.9905279381926018	29		DIABLO-2	2.9361852629017545E-5	12		EIF5B	1.024030972286285	170
KPTN	11		GAGE12H	49	5		SLC9A3R2	5	1410		VDAC1	45.30769230769231	52		SLC25A4	2.6511627906976742	30		APOL1	0.24862825788751713	27		OXTR	1.625953088429426E-5	11		CALCR	0.6257309941520468	19		FSHB	0.26100151745068284	18		FSHB	0.9904986733260497	18		PIK3CG	2.8582381523880314E-5	20		NMUR1	1.0052864326596302	6
MIOS	11		GAGE12J	49	5		CCKAR	10	1328		ADM	45.166666666666664	18		BTF3	2.64922480620155	86		GNAZ	0.24846770391324846	21		RPL41	1.591184585381479E-5	65		RPL18A	0.622623495226235	220		ESCO1	0.2608036391205459	13		ESCO1	0.9904889183705322	13		NAE1	2.8291703128242232E-5	2		NMUR2	1.00528643265963	6
PDS5A	11		GAGE1	49	5		VIP	29	1290		H3C8	45.13157894736842	114		PSMC6	2.6482558139534884	57		NRF1	0.24842767295597484	6		GPR52	1.570104758101046E-5	5		RPL19	0.6222914072229141	220		ESCO2	0.26067188684011117	14		ESCO2	0.990482415066854	14		SLF1	2.8030959195981985E-5	7		EIF1AY	0.9892777835778656	128
PDS5B	11		GAGE2E	49	5		HTR5A	10	1282		H3C11	45.13157894736842	114		HBS1L	2.647286821705426	86		PLA2G7	0.24778761061946902	26		MAPK8IP1	1.4852138560031812E-5	4		RPS14	0.6222707423580786	229		IGHV3OR16-9	0.25994962216624684	2		IGHV3OR16-9	0.9904466468966235	2		ADRA2A	2.7250323292482488E-5	11		MRPL11	0.9594428290322495	136
PHF1	11		GNG4	48	5		PTGER3	14	1276		H3C6	45.13157894736842	114		PELO	2.647286821705426	82		H2AC1	0.24729891956782712	28		SEC61B	1.3914055179100332E-5	98		RPL15	0.6218005110803905	219		C8G	0.2585818090704084	7		C8G	0.9903783622080017	7		APOB	2.5625706579949023E-5	26		MRPL20	0.928289687827999	122
RAD21L1	11		MAPK8	45	5		HTR2C	9	1244		H3C4	45.11304347826087	115		PSMG1	2.6463178294573644	67		MAPK9	0.245962588590682	38		SRP68	1.3854329252932391E-5	92		RPL18	0.6212258329905389	221		NSMCE3	0.25468904244817375	8		NSMCE3	0.9901800114458145	8		HK1	2.4441645633657822E-5	8		RPL7L1	0.9252989135535824	170
SLC38A9	11		MFN2	44	5		LPAR3	10	1244		H3C7	45.11304347826087	115		GSPT1	2.645348837209302	86		GABBR2	0.24591672417759375	21		AVPR2	1.3505999813586855E-5	7		IL12RB2	0.6212121212121212	12		GANC	0.25456339417858903	4		GANC	0.9901735081421361	4		APOE	2.3970352661589207E-5	36		PSME4	0.9205242922493139	45
CBLB	10		MTOR	43	5		TRHR	7	1218		H3C3	45.11304347826087	115		WDR5	2.6443798449612403	47		MSN	0.24322169059011164	22		HTR2B	1.3451233836024209E-5	9		RPS29	0.6200633742947678	228		IGFBP5	0.2529411764705882	2		IGFALS	0.9900889651943187	2		IAPP	2.2181380052454253E-5	22		TEX48	0.9159968951472861	137
DRD4	10		GNG7	42	5		TMBIM6	6	1162		H3C2	45.11304347826087	115		SRP14	2.6405038759689923	90		UQCRC2	0.24230072463768115	80		RPL36A-HNRNPH2	1.3183322972091277E-5	135		HTR1B	0.6198830409356725	19		IGFALS	0.2529411764705882	2		IGFBP5	0.9900889651943187	2		LPAR1	2.0904983994008062E-5	13		PDCD11	0.9059814166920988	124
HTR1A	10		HSPA8	41	5		NEMF	49	1148		H3C10	45.060344827586206	116		SRP9	2.6405038759689923	90		HSPA1L	0.24227642276422764	9		BIK	1.2755002780390436E-5	11		RPS17	0.6191365711913657	220		TMEM219	0.25287919627542266	1		TMEM219	0.9900857135424797	1		POMC	2.050469186756417E-5	51		NDUFB6	0.8763594959083447	69
HTR1E	10		GNG3	41	5		GPR183	4	1118		H3C1	45.00869565217391	115		EEF1D	2.63953488372093	84		GNG8	0.24207547169811322	25		ATP5MGL	1.2642597345006968E-5	23		RRAGB	0.6190476190476191	28		FPR3	0.25146198830409355	3		FPR3	0.9900109255501794	3		GLP1R	2.017551504684119E-5	24		NDUFA8	0.8691121328290745	71
LPAR1	10		PSMG2	39	5		PHF1	12	1112		PIK3R1	44.645161290322584	31		SEC61G	2.6385658914728682	92		FPR2	0.24206642066420664	10		COX19	1.1865080934190464E-5	2		RAD21	0.6190476190476191	21		HEBP1	0.2501211827435773	2		HEBP1	0.9899393892097186	2		GABBR2	1.987460695613306E-5	21		HMGN1	0.8633190217138321	145
MTNR1A	10		MAPK9	38	5		EEF1AKMT1	4	1104		RAMP3	44.588235294117645	17		EIF3H	2.637596899224806	71		PIK3R6	0.24128058302967204	17		NMU	1.1605344104421542E-5	10		TACR1	0.6190476190476191	7		C12orf66	0.24873463485177152	17		C12orf66	0.9898646012174184	17		PIK3R5	1.9844851912265753E-5	18		ENSP00000498801	0.8322761096359552	86
SMC1B	10		GNA11	37	5		LTN1	48	1050		CALCRL	44.470588235294116	17		H2BC12	2.637596899224806	48		PSENEN	0.24078947368421053	8		PSENEN	1.1432519905109744E-5	8		RACK1	0.6190024825095916	211		KPTN	0.24861479161647795	15		KPTN	0.9898580979137401	15		LCAT	1.9732471791917427E-5	28		ENSP00000499200	0.8322761096359552	86
THYN1	10		GNG13	37	5		GRM4	6	984		GNGT2	44.142857142857146	35		LYAR	2.637596899224806	85		CYC1	0.24042762569332618	81		NDUFC2	1.1224522920672815E-5	62		RPL6	0.6157192075796727	216		FNIP2	0.24837545126353788	11		FNIP2	0.9898450913063835	11		MME	1.9606849391022586E-5	9		SPDYE14	0.8322761096359552	86
VDAC3	10		GNA13	37	5		PPP5C	17	948		GNG3	43.609756097560975	41		PSMC4	2.637596899224806	70		EBI3	0.24035087719298245	6		DOCK4	1.1156808204703079E-5	123		CD34	0.6153846153846154	26		ATP4A	0.24391396832900022	4		ATP4A	0.9895979657666094	4		GCG	1.9593432363991276E-5	34		SPDYE8P	0.8322761096359552	86
BAD	9		GNGT1	36	5		HTR1A	20	866		MFN2	4.34737e+16	2		SRP68	2.637596899224806	92		IL27	0.24035087719298245	6		SEC61G	1.101664952045921E-5	92		BAD	0.6153846153846154	13		WTAP	0.24374114312706663	7		METTL14	0.9895882108110922	7		PIK3R6	1.9573427603626773E-5	17		SPDYE9P	0.8322761096359552	86
BDKRB2	9		APOE	36	5		AKNAD1	114	856		VDAC2	43.473684210526315	17		SRP19	2.635658914728682	94		PREX1	0.23731884057971014	23		BTF3	1.0602555132938454E-5	86		SMC3	0.6142857142857143	21		VIRMA	0.24374114312706663	7		RBM15B	0.9895882108110922	7		GCGR	1.9422649873201868E-5	13		SRP54	0.8209790712462156	132
CDCA5	9		EIF2D	36	5		NELFB	5	836		PPP5C	43.470588235294116	3		RSL24D1	2.63468992248062	98		RIPK3	0.23731884057971014	8		OTUD3	1.0253643351947613E-5	39		POLR2C	0.613425232244531	142		RBM15B	0.24374114312706663	7		VIRMA	0.9895882108110922	7		GABBR1	1.8500419410344114E-5	18		RPLP1	0.8179562610852543	173
FPR2	9		GNG11	35	5		LCN2	2	826		TTLL12	43.333333333333336	3		EDF1	2.632751937984496	88		RPS3	0.23674274822218422	271		CCKAR	1.0034790218269537E-5	10		PSMD12	0.6125874125874126	66		METTL14	0.24374114312706663	7		WTAP	0.9895882108110922	7		ADCYAP1	1.8147997508429533E-5	28		RPS10-NUDT3	0.8163348627616057	169
GHRL	9		GNG12	35	5		PAPSS2	6	780		CTSZ	43.333333333333336	3		EIF3E	2.632751937984496	68		PIK3R5	0.2362340216322517	18		PSMD5	9.855813098253654E-6	32		RPS21	0.6124495536260243	222		ATP4B	0.24179943767572631	3		ATP4B	0.9894776546485614	3		PTH1R	1.780191183747016E-5	19		SPDYE11	0.8151855449753708	87
OPRM1	9		GNGT2	35	5		GHSR	13	750		CTSC	43.333333333333336	3		KMT2A	2.631782945736434	47		GNG5	0.23591549295774647	28		KCNJ9	9.777101324075577E-6	22		ZC3H13	0.6111111111111112	9		NIPBL	0.24117784529095584	19		NIPBL	0.989441886478331	19		LAMTOR3	1.7416382894585355E-5	21		CXorf66	0.8047916097765123	161
PMAIP1	9		GNAO1	35	5		HTR1B	19	692		CTSF	43.333333333333336	3		PIK3CA	2.631782945736434	31		SLC9A3R1	0.2356115107913669	8		HTR2C	9.678789136088634E-6	9		S1PR2	0.6111111111111112	9		SMC6	0.23938761308281142	16		SMC6	0.9893378336194787	16		LAMTOR5	1.7389923783158708E-5	20		RPLP2	0.7987342287390641	167
PPA1	9		GCG	34	5		ABCF1	43	652		CTSW	43.333333333333336	3		SEC61B	2.630813953488372	98		TSHR	0.2355627182379801	17		PTGER3	9.599584396653979E-6	14		RPS26	0.6100256245996156	224		NSMCE4A	0.23806228373702423	9		NSMCE2	0.9892597939753396	9		LAMTOR2	1.7389923783158708E-5	20		MRGPRX2	0.7891571576814308	7
SEH1L	9		GNA12	34	5		FSHB	18	624		CTSO	43.333333333333336	43		ENSP00000498801	2.627906976744186	86		CCT2	0.2354321907600596	55		PHF1	9.284015697193241E-6	12		PSMA7	0.608322026232474	67		NSMCE2	0.23806228373702423	9		NSMCE4A	0.9892597939753396	9		RGS9	1.7347327539922195E-5	8		KCNJ9	0.7746874997412265	22
SGO2	9		CSNK1E	34	5		TOMM70	7	588		MTOR	43.23255813953488	9		ENSP00000499200	2.627906976744186	86		HPR	0.23493589743589743	26		UBQLN4	8.967171198447382E-6	27		HK1	0.6071428571428571	8		PDS5B	0.23534777651083236	15		PDS5B	0.9890972113833828	15		OXTR	1.652067924520843E-5	11		RPL41	0.7690309483826261	65
STAG3	9		MCTS1	34	5		BCL2L10	11	560		ZC3H13	43.22222222222222	22		SPDYE14	2.627906976744186	86		CASP2	0.23439667128987518	7		DRD3	8.676202648853957E-6	17		CRHR1-2	0.6071428571428571	8		SMC1B	0.23529411764705882	14		SMC1B	0.9890939597315436	14		CLU	1.6515736382069668E-5	31		UBQLN4	0.7652583105143732	27
SZT2	9		HBA2	34	5		DRD2	23	518		IAPP	43.18181818181818	20		SPDYE8P	2.627906976744186	86		TSPAN33	0.23423076923076924	20		KCNJ3	8.26254697647239E-6	21		SCT	0.6060606060606061	22		RAD21L1	0.2351332877648667	13		RAD21L1	0.9890842047760261	13		BACE1	1.6401215535504562E-5	12		TTLL12	0.7580776760035263	3
UBE2L6	9		JAK2	33	5		DCTN2	7	516		PTH	43.15	18		SPDYE9P	2.627906976744186	86		PDZD11	0.23423076923076924	20		PELO	8.065127516729636E-6	82		STIP1	0.605072463768116	24		STAG3	0.23491918961984976	13		STAG3	0.9890711981686696	13		CRHR1	1.6241985415087835E-5	18		MCM2	0.7478507608871144	27
UCN	9		PPIF	33	5		NDUFA1	60	506		RAMP2	43.05555555555556	37		BAX	2.625968992248062	45		IGLL5	0.2304939155332856	11		RIPK2	8.042839439691839E-6	5		RPS7	0.6048377581120944	226		ZNF597	0.23353699932111338	5		ZNF597	0.9889866552208522	5		HTR2A	1.6049396568650577E-5	12		TSFM	0.7269070029200281	92
WAPL	9		EIF1AD	33	5		THYN1	10	504		GNA11	43.0	36		PSMB6	2.625968992248062	53		GNAT1	0.23030563925957814	23		LPAR1	8.039774469008612E-6	13		DRD2	0.6047430830039525	23		MTRNR2L1	0.2328519855595668	5		MTRNR2L1	0.9889443837469435	5		BDKRB2	1.59324788576599E-5	9		PSMD9	0.7213563082543852	22
ZC3H13	9		DNAJC9	32	5		CNR1	17	482		GNGT1	42.55555555555556	35		SPDYE11	2.625968992248062	87		RACK1	0.2281887492272821	211		GRM2	7.949777164776569E-6	8		IRS4	0.6043956043956044	14		MTRNR2L6	0.2327994586059102	4		MTRNR2L10	0.9889411320951043	4		CCKAR	1.5814181560035843E-5	10		KCNJ3	0.7208880393843037	21
ATP6V1D	8		GNG10	31	5		GCN1	92	482		GNG12	42.142857142857146	5		GNB2	2.625	60		APH1A	0.22734254992319508	7		MFN2	7.153020952199977E-6	2		RPS28	0.6043650793650793	225		MTRNR2L10	0.2327994586059102	4		MTRNR2L6	0.9889411320951043	4		GHSR	1.54609030724001E-5	13		H3BN98_HUMAN	0.7006687097523279	134
BCL2L2	8		CLU	31	5		PAPSS1	5	474		CDC37L1	42.0	60		IDE	2.625	11		LHCGR	0.22633744855967078	18		APH1A	7.153020952199977E-6	7		NIPBL	0.6023391812865497	19		MTRNR2L11	0.23264201983769164	2		MTRNR2L11	0.9889313771395869	2		HTR2C	1.543106416274021E-5	9		ARL6IP1	0.6969592591378628	137
C12orf66	8		CCR5	30	5		ADGRL1	14	448		GNB2	41.86666666666667	22		PPIF	2.624031007751938	33		VIPR2	0.22481827622014539	18		SRP14	7.119055899342042E-6	90		RPS13	0.6021833239224543	231		CDH4	0.2322754895340986	3		CDH4	0.988908615576713	3		HTR2B	1.537507720190295E-5	9		HMGN4	0.6846370560219167	142
CBLL1	8		SLC25A4	30	5		ADGRL2	14	448		SCT	41.86363636363637	90		PSMA4	2.624031007751938	59		CARM1	0.22457728030483448	19		SRP9	7.119055899342042E-6	90		RPS25	0.6016519174041298	226		RGP1	0.2321187584345479	5		RGP1	0.9888988606211956	5		BCL2L10	1.5285710561162694E-5	11		HMGN2	0.675791838501963	143
CORT	8		GHRL	30	5		ADGRL3	14	448		H3-3A	41.77777777777778	15		TP53BP1	2.624031007751938	43		GRM1	0.22436515589842496	17		ADGRL1	6.757360493143926E-6	14		PSMD1	0.6010854816824966	67		SLF2	0.23113101903695407	5		SLF2	0.988837079236252	5		BIK	1.4982127070702344E-5	11		RPS4Y1	0.6740657176174853	159
FKBP4	8		IPO4	29	5		SERBP1	112	438		SDF2L1	41.6	15		NHP2	2.623062015503876	90		FKBP4	0.2238288027761712	13		ADGRL3	6.757360493143926E-6	14		RPS24	0.6005487286498183	228		CLCF1	0.23056300268096516	5		CLCF1	0.9888013110660216	5		BDKRB1	1.4697796883010617E-5	6		NDUFB10	0.6674691218734624	67
HTR1D	8		ADCYAP1	28	5		HABP4	90	430		SDF2	41.6	19		PSMA1	2.621124031007752	62		GNG13	0.2237938873452892	37		ADGRL2	6.757360493143926E-6	14		RPSA	0.6004120712640892	223		MTRNR2L4	0.18890719384953322	2		MTRNR2L4	0.985591930700796	2		FPR2	1.4593391541448529E-5	10		NPY2R	0.6660412012511941	6
HTR1F	8		GNG5	28	5		BIK	11	428		CALCR	41.526315789473685	23		H2AC4	2.616279069767442	52		C5	0.22355507088331517	21		MCM2	6.726011501024196E-6	27		PSMA2	0.6000877963125548	68										ATP4A	1.4540549567615953E-5	4		H0YIJ7_HUMAN	0.664071464403086	82
IDE	8		SELENOS	28	5		C8G	7	422		GHRH	41.43478260869565	19		GNB3	2.614341085271318	65		C8A	0.22355507088331517	21		H1-4	6.643859178811951E-6	31		CTSK	0.6	5										TMBIM6	1.434206212765039E-5	6		ETF1	0.6503766087685519	101
IL27RA	8		LCAT	28	5		LYAR	85	412		RAMP1	41.36842105263158	17		PSMD7	2.613372093023256	61		APOA1	0.22343655130540377	27		GRM4	6.589482552538852E-6	6		ZNF597	0.6	5										HRH1	1.4311982836752898E-5	4		MRRF	0.6486511910014637	102
IL6R	8		SLC25A5	28	5		NDUFV3	57	400		GRM1	41.11764705882353	64		BARD1	2.612403100775194	44		SMC3	0.2232947232947233	21		MTRNR2L1	6.578996834562666E-6	5		EBI3	0.6	6										SMC3	1.4125922159268806E-5	21		NDUFB3	0.6288087399053666	63
ITFG2	8		ADAM10	28	5		PSMF1	26	394		GNB5	40.828125	64		MRPL20	2.6094961240310077	122		UCN	0.22105263157894736	13		NDUFA3	6.545704185991235E-6	58		IL27	0.6	6										TYK2	1.4084440481418023E-5	18		SMKR1	0.6260864016320767	123
KISS1R	8		GIP	27	5		ATP4A	4	382		GNB4	40.75	65		EIF1	2.6075581395348837	66		GNG11	0.22084942084942086	35		APBA1	6.448442831930552E-6	4		GHRHR	0.6	11										ADORA2A	1.3943454349386405E-5	16		ABCF1	0.6244519037305498	43
LPAR3	8		APOL1	27	5		PSMD9	22	374		GNB3	40.707692307692305	3		EIF3K	2.6075581395348837	68		PSMC4	0.2204560697518444	70		ABCF1	6.3190635117857955E-6	43		NMU	0.6	10										S1PR2	1.3825967916139034E-5	9		EIF5AL1	0.6185240930671756	132
MCL1	8		APOA1	27	5		RIC8A	9	350		FKBP6	40.666666666666664	18		CARM1	2.6056201550387597	19		MT-CO1	0.2178884570188918	74		ADORA1	6.2619663336131325E-6	8		RIPK2	0.6	5										IGLL5	1.3785849415123651E-5	11		EIF3K	0.6122130742174434	68
OPRD1	8		PIK3CB	27	5		EIF3J	54	318		VDAC3	40.55555555555556	4		EIF2S3	2.6056201550387597	106		HK1	0.2168141592920354	8		TRHR	6.081523360758171E-6	7		RPL9	0.596357371400443	239										S1PR3	1.376591802972651E-5	8		MTIF2	0.5974187363421815	128
PTGER3	8		CDC37	26	5		MCM2	27	274		CHORDC1	40.25	21		H2AC8	2.604651162790698	58		PDCL	0.21671826625386997	12		NACA	6.012336651026244E-6	81		MED1	0.5961627078882326	219										LHCGR	1.3753707781400815E-5	18		PSMD5	0.5768399781304658	32
REC8	8		PTGES3	26	5		PSMB11	30	266		TSHB	40.04761904761905	2		EIF3M	2.6036821705426356	75		APOB	0.2165991902834008	26		PSMD9	5.797085016067016E-6	22		GABBR2	0.5952380952380952	21										TSHR	1.3729547902862798E-5	17		KCNJ6	0.5656188830608092	18
RGS9	8		HPR	26	5		EDF1	88	264		F11	40.0	4		H2BC11	2.60077519379845	53		NDUFB8	0.216501888915682	78		THYN1	5.782680164053421E-6	10		RPS5	0.5950234403173459	236										DRD1	1.3729240092536025E-5	16		CALCA	0.525710986278191	13
S1PR2	8		PLA2G7	26	5		ECPAS	26	220		MAPK8IP1	39.75	8		PSMA6	2.5959302325581395	63		GNAO1	0.21475964793500338	35		AKNAD1	5.699505398371897E-6	114		ADM	0.5947712418300654	18										FPR1	1.365065939353696E-5	9		HTR1E	0.4982199815304108	16
S1PR3	8		APOM	26	5		GRM2	8	204		HTRA2	39.625	34		SEC61A2	2.5959302325581395	104		GNG10	0.21450105517033463	31		NDUFA1	5.611713256821122E-6	60		GABBR1	0.5947712418300654	18										PTHLH	1.3582118107718522E-5	9		MTNR1B	0.4960139764379428	22
TYK2	8		LPA	26	5		MTNR1B	22	194		GNA12	39.588235294117645	2		PSMD1	2.5939922480620154	67		DIABLO-2	0.21445221445221446	12		RIC8A	5.49253970275187E-6	9		GNG11	0.5932773109243697	35										VIPR1	1.3520677569105037E-5	14		EIF5A2	0.48510049794643095	129
ADRA2A	7		APOB	26	5		H1-4	31	192		IGHV3OR16-9	39.5	30		SECISBP2	2.5910852713178296	79		PPA1	0.21428571428571427	16		MTNR1B	5.454674863544386E-6	22		GNG10	0.5913978494623656	31										CCR3	1.346050536181465E-5	8		RPS27L	0.47719933981006407	153
AHSA1	7		SLC25A31	26	5		MAPK8IP1	4	186		SLC25A4	39.03333333333333	11		H2AX	2.5901162790697674	40		SEM1	0.21422492401215806	25		APBB2	5.409513316997584E-6	4		OPRM1	0.5894736842105263	20										ESRRA	1.336756012864859E-5	3		H1-4	0.46681886372377085	31
BMT2	7		GNG8	25	5		NSD3	33	184		AHSA1	38.90909090909091	24		EIF3D	2.5881782945736433	66		PSMC2	0.21382308320690863	76		PSMF1	5.3069367283874475E-6	26		PSMD2	0.5834064969271291	68										CBFB	1.3119016076029403E-5	3		NDUFB11	0.4585075150221856	65
CCKAR	7		EZR	25	5		HDDC3	64	172		STIP1	38.625	26		MRPL9	2.5852713178294575	123		SDF2L1	0.21333333333333335	15		OPRD1	5.188566854062785E-6	8		RPS19	0.5827362292879534	232										CCR6	1.3118739199753764E-5	7		NDUFA2	0.457176525020278	67
CGB3	7		CETP	25	5		KCNJ9	22	170		PTGES3	38.42307692307692	26		EEFSEC	2.5823643410852712	87		SDF2	0.21333333333333335	15		NSD3	5.119170310963274E-6	33		SLC25A4	0.5816091954022988	30										TACR1	1.3064924393473884E-5	7		WDR31	0.4494518379337498	146
CGB5	7		PEX3	25	5		S1PR3	8	170		CD34	38.23076923076923	21		GNB5	2.5823643410852712	64		RAMP3	0.2123249299719888	17		NPY1R	4.954012657732257E-6	8		RPS8	0.5813927451858486	232										GPR183	1.2988362462426437E-5	4		PSMF1	0.4364916383626712	26
CGB8	7		DBI	25	5		S1PR5	7	170		MCL1	38.19047619047619	42		ETF1	2.5813953488372094	101		ADM	0.21079958463136034	18		HTR5A	4.872992550102658E-6	10		CARM1	0.5789473684210527	19										GHRL	1.2906155893350192E-5	30		DRD4	0.393309281902427	19
CTSL	7		PCYOX1	25	5		KIAA2012	25	168		GNG7	38.04761904761905	6		HABP4	2.5794573643410854	90		IRS4	0.21011470281543274	14		KCNJ6	4.744166800817866E-6	18		HTR1A	0.5789473684210527	20										NTSR1	1.2879668852572542E-5	8		SRP19	0.38277377236981874	94
DYNLL1	7		APOH	25	5		PDF	63	168		TMBIM6	37.666666666666664	24		POLR1C	2.5794573643410854	118		NDUFS5	0.20915858335213175	65		BDKRB2	4.46067842127583E-6	9		RPL35	0.5783308445329352	246										RRAGC	1.2864728341393443E-5	26		ECPAS	0.37656216095400863	26
FPR1	7		APOC4	25	5		OPRD1	8	158		CRH	37.583333333333336	3		EIF2S2	2.5775193798449614	90		UBA52	0.208975290303694	298		NTSR1	4.259113002337384E-6	8		UBE2L6	0.5757575757575758	12										FZD7	1.2851708167406766E-5	5		COX7A1	0.37590698848109333	65
GAL	7		PLTP	25	5		BDKRB2	9	150		CBFB	37.333333333333336	28		XBP1	2.5775193798449614	95		ATP5ME	0.20872823451620012	52		OSM	4.254518349303135E-6	15		IL6R	0.5751633986928104	18										TRHR	1.2829131594194258E-5	7		CHORDC1	0.36915231046706887	4
GALR1	7		APOC2	25	5		NPY1R	8	150		ADCYAP1	37.285714285714285	11		GCN1	2.576550387596899	92		FAU	0.20856821415178015	233		ECPAS	4.09698224664177E-6	26		ADAM10	0.5740740740740741	28										RRAGA	1.2817672197247855E-5	24		STAG3	0.36487150301643806	13
GALR2	7		APOA5	25	5		DRD3	17	144		DRD5	37.09090909090909	48		MTIF2	2.576550387596899	128		CALCRL	0.20780648708081365	17		NDUFV3	3.80983478780321E-6	57		NSMCE3	0.5714285714285714	8										CRH	1.2817593427203154E-5	24		NSD3	0.3401625157218341	33
GCGR	7		APOA4	25	5		KCNJ3	21	136		GNG4	37.0625	19		GNB4	2.574612403100775	64		H2BC8	0.20764933880528955	43		GALR1	3.5940816040666414E-6	8		CTSL	0.5714285714285714	7										RRAGD	1.2793709947780661E-5	23		CHRM4	0.33620726261081907	7
GHSR	7		PON1	25	5		NDUFC1	56	136		AKT2	37.0	27		BCL2	2.5736434108527133	62		H2BC6	0.20764933880528955	43		STAG3	3.5590972945886435E-6	13		CDH2	0.5714285714285714	7										NPRL2	1.2768612463554611E-5	24		OSM	0.31898727388494724	15
HTR1B	7		APOA2	25	5		RIPK2	5	136		PIK3CB	36.851851851851855	37		EIF3I	2.5736434108527133	104		PSMG2	0.20746934225195096	39		HTR1E	3.533580758413615E-6	16		LHPP	0.5714285714285714	7										NPRL3	1.2695994607278607E-5	23		SRP68	0.3189494430727657	92
HTR2A	7		APOC3	25	5		ADORA1	8	134		GNA13	36.351351351351354	14		MRPL33	2.5736434108527133	122		NPPA	0.2074074074074074	15		CALCA	3.4812517820898175E-6	13		ADORA1	0.5714285714285714	8										DEPDC5	1.2695994607278607E-5	23		PTGER4	0.31701483248030315	12
HTR2B	7		APOC1	25	5		RGS9	8	126		BCL2L2	36.214285714285715	14		PA2G4	2.5697674418604652	119		GLP1R	0.2070015220700152	24		PDS5B	3.4345953600751083E-6	15		RPS3A	0.5710061305445366	236										HTR5A	1.2578139315468135E-5	10		KIAA2012	0.30831660497532276	25
HTR2C	7		PIK3R2	25	5		PSENEN	8	118		PMAIP1	36.142857142857146	20		H4-16	2.568798449612403	72		PPP5C	0.2060217451909674	17		HABP4	3.4335784596267027E-6	90		RPS6	0.5707054033234291	234										ADGRG1	1.2523779998847702E-5	5		RPS4Y2	0.30696439629067795	152
METTL14	7		PIK3R3	25	5		NMU	10	106		AKT3	35.9	22		H4C1	2.568798449612403	72		UQCRC1	0.20600875136740116	79		SMC1B	3.2962308414846624E-6	14		RPLP0	0.5700234192037471	245										LAMTOR4	1.2458499687313243E-5	24		HTR1F	0.28725098896051227	12
METTL3	7		PIK3CD	25	5		EIF3CL	50	102		PLK1	35.77272727272727	33		H4C11	2.568798449612403	72		H2BC7	0.20577094474153299	44		KIAA2012	3.189151125642151E-6	25		PSMC4	0.5664596273291925	70										GIP	1.241168719639195E-5	27		BTF3	0.287203663360657	86
MRGPRX2	7		PRKCE	25	5		KCNJ6	18	90		PPIF	35.72727272727273	27		H4C12	2.568798449612403	72		H2BC10	0.20577094474153299	44		FPR3	3.1555439939860335E-6	3		FAU	0.5657096344531597	233										LAMTOR1	1.2362541781761059E-5	20		SMC1B	0.28485274496003055	14
MTRNR2L8	7		STIP1	24	5		PDS5B	15	84		GIP	35.2962962962963	17		H4C13	2.568798449612403	72		HK2	0.2053030303030303	8		GCN1	3.1228685970153238E-6	92		RPL23A	0.5655261044176707	250										GHRH	1.2305181510758772E-5	23		CCL15	0.2806037140435427	6
NSMCE2	7		CRH	24	5		TRIR	26	84		FOXO3	35.1764705882353	28		H4C14	2.568798449612403	72		PSMD5	0.20473130841121495	32		NMUR2	3.1017656833511843E-6	6		RPL4	0.5627648137608297	252										PTH	1.2173783312086549E-5	20		KAT6B	0.27960145253815066	16
OXTR	7		GLP1R	24	5		DRD4	19	82		SLC25A5	34.82142857142857	34		H4C15	2.568798449612403	72		RPS27A	0.20447512223180903	285		NMUR1	3.1017656833511843E-6	6		GIPR	0.5619047619047619	15										FLCN	1.2097736152374506E-5	13		ADRA2A	0.2770940586728939	11
PSEN1	7		RDX	24	5		APH1A	7	80		GCG	34.588235294117645	25		H4C2	2.568798449612403	72		IGFBP3	0.20431654676258992	5		DRD4	3.0723234965010644E-6	19		RPL23	0.5609561752988048	251										SSTR2	1.2073733178592551E-5	11		SEC61B	0.2735288435434182	98
PTH	7		IL6ST	24	5		SMC1B	14	80		PIK3R2	34.48	4		H4C3	2.568798449612403	72		RAMP2	0.2040547656661401	18		LYAR	3.0486842553735994E-6	85		DIABLO-2	0.5606060606060606	12										SLC38A9	1.2046606430805244E-5	13		IL17D	0.27016495405453506	6
PTH2	7		APLNR	24	5		APBA1	4	70		CTSH	34.25	4		H4C4	2.568798449612403	72		H2BC4	0.20360539703605396	44		LPAR3	3.0385192593415947E-6	10		HTR2A	0.5606060606060606	12										ADGRD1	1.2016306400998349E-5	4		SEC61G	0.2626184970739629	92
PTH2R	7		DRD2	23	5		STAG3	13	64		CTSV	34.25	8		H4C5	2.568798449612403	72		C6	0.20292207792207792	22		EIF3J	2.6943612740177774E-6	54		SMC1A	0.5584415584415584	22										SCT	1.1983456708252787E-5	22		PDS5B	0.2572217865075614	15
RBM15	7		GHRH	23	5		RAD21L1	13	62		HK2	33.875	5		H4C8	2.568798449612403	72		UQCRFS1	0.20277405919976202	81		SERBP1	2.617045226504782E-6	112		RPS20	0.558008032128514	250										TSHB	1.1887318880227709E-5	21		PELO	0.25396656220187025	82
RBM15B	7		JAK1	23	5		KAT6B	16	60		SORL1	33.2	26		H4C9	2.568798449612403	72		RDX	0.20256410256410257	24		PSMB11	2.608064837511864E-6	30		TYK2	0.5555555555555556	18										CALCR	1.1688696407443794E-5	19		ZFAND2B	0.2456383142248749	8
RIC8A	7		PREX1	23	5		HTR1E	16	54		CDC37	33.19230769230769	8		PRKCE	2.565891472868217	25		GNGT2	0.20249017038007863	35		RAD21L1	2.2847231372353865E-6	13		VIPR2	0.5555555555555556	18										GAL	1.1683520748994204E-5	15		RSRC1	0.24498507794139088	126
S1PR5	7		GNAT1	23	5		OSM	15	52		RIPK3	32.875	8		H3C11	2.564922480620155	114		CTNNA1	0.20238095238095238	7		SORL1	2.2458720774116193E-6	5		RPS23	0.5514590088003706	255										RAMP1	1.1646723286108244E-5	19		RAD21L1	0.23163468310998336	13
SMC6	7		HSF1	22	5		FPR3	3	46		SLC9A3R1	32.75	28		H3C6	2.564922480620155	114		CTNND1	0.20238095238095238	7		NDUFC1	2.0571354010494063E-6	56		PPY	0.5512820512820513	13										RAMP2	1.1638996054772709E-5	18		NDUFC2	0.20990875095365474	62
SSTR2	7		PPID	22	5		NDUFB2	55	46		SELENOS	32.607142857142854	69		H3C8	2.564922480620155	114		DOT1L	0.2023094688221709	40		EDF1	1.9735312717985804E-6	88		GHSR	0.5512820512820513	13										RAMP3	1.1569808972081964E-5	17		RPL39L	0.2081547557117909	129
STAM	7		SCT	22	5		NMUR1	6	46		GNAQ	32.55072463768116	14		SNU13	2.564922480620155	97		IDE	0.2010214504596527	11		S1PR5	1.924434183195347E-6	7		GNGT2	0.5512605042016807	35										CRHR1-2	1.1544786092603962E-5	8		LIF	0.1897906235642902	13
VIPR1	7		KCNJ9	22	5		NMUR2	6	46		BBC3	31.928571428571427	10		TRAF2	2.564922480620155	20		COX7C	0.19804639804639804	84		S1PR3	1.924434183195347E-6	8		PSMA3	0.5496870109546166	72										ADM	1.1535632186414677E-5	18		NACA	0.18851437370600949	81
VIRMA	7		MTNR1B	22	5		NTSR1	8	46		KISS1R	31.8	6		H3C2	2.563953488372093	115		FSHB	0.19638242894056848	18		RGS9	1.8975584255097204E-6	8		PSMD14	0.5480885311871228	71										VIPR2	1.1526188109557185E-5	18		SRP9	0.17797674643459344	90
WTAP	7		IAPP	22	5		CALCA	13	34		MLKL	31.666666666666668	25		H3C3	2.563953488372093	115		PIK3CG	0.19602272727272727	20		MRGPRX2	1.8862014135195596E-6	7		PSMG2	0.5479082321187584	39										CALCRL	1.149637700072894E-5	17		SRP14	0.17797674643459338	90
ZFAND2B	7		KCNJ3	21	5		FZD7	5	34		PIK3R3	31.56	25		H3C4	2.563953488372093	115		GNGT1	0.19520897043832824	36		LIF	1.847983421846999E-6	13		RPS9	0.5478477626459144	257										S1PR5	1.1436307518851748E-5	7		IL11RA	0.1764041172572041	11
ADM2	6		GNAZ	21	5		SORL1	5	34		PIK3CD	31.4	23		H3C7	2.563953488372093	115		SCT	0.19471458773784356	22		C12orf66	1.7440375806287391E-6	17		AFDN	0.5476190476190477	28										HTR6	1.1316380848919546E-5	13		RPL22L1	0.17421194454227626	142
BDKRB1	6		HTR7	21	5		APBB2	4	32		PLEKHA7	31.217391304347824	5		H3C10	2.562984496124031	116		PTH	0.19436936936936938	20		TTLL12	1.620327370829389E-6	3		H7C0C1_HUMAN	0.545662100456621	73										OPRD1	1.1311028022502845E-5	8		PSMB11	0.16530499795218767	30
BIK	6		GABBR2	21	5		PTGER4	12	30		CTSK	31.2	12		SRP54	2.562984496124031	132		CALCR	0.19380226266601083	19		EIF3CL	1.5503879075021676E-6	50		RPS16	0.5445646887159533	257										GIPR	1.129123835090479E-5	15		UCN2	0.15686119873817037	5
C8G	6		TSHB	21	5		C12orf66	17	26		BCL2A1	31.166666666666668	21		MAPK9	2.561046511627907	38		CLU	0.1930940481599273	31		KAT6B	1.3961655632260373E-6	16		ATP5F1D	0.5421422300263389	68										AVPR2	1.1291235579360994E-5	7		PHF8	0.15307647512902944	15
CCR3	6		PTH	20	5		GALR1	8	26		BCL2L11	31.047619047619047	13		MRPL12	2.560077519379845	121		PSMC1	0.19289863935178106	62		IL11RA	1.1644512831911372E-6	11		RPL8	0.5420719468889919	255										ADCYAP1R1	1.1257640998786006E-5	11		OSMR	0.14996051503574856	12
CENPS-CORT	6		LIFR	20	5		HTR1F	12	26		BAD	31.0	28		SERBP1	2.558139534883721	112		RAMP1	0.19241126070991432	19		OSMR	1.1644512831911372E-6	12		GHRH	0.541501976284585	23										CHRM4	1.122450952775401E-5	7		DOCK4	0.14595565228930318	123
CRH	6		TRAF2	20	5		LIF	13	26		AFDN	30.678571428571427	12		H3C1	2.5552325581395348	115		FKBP5	0.19205955334987593	13		KPTN	1.0176281970114065E-6	15		RPL5	0.5414384484151926	259										CALCA	1.121742651844539E-5	13		RPL36A-HNRNPH2	0.14372153703781312	135
CTNND1	6		AKT3	20	5		MRGPRX2	7	24		DIABLO-2	30.666666666666668	8		PIK3R1	2.5552325581395348	31		DNAJC9	0.19107744107744107	32		GPR88	9.022763933964639E-7	4		PSMA5	0.541095890410959	73										CALCB	1.1211244607541177E-5	13		NDUFA3	0.14233362385917284	58
FKBP5	6		PIK3CG	20	5		PARP6	27	24		NCSTN	30.625	8		AKNAD1	2.554263565891473	114		H2AC17	0.1908776707163804	44		FZD7	8.671574339790267E-7	5		RPS15	0.5407781407781408	260										NPY1R	1.1191141171614842E-5	8		EIF3J	0.1422654692588224	54
HK1	6		OPRM1	20	5		PARP8	27	24		RBM15	30.625	28		MRPL27	2.5532945736434107	124		MT-ND4L	0.19070012745572013	61		NDUFB2	8.553564955875074E-7	55		PSMC5	0.5396378269617707	71										GRM2	1.1177571584447172E-5	8		HTR1D	0.1412172553432246	12
HK2	6		HTR1A	20	5		IFRD2	54	22		ADAM10	30.607142857142858	20		CSNK1E	2.552325581395349	34		GNG3	0.19043561614655447	41		HDDC3	7.357327880816375E-7	64		LIFR	0.5368421052631579	20										ADORA1	1.1169013410294577E-5	8		C12orf66	0.12861325680543478	17
HK3	6		GNAT2	20	5		ADRA2A	11	20		TSPAN33	30.45	20		EIF3F	2.5513565891472867	80		C7	0.19037780401416765	22		PDF	7.162021125323879E-7	63		TRIM25	0.5357142857142857	8										ADM2	1.114391089680082E-5	12		NDUFA1	0.11315052216995991	60
HKDC1	6		PTH1R	19	5		CARS1	4	20		PDZD11	30.45	16		ABCE1	2.5494186046511627	118		C8B	0.19037780401416765	22		HTR1F	6.920792237126952E-7	12		GNAO1	0.534453781512605	35										CGA	1.107756167804109E-5	12		CBX1	0.11040801023323195	15
HTR5A	6		DRD4	19	5		H2AC7	31	20		RIPOR2	30.375	30		MRPL21	2.5474806201550386	125		METTL3	0.18981481481481483	8		PTGER4	6.878689480580262E-7	12		RPS11	0.5337954432452985	262										SCTR	1.0985133736449572E-5	10		KPTN	0.0955155223261212	15
MTRNR2L12	6		CALCR	19	5		IL11RA	11	18		GHRL	30.333333333333332	13		PSMC2	2.5455426356589146	76		GHRH	0.18900138971610086	23		TRIR	6.613988982284406E-7	26		SMO	0.5333333333333333	6										GHRHR	1.0972814362260018E-5	11		EIF3CL	0.0938456335651813	50
NCSTN	6		AKT2	19	5		MTRNR2L1	5	18		FKBP5	29.923076923076923	13		QARS1	2.5455426356589146	89		H2AC6	0.18898617511520738	50		CHORDC1	6.265711271012063E-7	4		RPL11	0.5320660182729148	261										MC2R	1.0971068504584374E-5	13		HABP4	0.09236109683555575	90
NPY1R	6		VDAC2	19	5		OSMR	12	18		FKBP4	29.76923076923077	76		MRPS9	2.544573643410853	127		C9	0.1883134865688175	23		NPY2R	5.940474679391732E-7	6		VCP	0.5265306122448979	50										CORT	1.0968096969951187E-5	9		LYAR	0.09108378414128407	85
NSMCE4A	6		PTGER2	19	5		HTR1D	12	16		GNAI3	29.763157894736842	4		PSMA2	2.5436046511627906	68		TSHB	0.18801699083389226	21		ADRA2A	5.894614984265317E-7	11		SMC6	0.525	16										S1PR1	1.0923963918978726E-5	5		AKNAD1	0.0892143075884	114
PPY	6		HTR1B	19	5		KPTN	15	16		APC2	29.75	26		NSA2	2.5416666666666665	122		LCAT	0.18786692759295498	28		H2AC7	5.357446401894768E-7	31		MT-ATP6	0.5242548217416715	59										PTH2	1.0850662145435686E-5	8		NDUFV3	0.08561447337746905	57
PSMG3	6		RAMP1	19	5		NDUFB1	55	16		SLC25A31	29.73076923076923	23		PSMD14	2.5377906976744184	71		HTRA2	0.1872037914691943	8		IL17D	5.102079177824108E-7	6		MSN	0.5238095238095238	22										PTH2R	1.0850662145435686E-5	8		GCN1	0.07810107568538881	92
SESN2	6		CARM1	19	5		PHF8	15	16		C9	29.565217391304348	22		DOCK4	2.5348837209302326	123		GNA12	0.1867369589345172	34		CCL15	5.081867205982134E-7	6		MCL1	0.5238095238095238	21										PPY	1.0832238358114014E-5	13		TRIR	0.07124869965584642	26
TRIM25	6		PSEN1	19	5		COX7A2L	29	14		C7	29.318181818181817	22		RPL39L	2.5329457364341086	129		BARD1	0.18623215627347858	44		HTR1D	4.313312869862425E-7	12		BCL2L11	0.5238095238095238	21										MRGPRX2	1.0811483797517268E-5	7		EDF1	0.05429829485604616	88
ADCYAP1R1	5		VIPR2	18	5		NPY2R	6	14		C8B	29.318181818181817	21		EIF5A2	2.5300387596899223	129		BBC3	0.1856312292358804	14		PHF8	4.1907868066130747E-7	15		SLC25A6	0.5238095238095238	15										CENPS-CORT	1.0742240025822368E-5	6		BDKRB1	0.05423153898305817	6
ADORA1	5		TYK2	18	5		CBX1	15	12		C5	29.285714285714285	21		RSRC1	2.5300387596899223	126		AHSA1	0.18528138528138527	11		PBRM1	3.667601683635509E-7	33		GAL	0.5238095238095238	15										HCRTR2	1.0734541166100641E-5	5		NDUFC1	0.04813035589082942	56
APH1A	5		IL6R	18	5		GPR88	4	12		C8A	29.285714285714285	5		MRPL32	2.5290697674418605	125		SLF1	0.18487394957983194	7		CBX1	3.5118558165729145E-7	15		RPS2	0.5234667518068092	263										GALR2	1.071978014608618E-5	7		CBX6	0.04630899053404791	14
BCL2A1	5		PIK3R5	18	5		PBRM1	33	12		IGFBP3	29.0	45		PSMA7	2.5271317829457365	67		H2AC11	0.18369815668202766	40		COX7A2L	3.2921804041335347E-7	29		RPS18	0.5212086820825649	266										GALR1	1.064943761889439E-5	8		SERBP1	0.04429715503583077	112
CAPN1	5		VDAC3	18	5		COX7B2	29	10		BAX	29.0	26		PSMD11	2.5271317829457365	65		HSPA8	0.18362369337979095	41		NDUFB1	2.742928126470397E-7	55		HTR6	0.5128205128205128	13										MC1R	1.0645922364975114E-5	5		MORC3	0.04378300518005553	14
CAPN2	5		KCNJ6	18	5		TTLL12	3	10		APOB	28.807692307692307	14		SMKR1	2.5271317829457365	123		CTSL	0.1825703254274683	7		CHRM4	2.6031038085251096E-7	7		GNGT1	0.5126984126984127	36										HTR4	1.0610716457657067E-5	4		TRIM33	0.04378300518005551	14
CDH2	5		ADM	18	5		ZFAND2B	8	10		IRS4	28.785714285714285	7		EIF1AY	2.5261627906976742	128		ZC3H13	0.1823722456633849	9		COX7B2	2.590987278139352E-7	29		PSMC2	0.5091228070175439	76										GPR52	1.0583027002781222E-5	5		BCL9	0.04194646297436394	14
CNTFR	5		RAMP2	18	5		CHRM4	7	8		DCTN2	28.571428571428573	80		RPL36A-HNRNPH2	2.5232558139534884	135		SESN2	0.1810246679316888	17		UCN2	2.3496417266295236E-7	5		AKT2	0.5087719298245614	19										GRM4	1.0571563216361948E-5	6		H2AC7	0.041628418119737755	31
CTNNA1	5		GABBR1	18	5		IL17D	6	8		GNAI2	28.4875	22		TUFM	2.522286821705426	132		PSMB8	0.18067528735632185	48		CARS1	2.1179408169588384E-7	4		APOE	0.5079365079365079	36										TAS2R46	1.0522097656531794E-5	4		PARP6	0.038357253210439646	27
DCTN2	5		LHCGR	18	5		CCL15	6	6		C6	28.454545454545453	3		MRPL19	2.5213178294573644	126		GNG12	0.1800976800976801	35		ZFAND2B	1.73196018741549E-7	8		TSHR	0.5073529411764706	17										NMU	1.052032810066301E-5	10		PARP8	0.038357253210439646	27
DCTN3	5		CRHR1	18	5		GAGE12F	53	4		GSDMD	28.333333333333332	26		PSMA3	2.5193798449612403	72		H2BC12	0.17973318713450293	48		CALCB	1.5664278177530157E-7	13		GNAT1	0.5059288537549407	23										CCL15	1.0462669151617575E-5	6		HDDC3	0.03560762277109462	64
DYNC1I2	5		PPP5C	17	5		GAGE12G	53	4		HPR	28.192307692307693	17		RPL22L1	2.518410852713178	142		COX4I1	0.17965109671553586	84		IFRD2	1.4830426410695809E-7	54		PTGES3	0.5046153846153846	26										SPX	1.0402176540779558E-5	5		PDF	0.03515997724063534	63
EBI3	5		GRM1	17	5		BCL9	14	2		SESN2	28.058823529411764	26		IFI35	2.51453488372093	135		APBB1	0.17857142857142858	8		MORC3	1.445933370233553E-7	14		RPS3	0.5039223725570589	271										NPY2R	1.0336731728332063E-5	6		COX7A2L	0.028502412963050307	29
FZD7	5		DRD3	17	5		BDKRB1	6	2		PLA2G7	28.03846153846154	25		MRPS6	2.51453488372093	130		TP53BP1	0.17716612697478168	43		TRIM33	1.445933370233553E-7	14		PIK3CD	0.5033333333333333	25										KISS1R	1.0316326587337165E-5	10		PBRM1	0.024233686206300276	33
GHRH	5		IL11	17	5		CALCB	13	2		CETP	28.0	25		PPID	2.511627906976744	22		CDH2	0.17697228144989338	7		BCL9	1.445933370233553E-7	14		CCT7	0.5020979020979021	66										RDX	1.029232852959327E-5	24		CALCB	0.022284394294856517	13
GHRHR	5		PIK3R6	17	5		CBX6	14	2		PEX3	28.0	25		EIF5AL1	2.510658914728682	132		GNG7	0.1769656699889258	42		CBX6	1.445933370233553E-7	14		PREX1	0.5019762845849802	23										GPR139	1.0280867158600304E-5	4		COX7B2	0.021892995420490766	29
GLP2R	5		CNR1	17	5		CHORDC1	4	2		DBI	28.0	25		CCT2	2.506782945736434	55		WDR5	0.1765395069828475	47		PARP6	1.1500139787765657E-7	27		CDC37	0.5015384615384615	26										ADGRF1	1.0280867158600304E-5	4		NDUFB2	0.020879249942420488	55
GRM2	5		CALCRL	17	5		MORC3	14	2		PCYOX1	28.0	25		MRPS16	2.506782945736434	130		PSME1	0.1756267409470752	40		PARP8	1.1500139787765657E-7	27		APBA2	0.5	4										MRGPRX1	1.0266886421843736E-5	3		IFRD2	0.012155142210923293	54
HSPA1L	5		RAMP3	17	5		SRPRB	52	2		APOH	28.0	25		WDR31	2.506782945736434	146		PSMD1	0.17495071810757534	67		GAGE12F	7.371425024720074E-8	53		ADGRD1	0.5	4										MRGPRX4	1.0266886421843736E-5	3		NDUFB1	0.006734424332592775	55
IL12RB2	5		TSHR	17	5		TRIM33	14	2		APOC4	28.0	25		CCT7	2.503875968992248	66		MAPK8	0.1747140522875817	45		GAGE12G	7.371425024720074E-8	53		PTH	0.5	20										GLP2R	1.0266435182101336E-5	7		GAGE12F	0.0053909553756158555	53
IL27	5		FOXO3	17	5		UCN2	5	2		PLTP	28.0	25		H3BN98_HUMAN	2.503875968992248	134		ADCYAP1	0.17423230974632845	28		BDKRB1	5.874104316573809E-8	6		PPARGC1B	0.5	4										CNR2	1.0256634422126849E-5	4		GAGE12G	0.0053909553756158555	53
MC1R	5		RIPOR2	16	5		ADGRF1	4	0		APOC2	28.0	25		MRPL11	2.502906976744186	136		H2AX	0.17392638036809815	40		SRPRB	2.1120375070827178E-8	52		SDC2	0.5	4										CGB5	1.0219163816230095E-5	8		SRPRB	0.001465255245676319	52
MMP14	5		ADCY2	16	5		ADGRG1	5	0		APOA5	28.0	25		EEF1B2	2.501937984496124	127		CBLL1	0.1736111111111111	8		KLK6	0.0	1		GPR183	0.5	4										CGB8	1.0210360154737224E-5	7		ADGRF1	0.0	4
NELFB	5		KCNJ5	16	5		ADGRG3	3	0		APOA4	28.0	25		PDCD11	2.501937984496124	124		CCR5	0.17303754266211605	30		PITRM1	0.0	1		NELFB	0.5	5										CGB3	1.0210360154737224E-5	7		ADGRG1	0.0	5
NMUR1	5		HTR1E	16	5		ADGRG4	3	0		PON1	28.0	25		SIL1	2.501937984496124	116		H2BC11	0.17296245866562926	53		GULP1	0.0	1		MTRNR2L1	0.5	5										APOL1	1.0188575097909908E-5	27		ADGRG3	0.0	3
NMUR2	5		ADORA2A	16	5		ADGRG5	2	0		APOA2	28.0	25		ARL6IP1	2.500968992248062	137		PSMA3	0.17280493324281512	72		CNTN5	0.0	1		IAPP	0.49783549783549785	22										MTRNR2L8	1.0177957000338538E-5	9		ADGRG4	0.0	3
NSMCE3	5		DRD1	16	5		MFN2	2	0		APOC3	28.0	25		RPS4Y2	2.500968992248062	152		SLC25A6	0.17190357439733997	15		TNFRSF21	0.0	1		VDAC2	0.49707602339181284	19										MTRNR2L12	1.0176832101907425E-5	6		ADGRG5	0.0	2
OSMR	5		SDF2L1	15	5		ADM2	12	0		APOC1	28.0	8		EIF5A	2.499031007751938	143		KMT2A	0.1718529317964372	47		MOCOS	0.0	1		LHCGR	0.49673202614379086	18										MSN	1.01629487763595E-5	22		ADM2	0.0	12
PAPSS2	5		SDF2	15	5		AHR	3	0		DYNLL1	28.0	68		HMGN4	2.499031007751938	142		BCL2L2	0.17163168584969532	14		TMEM219	0.0	1		PIK3R3	0.49	25										SSTR4	1.0091890589532238E-5	4		AHR	0.0	3
PSENEN	5		GIPR	15	5		AIRE	12	0		APP	27.61764705882353	28		PSMD4	2.499031007751938	64		UCHL5	0.17136936075243106	51		RHOBTB2	0.0	1		CCR5	0.4896551724137931	30										NPY4R2	1.0091070160085687E-5	4		AIRE	0.0	12
PTHLH	5		SLC25A6	15	5		APBB3	1	0		LCAT	27.464285714285715	28		RPS27L	2.499031007751938	153		H2AC4	0.17114175133043058	52		USP40	0.0	1		SPG7	0.48933143669985774	38										GPR88	1.0089565210700606E-5	4		APBB3	0.0	1
RGP1	5		NPPA	15	5		APC2	4	0		RRAGB	27.464285714285715	31		HMGN2	2.498062015503876	143		PSMC5	0.17109443085659667	71		APBB3	0.0	1		IL6ST	0.4891304347826087	24										MRGPRD	1.0025655923912346E-5	3		APC2	0.0	4
RIPK2	5		GAL	15	5		APH1B	5	0		CLU	27.419354838709676	27		VDAC1	2.497093023255814	52		VIP	0.17106152805949967	29		CNTN3	0.0	1		FPR2	0.4888888888888889	10										LTB4R	1.0025655923912346E-5	3		APH1B	0.0	5
RIPK3	5		VIPR1	14	5		APOA2	25	0		APOA1	27.296296296296298	26		MRPL17	2.49515503875969	132		IL6R	0.17067067067067068	18		ZC3HAV1	0.0	1		MC2R	0.48717948717948717	13										GPR17	1.0025655923912346E-5	3		APOA2	0.0	25
S1PR1	5		IRS4	14	5		APOA4	25	0		APOM	27.23076923076923	26		POLR2B	2.487403100775194	118		MYH9	0.16966456003889158	17		CDK11A	0.0	1		CCT4	0.48678601875532823	69										WTAP	1.0003242578206707E-5	7		APOA4	0.0	25
SCT	5		PTGER3	14	5		APOA5	25	0		LPA	27.153846153846153	9		CCT4	2.4864341085271318	69		CCT5	0.16912250561649267	46		MTRNR2L4	0.0	2		GNAZ	0.4857142857142857	21										VIRMA	1.0003242578206707E-5	7		APOA5	0.0	25
SCTR	5		ADGRL3	14	5		APOC1	25	0		MME	27.11111111111111	51		HMGN1	2.4864341085271318	145		PSMB9	0.1690876195399328	53		TRPM3	0.0	2		PPIF	0.48484848484848486	33										METTL14	1.0003242578206707E-5	7		APOC1	0.0	25
SLF1	5		ADGRL2	14	5		APOC2	25	0		POMC	27.07843137254902	3		MRPL36	2.4864341085271318	132		PSMB5	0.16897369982202887	52		ADGRG5	0.0	2		PIK3R2	0.48333333333333334	25										RBM15B	1.0003242578206707E-5	7		APOC2	0.0	25
SLF2	5		ADGRL1	14	5		APOC3	25	0		ESRRA	27.0	27		PSMA5	2.48546511627907	73		PMAIP1	0.16889185580774366	14		KCTD12	0.0	2		PTGER2	0.47953216374269003	19										NMUR2	9.988697073011404E-6	6		APOC3	0.0	25
SMO	5		FKBP5	13	5		APOC4	25	0		APOL1	26.88888888888889	39		RPL32	2.48546511627907	147		PSMD7	0.1686360988599484	61		CDYL2	0.0	11		SLF1	0.47619047619047616	7										NMUR1	9.988697073011404E-6	6		APOC4	0.0	25
ZNF597	5		GHSR	13	5		APOH	25	0		BCL2L1	26.82051282051282	39		PPP1R26	2.4844961240310077	130		GNA13	0.1682932932932933	37		ZCWPW2	0.0	12		SPN	0.47619047619047616	7										APOM	9.943931490340713E-6	26		APOH	0.0	25
ADGRD1	4		GCGR	13	5		ATP4B	3	0		BAK1	26.76923076923077	4		EEF1G	2.481589147286822	123		NCSTN	0.16734972677595628	8		HDGFL2	0.0	12		DNAJC9	0.47580645161290325	32										ADGRG3	9.938620211054738E-6	3		ATP4B	0.0	3
ADGRF1	4		PPY	13	5		BRPF1	14	0		SDC2	26.75	17		EFL1	2.481589147286822	127		CRH	0.16703703703703704	24		AIRE	0.0	12		GNG3	0.474390243902439	41										PLA2G7	9.938410227814392E-6	26		BRPF1	0.0	14
APC2	4		ADRB1	13	5		CAPN1	5	0		IL11	26.58823529411765	11		TPT1	2.479651162790698	108		PSMD3	0.16695601851851852	54		CDH4	0.0	3		FKBP5	0.47435897435897434	13										ADGRG4	9.937037122787302E-6	3		CAPN1	0.0	5
APH1B	4		LPAR1	13	5		CAPN2	5	0		BIK	26.545454545454547	11		PSMC5	2.4786821705426356	71		PSMD13	0.16668233082706768	56		KMT2E	0.0	13		DRD5	0.4727272727272727	11										LPA	9.878104880212804E-6	26		CAPN2	0.0	5
AVPR2	4		UCN	13	5		CAV2	2	0		BCL2L10	26.454545454545453	2		RPLP2	2.4786821705426356	167		PSMB10	0.1664472240509107	49		TNPO1	0.0	13		ATP5F1A	0.472258064516129	125										MRAP	9.871903206807056E-6	4		CAV2	0.0	2
CASTOR1	4		CALCA	13	5		CCDC124	81	0		NMT1	26.0	62		VCP	2.4786821705426356	50		ADRM1	0.16631578947368422	55		PYGO2	0.0	13		RIC8A	0.4722222222222222	9										CETP	9.860939752187364E-6	25		CCDC124	0.0	81
CCL15	4		CALCB	13	5		CCDC74B	20	0		BCL2	25.951612903225808	36		RPL37	2.4767441860465116	156		PSMB7	0.16569444444444445	54		PYGO1	0.0	13		PIK3CB	0.4672364672364672	27										PEX3	9.860939752187364E-6	25		CCDC74B	0.0	20
CHRM4	4		HTR6	13	5		CCDC92	20	0		APOE	25.305555555555557	33		TEX48	2.4748062015503876	137		DYNLL1	0.16568047337278108	8		SPINDOC	0.0	13		ATP5F1C	0.46702444841979723	130										DBI	9.860939752187364E-6	25		CCDC92	0.0	20
CNR2	4		MC2R	13	5		CDC37L1	5	0		JAK2	25.272727272727273	100		CXorf66	2.4728682170542635	161		BACE1	0.16515151515151516	12		SPIN1	0.0	13		CBLB	0.4666666666666667	10										PCYOX1	9.860939752187364E-6	25		CDC37L1	0.0	5
CNTF	4		HTR2A	12	5		CDH4	3	0		GNAS	25.21	4		RPLP1	2.4709302325581395	173		PSMD6	0.1650839018993177	58		TRIM66	0.0	13		TMBIM6	0.4666666666666667	6										APOH	9.860939752187364E-6	25		CDH4	0.0	3
CRHR1-2	4		BCL2A1	12	5		CDK11A	1	0		APBA1	24.75	7		MRPS2	2.4699612403100777	143		GIP	0.16493596400138455	27		RGP1	0.0	5		MLKL	0.4666666666666667	6										APOC4	9.860939752187364E-6	25		CDK11A	0.0	1
CTSH	4		IGHV3-43D	12	5		CDK11B	2	0		SPN	24.714285714285715	3		GFM1	2.4670542635658914	135		BCL2A1	0.16403508771929826	12		FKBPL	0.0	2		ATP5PO	0.46469366562824505	108										PLTP	9.860939752187364E-6	25		CDK11B	0.0	2
CTSK	4		HTR1F	12	5		CDY1	15	0		PRSS2	24.666666666666668	3		POLR2C	2.4660852713178296	142		PSMB4	0.1639419968597026	54		USP19	0.0	2		DYNLL1	0.4642857142857143	8										APOC2	9.860939752187364E-6	25		CDY1	0.0	15
CTSV	4		HTR1D	12	5		CDY1B	15	0		PRSS1	24.666666666666668	3		H3BNC9_HUMAN	2.4602713178294575	155		PSMD8	0.16382189239332096	56		TNK2	0.0	2		TSHB	0.46190476190476193	21										APOA5	9.860939752187364E-6	25		CDY1B	0.0	15
DDIT3	4		PTGER4	12	5		CDY2A	15	0		PRSS3	24.666666666666668	8		MTOR	2.4602713178294575	43		NDUFA5	0.16356979405034325	75		MOS	0.0	2		GNG12	0.46050420168067224	35										APOA4	9.860939752187364E-6	25		CDY2A	0.0	15
DIABLO-2	4		PDCL	12	5		CDY2B	15	0		HK1	24.5	7		RPS4Y1	2.4593023255813953	159		PSMB2	0.16209476309226933	55		CAV2	0.0	2		ADCYAP1	0.4603174603174603	28										PON1	9.860939752187364E-6	25		CDY2B	0.0	15
GANC	4		ADM2	12	5		CDYL2	11	0		CTNNA1	24.285714285714285	7		EIF5B	2.4563953488372094	170		MME	0.16137566137566137	9		LTB4R	0.0	3		CCT2	0.45925925925925926	55										APOA2	9.860939752187364E-6	25		CDYL2	0.0	11
GPR139	4		BACE1	12	5		CENPS-CORT	6	0		CTNND1	24.285714285714285	4		RPL36A	2.4563953488372094	170		PSMB1	0.16127272727272726	55		MRGPRD	0.0	3		AKT3	0.45789473684210524	20										APOC3	9.860939752187364E-6	25		CENPS-CORT	0.0	6
GPR183	4		CGA	12	5		CETP	25	0		SLC9A1	24.0	110		RPL36AL	2.455426356589147	171		PSMA4	0.16086974807587165	59		GPR17	0.0	3		PRKN	0.45363408521303256	57										APOC1	9.860939752187364E-6	25		CETP	0.0	25
GPR52	4		OXTR	11	5		CGB3	7	0		GNAI1	23.927272727272726	7		RPS10-NUDT3	2.455426356589147	169		PSMA1	0.16028976226686945	62		MRGPRX1	0.0	3		JAK1	0.44664031620553357	23										LIFR	9.819527940615177E-6	20		CGB3	0.0	7
GRM4	4		ADRA2A	11	5		CGB8	7	0		CDH2	23.714285714285715	5		MRNIP	2.451550387596899	177		USP14	0.16023794032902686	53		MRGPRX4	0.0	3		GLP1R	0.44565217391304346	24										IL6ST	9.819339631294216E-6	24		CGB8	0.0	7
HCRTR2	4		GHRHR	11	5		CLCF1	5	0		DCTN3	23.6	5		ATP5F1A	2.4505813953488373	125		H2AC8	0.15981570801238212	58		MTRNR2L11	0.0	2		VDAC3	0.4444444444444444	18										NMS	9.80246632598395E-6	4		CLCF1	0.0	5
HTR4	4		ADCYAP1R1	11	5		CLIC5	15	0		DYNC1I2	23.6	19		RPL22	2.4505813953488373	175		PSMA6	0.1592145465384902	63		BRPF1	0.0	14		KISS1R	0.4444444444444444	10										TRPM3	9.681825888099323E-6	2		CLIC5	0.0	15
IGFBP3	4		MTNR1A	11	5		CNR2	4	0		PSEN1	23.526315789473685	23		HSPA8	2.449612403100775	41		PSMB3	0.15879464285714287	56		ZZZ3	0.0	15		RDX	0.4420289855072464	24										ADGRG5	9.681825888099323E-6	2		CNR2	0.0	4
IGLV10-54	4		IDE	11	5		CNTN3	1	0		JAK1	23.52173913043478	8		MAPK8	2.4486434108527133	45		UBB	0.15871367584763224	107		SGF29	0.0	15		DRD1	0.44166666666666665	16										KCTD12	9.681825888099323E-6	2		CNTN3	0.0	1
IL17D	4		DRD5	11	5		CNTN5	1	0		PSENEN	22.875	13		PSMD2	2.4486434108527133	68		PSMA2	0.15775694893341952	68		CDY2B	0.0	15		MAPK9	0.44096728307254623	38										PSENEN	9.63359550154812E-6	8		CNTN5	0.0	1
MRAP	4		IGLL5	11	5		CTSC	3	0		FLCN	22.846153846153847	6		EIF1AX	2.442829457364341	141		PSMD12	0.15697275017174261	66		CDY1	0.0	15		PDCL	0.4393939393939394	12										SPN	9.54750806905642E-6	7		CTSC	0.0	3
MTRNR2L1	4		SSTR2	11	5		CTSF	3	0		EBI3	22.833333333333332	6		RPL7L1	2.438953488372093	170		PSMC3	0.15537959573452173	61		CDY1B	0.0	15		BACE1	0.4393939393939394	12										APH1A	9.489711091893847E-6	7		CTSF	0.0	3
NMS	4		FPR2	10	5		CTSH	4	0		IL27	22.833333333333332	5		CDH1	2.432170542635659	98		PIK3R3	0.15470588235294117	25		CDY2A	0.0	15		CCT5	0.43768115942028984	46										ATP4B	9.486708454790055E-6	3		CTSH	0.0	4
NMU	4		SCTR	10	5		CTSO	3	0		UCN2	22.8	25		RPL7A	2.4302325581395348	180		PIK3CD	0.15467980295566502	25		LLPH	0.0	41		STAM	0.42857142857142855	7										CTSK	9.169431537040953E-6	5		CTSO	0.0	3
NPY2R	4		KISS1R	10	5		CTSV	4	0		EZR	22.72	68		HSPBP1	2.4282945736434107	122		PSMA5	0.15404950732996875	73		FNIP2	0.0	11		APBB1	0.42857142857142855	8										CTSH	9.098845281267056E-6	4		CTSV	0.0	4
NPY4R2	4		CCKAR	10	5		CTSW	3	0		IGHV3-16	22.455882352941178	7		RPL27A	2.4282945736434107	184		IAPP	0.15367195082497573	22		ADGRG4	0.0	3		PSMG1	0.4206241519674355	67										CTSV	9.098845281267056E-6	4		CTSW	0.0	3
NTSR1	4		CBLB	10	5		CTSZ	3	0		C8G	22.428571428571427	13		MRPL16	2.427325581395349	141		SLC25A31	0.15325138778747027	26		MACROH2A1	0.0	27		BAK1	0.41970310391363025	39										HKDC1	9.051931709009E-6	6		CTSZ	0.0	3
PAPSS1	4		LPAR3	10	5		DAPL1	57	0		SLC38A9	22.384615384615383	7		MRPL1	2.4263565891472867	165		CCT8	0.15312344449975113	49		H2AB3	0.0	23		PIK3CA	0.41935483870967744	31										HK3	9.051931709009E-6	6		DAPL1	0.0	57
PPARGC1B	4		NMU	10	5		DBI	25	0		SLF1	22.285714285714285	195		MRPL24	2.4263565891472867	166		RBM15	0.1525	8		H2AB2	0.0	23		CCT8	0.4192176870748299	49										ZC3HAV1	8.925583537016644E-6	1		DBI	0.0	25
SLC9A1	4		HTR5A	10	5		DCTN3	5	0		GNB1	22.07179487179487	5		RPL14	2.425387596899225	190		HSF1	0.15132336018411968	22		H1-10	0.0	25		EZR	0.4166666666666667	25										COX19	8.261386962099333E-6	2		DCTN3	0.0	5
SPX	4		HTR2C	9	5		DDB2	27	0		APH1B	22.0	4		SEC61A1	2.4205426356589146	163		GCG	0.15104032879527357	34		HTR4	0.0	4		MTRNR2L8	0.4166666666666667	9										MFN2	8.261386962099333E-6	2		DDB2	0.0	27
SSTR4	4		HTR2B	9	5		DYNC1I2	5	0		APBA2	22.0	5		CCDC105	2.4186046511627906	172		SELENOS	0.1509589947089947	28		IGFALS	0.0	2		GNG7	0.41231126596980255	42										GSDMD	8.191631020231564E-6	3		DYNC1I2	0.0	5
TACR1	4		BDKRB2	9	5		EEF1AKMT2	2	0		SELPLG	21.8	23		FANCE	2.4186046511627906	174		PSMC6	0.15070603337612323	57		GANC	0.0	4		CRHR1	0.4117647058823529	18										ADRB1	8.170139080770778E-6	13		EEF1AKMT2	0.0	2
TAS2R46	4		RIC8A	9	5		EIF1AD	33	0		NPRL3	21.347826086956523	23		MRPL13	2.4186046511627906	183		PSMD14	0.15053833392967506	71		IGFBP5	0.0	2		GIP	0.41025641025641024	27										GRM1	7.83915052497649E-6	17		EIF1AD	0.0	33
TMBIM6	4		CORT	9	5		EIF2D	36	0		DEPDC5	21.347826086956523	20		MRPL2	2.4186046511627906	171		AKT2	0.14566929133858267	19		CLCF1	0.0	5		PTH1R	0.40350877192982454	19										NPPA	7.5415450423998074E-6	15		EIF2D	0.0	36
ADCY2	3		PTHLH	9	5		EPB41L1	15	0		LAMTOR1	21.15	7		RPL37A	2.4176356589147288	207		PLEKHA7	0.14452495974235105	23		ADGRG3	0.0	3		SELPLG	0.4	5										APH1B	7.39559463122479E-6	5		EPB41L1	0.0	15
ADGRG1	3		MME	9	5		ESRRA	3	0		APH1A	21.142857142857142	11		RPL29	2.4147286821705425	205		PSMB6	0.14443580403552572	53		GPR139	0.0	4		DDIT3	0.4	6										MOCOS	7.136970658450241E-6	1		ESRRA	0.0	3
ADGRG4	3		S1PR2	9	5		FKBPL	2	0		FNIP2	21.09090909090909	23		RPL36	2.4127906976744184	209		H4C9	0.14154370668455177	72		ADGRF1	0.0	4		PAPSS1	0.4	5										CTSZ	6.2879038198447984E-6	3		FKBPL	0.0	2
AHR	3		FPR1	9	5		FNIP2	11	0		RRAGD	21.08695652173913	19		RPS12	2.4127906976744184	184		H4-16	0.14154370668455177	72		TAS2R46	0.0	4		PIK3R1	0.3978494623655914	31										CTSC	6.2879038198447984E-6	3		FNIP2	0.0	11
APBB1	3		MTRNR2L8	9	5		FSCN2	15	0		SEH1L	21.05263157894737	4		RSAD1	2.4127906976744184	174		H4C5	0.14154370668455177	72		HEBP1	0.0	2		ATP6V1D	0.3939393939393939	12										CTSF	6.2879038198447984E-6	3		FSCN2	0.0	15
ATP4A	3		RGS9	8	5		GAGE1	49	0		APBB2	21.0	5		MRPS15	2.4118217054263567	176		H4C8	0.14154370668455177	72		VIRMA	0.0	7		SLC9A3R1	0.39285714285714285	8										CTSW	6.2879038198447984E-6	3		GAGE1	0.0	49
ATP4B	3		OPRD1	8	5		GAGE10	49	0		RGP1	21.0	24		RPL38	2.4118217054263567	210		H4C11	0.14154370668455177	72		METTL14	0.0	7		HTRA2	0.39285714285714285	8										CTSO	6.2879038198447984E-6	3		GAGE10	0.0	49
BCL2L10	3		GALR1	8	5		GAGE12C	50	0		NPRL2	20.958333333333332	17		EIF2S1	2.4089147286821704	132		H4C12	0.14154370668455177	72		WTAP	0.0	7		RIPK3	0.39285714285714285	8										APBA1	6.1044966084105E-6	4		GAGE12C	0.0	50
CARS1	3		APBB1	8	5		GAGE12D	50	0		C12orf66	20.941176470588236	21		MRPS7	2.4089147286821704	179		H4C13	0.14154370668455177	72		RBM15B	0.0	7		ADORA2A	0.39166666666666666	16										SORL1	6.070581907427639E-6	5		GAGE12D	0.0	50
CCR6	3		NTSR1	8	5		GAGE12E	49	0		MIOS	20.857142857142858	21		RPL24	2.4079457364341086	212		H4C1	0.14154370668455177	72		AHR	0.0	3		CRH	0.391304347826087	24										SLC9A1	5.98636172265819E-6	4		GAGE12E	0.0	49
CLCF1	3		PSENEN	8	5		GAGE12H	49	0		WDR24	20.857142857142858	21		RPL28	2.4079457364341086	205		H4C14	0.14154370668455177	72		PHF10	0.0	30		GNB2	0.3870056497175141	60										CDCA5	5.746194064099522E-6	15		GAGE12H	0.0	49
CTF1	3		GRM2	8	5		GAGE12J	49	0		WDR59	20.857142857142858	20		UBB	2.4079457364341086	107		H4C3	0.14154370668455177	72		CDK11B	0.0	2		PPID	0.38095238095238093	22										CLIC5	5.743133957866336E-6	15		GAGE12J	0.0	49
CTSC	3		NCSTN	8	5		GAGE13	52	0		LAMTOR5	20.8	20		RPL21	2.4060077519379846	214		H4C15	0.14154370668455177	72		S1PR1	0.0	5		GCG	0.3778966131907308	34										EPB41L1	5.743133957866336E-6	15		GAGE13	0.0	52
CTSF	3		SLC9A3R1	8	5		GAGE2A	52	0		LAMTOR2	20.8	12		RPL39	2.4031007751937983	161		H4C4	0.14154370668455177	72		CTSF	0.0	3		HSPA8	0.375609756097561	41										MYO1C	5.743133957866336E-6	15		GAGE2A	0.0	52
CTSO	3		PTH2	8	5		GAGE2E	49	0		BMT2	20.75	15		FLT3LG	2.4021317829457365	186		H4C2	0.14154370668455177	72		CTSO	0.0	3		PPA1	0.375	16										TWF1	5.743133957866336E-6	15		GAGE2E	0.0	49
CTSW	3		PTH2R	8	5		GANC	4	0		KPTN	20.733333333333334	24		RPL30	2.4011627906976742	216		PSMA7	0.14152169090851474	67		CTSZ	0.0	3		GNA12	0.37254901960784315	34										FSCN2	5.743133957866336E-6	15		GANC	0.0	4
CTSZ	3		CRHR1-2	8	5		GPR139	4	0		RRAGA	20.666666666666668	21		RPL13	2.39922480620155	214		UBC	0.14101589981708176	115		CTSC	0.0	3		UCN	0.3717948717948718	13										GRXCR1	5.743133957866336E-6	15		GPR139	0.0	4
EEF1AKMT1	3		S1PR3	8	5		GPR17	3	0		LAMTOR3	20.666666666666668	18		EFTUD2	2.395348837209302	141		STIP1	0.1394404332129964	24		CTSW	0.0	3		UBA52	0.36230312069238246	298										XIRP2	5.743133957866336E-6	15		GPR17	0.0	3
ESCO1	3		CCR3	8	5		GRXCR1	15	0		ITFG2	20.666666666666668	17		IMP3	2.395348837209302	188		GNG4	0.13925438596491227	48		CNR2	0.0	4		GNB5	0.3611111111111111	64										PLS1	5.743133957866336E-6	15		GRXCR1	0.0	15
FPR3	3		CGB5	8	5		GRXCR2	15	0		MYH9	20.58823529411765	6		PRKN	2.3943798449612403	57		VDAC2	0.13889355977803935	19		EIF1AD	0.0	33		GNB4	0.36061507936507936	64										MYO7A	5.743133957866336E-6	15		GRXCR2	0.0	15
GPR17	3		NPY1R	8	5		GSDME	2	0		HKDC1	20.5	6		RPL19	2.3943798449612403	220		AKT3	0.1384169884169884	20		NPY4R2	0.0	4		GNG4	0.3599290780141844	48										GRXCR2	5.743133957866336E-6	15		GSDME	0.0	2
GPR88	3		ADORA1	8	5		GULP1	1	0		HK3	20.5	16		CYCS	2.3924418604651163	71		VCP	0.13546875	50		SSTR4	0.0	4		H3-3A	0.35555555555555557	90										TPRN	5.743133957866336E-6	15		GULP1	0.0	1
HRH1	3		TRHR	7	5		H1-10	25	0		SZT2	20.4375	24		MRTO4	2.3924418604651163	192		PSMD11	0.13532182103610674	65		HCRTR2	0.0	5		GRM1	0.35294117647058826	17										RAD21	4.962075244788182E-6	21		H1-10	0.0	25
IL11	3		GALR2	7	5		H2AB2	23	0		LAMTOR4	20.208333333333332	26		RPL3L	2.391472868217054	190		PSMD2	0.13480392156862744	68		GAGE12J	0.0	49		GNA11	0.35285285285285284	37										STAG2	4.9515266856536495E-6	18		H2AB2	0.0	23
LHPP	3		APH1A	7	5		H2AB3	23	0		RRAGC	20.192307692307693	18		RPS10	2.391472868217054	197		SMC1A	0.13382072472981563	22		GAGE12H	0.0	49		GNB3	0.35096153846153844	65										STAG1	4.9515266856536435E-6	18		H2AB3	0.0	23
LTB4R	3		GLP2R	7	5		H2AC1	28	0		CASTOR1	20.055555555555557	8		RPS21	2.391472868217054	222		APOE	0.13289473684210526	36		GAGE1	0.0	49		ADRB1	0.34615384615384615	13										PDS5A	4.922500378177664E-6	17		H2AC1	0.0	28
MAPK8IP1	3		AVPR2	7	5		HCRTR2	5	0		APBB1	20.0	6		EEF1A1	2.3905038759689923	124		PTGES3	0.13177372455722972	26		GAGE2E	0.0	49		UBB	0.3456180567801093	107										WAPL	4.903081999845428E-6	13		HCRTR2	0.0	5
MLKL	3		S1PR5	7	5		HDGFL2	12	0		IL17D	19.833333333333332	5		RPL12	2.3905038759689923	199		CDC37	0.13171550671550672	26		GAGE12E	0.0	49		GNA13	0.34234234234234234	37										REC8	4.891342279570245E-6	15		HDGFL2	0.0	12
MRGPRD	3		TACR1	7	5		HEBP1	2	0		SLC9A3R2	19.6	29		RPL10L	2.387596899224806	181		VDAC3	0.13082437275985664	18		GAGE10	0.0	49		RPS27A	0.34158636026686434	285										SGO2	4.835623458746605E-6	11		HEBP1	0.0	2
MRGPRX1	3		CCR6	7	5		HRH1	4	0		BID	19.448275862068964	20		RPL13A	2.387596899224806	222		PIK3CB	0.12885262885262885	27		UNC45A	0.0	3		BCL2A1	0.3333333333333333	12										RIC8A	4.788692498353482E-6	9		HRH1	0.0	4
MRGPRX4	3		CHRM4	7	5		HTR4	4	0		LIFR	19.4	22		RPL6	2.38468992248062	216		JAK1	0.12829650748396293	23		MCTS1	0.0	34		MME	0.3333333333333333	9										CDH4	4.672271401042802E-6	3		HTR4	0.0	4
MTRNR2L6	3		CGB8	7	5		IFRD1	53	0		SMC1A	19.181818181818183	18		RPS4X	2.381782945736434	201		IGHV3-43D	0.12528344671201813	12		HRH1	0.0	4		KCNH2	0.3333333333333333	3										MIOS	4.616712162733225E-6	21		IFRD1	0.0	53
OSM	3		CGB3	7	5		IGFALS	2	0		TYK2	19.0	18		RPL15	2.37984496124031	219		GHRL	0.12506887052341598	30		IFRD1	0.0	53		FKBP6	0.3333333333333333	3										WDR24	4.616712162733225E-6	21		IGFALS	0.0	2
PRSS3	3		MRGPRX2	7	5		IGFBP5	2	0		IL6R	18.944444444444443	8		RPS26	2.378875968992248	224		TRAF2	0.12275574112734865	20		GAGE12C	0.0	50		EEF1AKMT1	0.3333333333333333	4										WDR59	4.616712162733225E-6	21		IGFBP5	0.0	2
SDC2	3		BDKRB1	6	5		IGHV3OR16-9	2	0		CBLL1	18.875	12		RPL26L1	2.373062015503876	199		PSMD4	0.12212171052631579	64		GAGE12D	0.0	50		CASP10	0.3333333333333333	4										IL6R	4.575064592475749E-6	18		IGHV3OR16-9	0.0	2
SLC9A3R1	3		SMO	6	5		KCTD12	2	0		IGHV3-43D	18.666666666666668	12		RPL17-C18orf32	2.371124031007752	198		BCL2L11	0.12175536881419234	21		EIF2D	0.0	36		GSDMD	0.3333333333333333	3										APBB2	4.430243769430009E-6	4		KCTD12	0.0	2
TOMM70	3		NMUR2	6	5		KLK6	1	0		OSMR	18.666666666666668	11		RPS25	2.371124031007752	226		AFDN	0.11937187326292385	28		DAPL1	0.0	57		H3C15	0.33062951860342094	107										SEH1L	4.407942692149517E-6	19		KLK6	0.0	1
TRHR	3		NMUR1	6	5		KMT2E	13	0		IL11RA	18.545454545454547	174		MRPL22	2.37015503875969	181		GNA11	0.11911357340720222	37		GAGE13	0.0	52		H3C14	0.33039113880235377	108										APBA2	4.3950796105596745E-6	4		KMT2E	0.0	13
TTLL12	3		GRM4	6	5		LLPH	41	0		GNG2	18.477011494252874	12		MRPS11	2.368217054263566	180		PIK3R2	0.11808219178082192	25		GAGE2A	0.0	52		JAK2	0.32575757575757575	33										ITFG2	4.253154004662696E-6	18		LLPH	0.0	41
UCN2	3		CCL15	6	5		LTB4R	3	0		BACE1	18.25	13		RPS15A	2.368217054263566	186		SLC25A5	0.11685043144774689	28		SUGT1	0.0	3		H3C4	0.32219679633867276	115										CASTOR1	4.250681574704387E-6	18		LTB4R	0.0	3
ADGRG3	2		MTRNR2L12	6	5		MACROH2A1	27	0		ESCO1	18.0	24		MRPL4	2.364341085271318	184		RIPOR2	0.11658653846153846	16		GRXCR2	0.0	15		H3C2	0.32219679633867276	115										OSM	4.247944372510241E-6	15		MACROH2A1	0.0	27
ADGRG5	2		NPY2R	6	5		MC1R	5	0		IL6ST	17.958333333333332	13		MRPL3	2.363372093023256	185		PIK3CA	0.11652727996814018	31		FSCN2	0.0	15		H3C3	0.32219679633867276	115										CNTFR	4.224631931867659E-6	15		MC1R	0.0	5
APBB2	2		CENPS-CORT	6	5		MCTS1	34	0		LIF	17.76923076923077	13		MRPS5	2.363372093023256	197		POMC	0.11613228982580157	51		EPB41L1	0.0	15		H3C7	0.32219679633867276	115										OSMR	4.173876954619409E-6	12		MCTS1	0.0	34
BACE1	2		SELPLG	5	5		METTL14	7	0		WAPL	17.692307692307693	29		MRPS10	2.362403100775194	195		ADAM10	0.11378120021242698	28		TPRN	0.0	15		H3C10	0.3221889055472264	116										IL27RA	4.151156169033778E-6	15		METTL14	0.0	7
CASP10	2		IGFBP3	5	5		MOCOS	1	0		VIP	17.482758620689655	11		RPL10	2.362403100775194	199		IL11	0.11360767482958849	17		XIRP2	0.0	15		H3C11	0.3216891786989598	114										LCN2	4.13996824301307E-6	2		MOCOS	0.0	1
CAV2	2		MMP14	5	5		MOS	2	0		SGO2	17.454545454545453	14		MRPS14	2.3614341085271318	176		MCL1	0.10942829854004639	21		CLIC5	0.0	15		H3C6	0.3216891786989598	114										LIF	4.138949597137806E-6	13		MOS	0.0	2
CBFB	2		SORL1	5	5		MRAP	4	0		ESCO2	17.428571428571427	5		RPS7	2.36046511627907	226		PRKN	0.10928175138701454	57		PLS1	0.0	15		H3C8	0.3216891786989598	114										IL11RA	4.1145783222783845E-6	11		MRAP	0.0	4
CDC37L1	2		SPX	5	5		MRGPRD	3	0		CLCF1	17.4	15		RPS8	2.36046511627907	232		H3C15	0.10807991983476145	107		GRXCR1	0.0	15		BAX	0.3202020202020202	45										SZT2	4.09941915342382E-6	16		MRGPRD	0.0	3
CDH4	2		APH1B	5	5		MRGPRX1	3	0		OSM	17.266666666666666	18		RPS24	2.3536821705426356	228		H3C14	0.1073993383361575	108		MYO7A	0.0	15		H3C1	0.3183829138062548	115										IL12RB2	4.0734906676032765E-6	12		MRGPRX1	0.0	3
CHORDC1	2		CTSK	5	5		MRGPRX4	3	0		FSHB	17.0	15		RPL27	2.3498062015503876	192		FOXO3	0.10739341608202914	17		MYO1C	0.0	15		MAPK8	0.3181818181818182	45										PRSS2	4.065242291552122E-6	3		MRGPRX4	0.0	3
ESRRA	2		ADGRG1	5	5		MTNR1A	11	0		CLIC5	16.933333333333334	15		RPL34	2.3478682170542635	213		SLC25A4	0.1057813911472448	30		TWF1	0.0	15		UBC	0.3096872616323417	115										PRSS1	4.065242291552122E-6	3		MTNR1A	0.0	11
F11	2		FZD7	5	5		MTRNR2L11	2	0		EPB41L1	16.933333333333334	15		CUL7	2.3439922480620154	181		EZR	0.10403669724770642	25		MC1R	0.0	5		MMP14	0.3	5										PRSS3	4.065242291552122E-6	3		MTRNR2L11	0.0	2
FKBP6	2		S1PR1	5	5		MTRNR2L4	2	0		MYO1C	16.933333333333334	15		UBC	2.3439922480620154	115		PRKCE	0.10307992202729045	25		IGHV3OR16-9	0.0	2		CYCS	0.29698189134808856	71										SELPLG	4.061246035147185E-6	5		MTRNR2L4	0.0	2
GSDME	2		GPR52	5	5		MYO1C	15	0		TWF1	16.933333333333334	15		RPS27	2.3430232558139537	193		BAK1	0.1006362058993638	39		CCDC124	0.0	81		VDAC1	0.29411764705882354	52										F11	4.023917429476769E-6	2		MYO1C	0.0	15
HTRA2	2		MC1R	5	5		MYO7A	15	0		FSCN2	16.933333333333334	15		CCT5	2.3420542635658914	46		BID	0.09854717311395064	29		GSDME	0.0	2		IGLL5	0.2909090909090909	11										CNTN3	4.016143534569231E-6	1		MYO7A	0.0	15
IGFALS	2		HCRTR2	5	5		NMS	4	0		GRXCR1	16.933333333333334	15		RPL18A	2.3391472868217056	220		GNAI3	0.09786184210526316	76		MRAP	0.0	4		PLK1	0.2857142857142857	22										CNTN5	4.016143534569231E-6	1		NMS	0.0	4
IGFBP5	2		HRH1	4	5		NPY4R2	4	0		XIRP2	16.933333333333334	15		RPL31	2.3391472868217056	218		H3C8	0.09726633393829401	114		ATP4B	0.0	3		IDE	0.2727272727272727	11										GULP1	4.016143534569231E-6	1		NPY4R2	0.0	4
IGHV3OR16-9	2		MAPK8IP1	4	5		PBDC1	2	0		PLS1	16.933333333333334	15		MRPS12	2.3372093023255816	194		H3C11	0.09726633393829401	114		SLF2	0.0	5		PSEN1	0.26900584795321636	19										KLK6	4.016143534569231E-6	1		PBDC1	0.0	2
IL11RA	2		SSTR4	4	5		PCYOX1	25	0		MYO7A	16.933333333333334	15		RPL7	2.3343023255813953	211		H3C6	0.09726633393829401	114		PBDC1	0.0	2		NRF1	0.26666666666666666	6										PITRM1	4.016143534569231E-6	1		PCYOX1	0.0	25
KCTD12	2		NMS	4	5		PDZD11	20	0		GRXCR2	16.933333333333334	15		RPS13	2.3343023255813953	231		H3C4	0.0972263868065967	115		EEF1AKMT2	0.0	2		PAPSS2	0.26666666666666666	6										APBB3	4.016143534569231E-6	1		PDZD11	0.0	20
LIF	2		APBA1	4	5		PEX3	25	0		TPRN	16.933333333333334	13		RPS28	2.3343023255813953	225		H3C7	0.0972263868065967	115		ADGRG1	0.0	5		FOXO3	0.2647058823529412	17										TNFRSF21	4.016143534569231E-6	1		PEX3	0.0	25
MFN2	2		APBB2	4	5		PHF10	30	0		STAG3	16.923076923076923	15		CCT8	2.3333333333333335	49		H3C3	0.0972263868065967	115		CCDC74B	0.0	20		BID	0.25862068965517243	29										BMT2	3.991979198072639E-6	12		PHF10	0.0	30
MOS	2		IGLV10-54	4	5		PITRM1	1	0		CDCA5	16.866666666666667	15		RPL18	2.3313953488372094	221		H3C2	0.0972263868065967	115		CCDC92	0.0	20		GHRL	0.2482758620689655	30										FNIP2	3.965771099691916E-6	11		PITRM1	0.0	1
MTRNR2L10	2		APBA2	4	5		PLS1	15	0		REC8	16.866666666666667	15		RPS14	2.3313953488372094	229		H3C10	0.09711281212841855	116		SPX	0.0	5		MTOR	0.24031007751937986	43										C12orf66	3.893610954015678E-6	17		PLS1	0.0	15
NMT1	2		GPR88	4	5		PLTP	25	0		CNTFR	16.8	13		RPL10A	2.328488372093023	203		PPID	0.0964026227184122	22		SLC9A1	0.0	4		GNAI3	0.23649122807017545	76										CNTF	3.7803583939464776E-6	14		PLTP	0.0	25
NRF1	2		MRAP	4	5		PON1	25	0		RAD21L1	16.76923076923077	17		RPL35A	2.3275193798449614	214		GNAI1	0.09609346476816356	110		NMS	0.0	4		BCL2L1	0.23346828609986506	39										CTF1	3.7803583939464653E-6	14		PON1	0.0	25
PBDC1	2		TAS2R46	4	5		PRSS1	3	0		PDS5A	16.58823529411765	14		CD74	2.3255813953488373	189		PLK1	0.09539393939393939	22		CENPS-CORT	0.0	6		GNAQ	0.2331628303495311	69										KPTN	3.7398761027783533E-6	15		PRSS1	0.0	3
PRSS1	2		GPR183	4	5		PRSS2	3	0		SMC1B	16.571428571428573	21		RPS17	2.3255813953488373	220		GNAI2	0.09527591973244147	80		CTSH	0.0	4		POMC	0.23215686274509803	51										DRD5	3.5647435040121166E-6	11		PRSS2	0.0	3
PRSS2	2		GPR139	4	5		PRSS3	3	0		SMC3	16.523809523809526	19		RPS3A	2.3255813953488373	236		H3C1	0.09515580476146705	115		CTSV	0.0	4		FSHB	0.2222222222222222	18										NIPBL	3.4779621216587364E-6	19		PRSS3	0.0	3
SUGT1	2		ADGRF1	4	5		PSMG3	10	0		NIPBL	16.473684210526315	15		GNB1	2.3236434108527133	195		RRAGB	0.09470443349753695	28		CDC37L1	0.0	5		VIP	0.22167487684729065	29										C8G	2.8596160851128925E-6	7		PSMG3	0.0	10
TRPM3	2		ADGRD1	4	5		PTH2	8	0		PDS5B	16.4	18		RPL17	2.3217054263565893	219		PIK3R1	0.09243304614973619	31		PSMG3	0.0	10		PRKCE	0.22	25										SLC9A3R2	2.6770069171459094E-6	5		PTH2	0.0	8
APBA1	1		NPY4R2	4	5		PTH2R	8	0		STAG2	16.22222222222222	18		HSP90AB1	2.318798449612403	71		PPIF	0.09224023177511549	33		DDB2	0.0	27		BCL2	0.2178741406663141	62										VIP	2.365875478772249E-6	29		PTH2R	0.0	8
APBA2	1		HTR4	4	5		PYGO1	13	0		STAG1	16.22222222222222	14		RPS29	2.318798449612403	228		CD34	0.0914960339420771	26		MTNR1A	0.0	11		GNAI2	0.21613924050632913	80										SDC2	2.273547185909712E-6	4		PYGO1	0.0	13
APBB3	1		CNR2	4	5		PYGO2	13	0		CNTF	16.0	14		RPSA	2.318798449612403	223		CYCS	0.09089589080877014	71		PRSS2	0.0	3		TRAF2	0.2	20										ESCO2	2.1420583290400872E-6	14		PYGO2	0.0	13
CASP2	1		KCNH2	3	5		RBM15B	7	0		CTF1	16.0	12		RPS19	2.306201550387597	232		VDAC1	0.09043451558421618	52		PRSS3	0.0	3		TP53	0.17624521072796934	117										ESCO1	2.1381392222635955E-6	13		RBM15B	0.0	7
CDK11A	1		ADGRG3	3	5		RGP1	5	0		IL12RB2	15.916666666666666	15		RPL9	2.304263565891473	239		PSEN1	0.08911483253588516	19		PRSS1	0.0	3		IGHV3-16	0.16769095697980685	68										MMP14	1.947107147227712E-6	5		RGP1	0.0	5
CDK11B	1		PRSS2	3	5		RHOBTB2	1	0		IL27RA	15.6	8		APP	2.300387596899225	68		JAK2	0.08898847631241998	33		ESRRA	0.0	3		IGHV3-43D	0.16666666666666666	12										FSHB	1.4666416688285374E-6	18		RHOBTB2	0.0	1
CNTN3	1		PRSS1	3	5		S1PR1	5	0		METTL3	15.5	15		RPL3	2.300387596899225	229		GNAQ	0.08821334590157495	69		PTH2R	0.0	8		HSP90AB1	0.16297786720321933	71										IGHV3-43D	1.2873143146791404E-6	12		S1PR1	0.0	5
CNTN5	1		PRSS3	3	5		SDF2	15	0		NPPA	15.4	21		HSP90AA1	2.2994186046511627	76		HSP90AB1	0.08807137302341657	71		PTH2	0.0	8		APP	0.16242317822651448	68										NMT1	1.277008502391365E-6	2		SDF2	0.0	15
COX19	1		MRGPRX1	3	5		SDF2L1	15	0		RAD21	15.0	22		RPL4	2.294573643410853	252		GNB2	0.08686030428769018	60		CGB8	0.0	7		GNAS	0.14646464646464646	100										IL17D	1.2351803085988322E-6	6		SDF2L1	0.0	15
EEF1AKMT2	1		MRGPRD	3	5		SGF29	15	0		MSN	13.863636363636363	16		RPS23	2.2916666666666665	255		GNB3	0.08376068376068375	65		CGB3	0.0	7		GNAI1	0.1446205170975813	110										SMC6	9.121086603840987E-7	16		SGF29	0.0	15
ESCO2	1		MRGPRX4	3	5		SLC9A1	4	0		SMC6	13.75	24		RPL35	2.2897286821705425	246		GNB4	0.08248987854251012	64		PON1	0.0	25		HSP90AA1	0.13087719298245615	76										PDS5B	8.129905330746578E-7	15		SLC9A1	0.0	4
FKBPL	1		LTB4R	3	5		SLF2	5	0		RDX	13.208333333333334	9		RPL26	2.2868217054263567	220		GNB5	0.08133092629482072	64		DBI	0.0	25		IGFBP3	0.1	5										SMC1B	7.997512146300377E-7	14		SLF2	0.0	5
GSDMD	1		ADGRG4	3	5		SPIN1	13	0		NSMCE2	12.666666666666666	9		RPS5	2.2868217054263567	236		HSP90AA1	0.08089816068158293	76		APOA2	0.0	25		GNB1	0.08194554586307164	195										ZNF597	7.960761396771307E-7	5		SPIN1	0.0	13
GULP1	1		GPR17	3	5		SPINDOC	13	0		NSMCE4A	12.666666666666666	5		EEF2	2.2848837209302326	201		TP53	0.07980907980907981	117		APOC4	0.0	25		GNG2	0.07946315859411335	174										RAD21L1	7.652591171475215E-7	13		SPINDOC	0.0	13
HEBP1	1		F11	2	5		SPX	5	0		ZNF597	11.2	5		RPS20	2.2819767441860463	250		MTOR	0.07692626003475958	43		APOC3	0.0	25		NPPA	0.0380952380952381	15										STAG3	7.578762227663167E-7	13		SPX	0.0	5
KCNH2	1		LCN2	2	5		SSTR4	4	0		SLF2	9.8	8		RPS11	2.2800387596899223	262		GNAS	0.07455621301775148	100		APOH	0.0	25		IGLV10-54	0.0	4										NSMCE2	7.554956143549708E-7	9		SSTR4	0.0	4
KLK6	1		NAE1	2	5		SUGT1	3	0		NSMCE3	9.5	4		RPL23A	2.2781007751937983	250		IGHV3-16	0.07239089184060721	68		CETP	0.0	25		CBFB	0.0	3										NSMCE4A	7.554956143549708E-7	9		SUGT1	0.0	3
LCN2	1		TRPM3	2	5		TAS2R46	4	0		ATP4A	9.5	3		RPS16	2.2781007751937983	257		BCL2L1	0.06766381766381767	39		PLTP	0.0	25		NMT1	0.0	2										GANC	6.133516155668532E-7	4		TAS2R46	0.0	4
MME	1		ADGRG5	2	5		TMEM219	1	0		ATP4B	9.0	1		RPS15	2.2771317829457365	260		BAX	0.06213638531235098	45		APOA5	0.0	25		F11	0.0	2										UCN2	5.651525898910072E-7	5		TMEM219	0.0	1
MOCOS	1		KCTD12	2	5		TNFRSF21	1	0		ZC3HAV1	8.0	7		RPS9	2.27422480620155	257		GNG2	0.05685234305923961	174		PEX3	0.0	25		MFN2	0.0	2										RGP1	4.650955646396403E-7	5		TNFRSF21	0.0	1
MTRNR2L11	1		CNTN3	1	5		TNK2	2	0		WTAP	7.714285714285714	7		RPL23	2.266472868217054	251		BCL2	0.056172322301354556	62		APOA4	0.0	25		NAE1	0.0	2										EBI3	3.7420980923504E-7	6		TNK2	0.0	2
MTRNR2L4	1		CNTN5	1	5		TNPO1	13	0		VIRMA	7.714285714285714	7		RPS2	2.25968992248062	263		APP	0.041577540106951874	68		APOC2	0.0	25		LCN2	0.0	2										IL27	3.7420980923504E-7	6		TNPO1	0.0	13
NAE1	1		GULP1	1	5		TPRN	15	0		METTL14	7.714285714285714	7		NPSR1	2.25484496124031	161		GNB1	0.037157903824570494	195		PCYOX1	0.0	25		COX19	0.0	2										IGHV3OR16-9	3.3846187778459027E-7	2		TPRN	0.0	15
PITRM1	1		KLK6	1	5		TRIM66	13	0		RBM15B	7.714285714285714	3		MED1	2.249031007751938	219		USP40	0.0	1		APOC1	0.0	25		KLK6	0.0	1										IGFBP5	2.920980299364101E-7	2		TRIM66	0.0	13
RHOBTB2	1		PITRM1	1	5		TRPM3	2	0		FPR3	7.0	2		RPL8	2.246124031007752	255		RHOBTB2	0.0	1		APH1B	0.0	5		PITRM1	0.0	1										IGFALS	2.920980299364101E-7	2		TRPM3	0.0	2
SELPLG	1		APBB3	1	5		TSPAN33	20	0		MTRNR2L11	7.0	4		RPS6	2.24515503875969	234		CDK11A	0.0	1		CAPN1	0.0	5		GULP1	0.0	1										TMEM219	2.903340944611686E-7	1		TSPAN33	0.0	20
SLC9A3R2	1		TNFRSF21	1	4		TWF1	15	0		GANC	7.0	3		RPS18	2.238372093023256	266		CNTN3	0.0	1		CAPN2	0.0	5		CNTN5	0.0	1										NSMCE3	2.463408069541733E-7	8		TWF1	0.0	15
SORL1	1		FAU	233	4		UNC45A	3	0		CDH4	7.0	2		RPLP0	2.233527131782946	245		CNTN5	0.0	1		APC2	0.0	4		TNFRSF21	0.0	1										CLCF1	1.897660518634841E-7	5		UNC45A	0.0	3
SPN	1		RACK1	211	4		USP19	2	0		HEBP1	6.5	5		RPL11	2.227713178294574	261		GULP1	0.0	1		ADM2	0.0	12		MOCOS	0.0	1										SLF2	1.853950349648226E-7	5		USP19	0.0	2
TMEM219	1		GNB1	195	4		USP40	1	0		MTRNR2L1	5.0	4		RPL5	2.2112403100775193	259		KLK6	0.0	1		DCTN3	0.0	5		TMEM219	0.0	1										FPR3	1.7109994480886162E-7	3		USP40	0.0	1
TNFRSF21	1		NPSR1	161	4		VIRMA	7	0		MTRNR2L10	5.0	4		RPS3	2.179263565891473	271		PITRM1	0.0	1		DYNC1I2	0.0	5		RHOBTB2	0.0	1										MTRNR2L1	1.2405116001626764E-7	5		VIRMA	0.0	7
TNK2	1		APP	68	4		WTAP	7	0		MTRNR2L6	5.0	1		RACK1	2.147286821705426	211		APBB3	0.0	1		H2AC1	0.0	28		USP40	0.0	1										HEBP1	8.916051337961235E-8	2		WTAP	0.0	7
UNC45A	1		CCT8	49	4		XIRP2	15	0		TMEM219	5.0	2		RPS27A	2.1463178294573644	285		TNFRSF21	0.0	1		PDZD11	0.0	20		APBB3	0.0	1										MTRNR2L10	6.259482280635799E-8	4		XIRP2	0.0	15
USP19	1		CCT5	46	4		ZC3HAV1	1	0		MTRNR2L4	4.0	2		UBA52	2.125968992248062	298		MOCOS	0.0	1		TSPAN33	0.0	20		CNTN3	0.0	1										MTRNR2L6	6.259482280635799E-8	4		ZC3HAV1	0.0	1
USP40	1		PIK3R1	31	4		ZCWPW2	12	0		IGFBP5	3.5	2		FAU	2.0959302325581395	233		ZC3HAV1	0.0	1		SDF2	0.0	15		ZC3HAV1	0.0	1										MTRNR2L11	6.221225683749872E-8	2		ZCWPW2	0.0	12
ZC3HAV1	1		PIK3CA	31			ZZZ3	15			IGFALS	3.5			TP53	2.0717054263565893	117		TMEM219	0.0	1		SDF2L1	0.0	15		CDK11A	0.0	1										MTRNR2L4	7.56001185887777E-10	2		ZZZ3	0.0	15
